# Supplementary material for: Methodological quality of COVID-19 clinical research
Source: Nat Commun. 2021 Feb 11;12:943. doi: 10.1038/s41467-021-21220-5 (PMC7878793; doi:10.1038/s41467-021-21220-5)
Supplement: Supplementary file 4 — Supplementary Data 1 [file 41467_2021_21220_MOESM4_ESM.xlsx]

## Sheet: COVID-19 article
Obs	Reference	Covidence_ID	First_Author_Last_Name	First_Author_First_Name	Last_Author_Last_Name	Last_Author_First_Name	Country_of_Corr__Author	Funding Source (0=N/A, 1=government, 2=pharmaceutical)	Single or multiple centres? (0=single, 1=multiple, 2=N/A)	Title	Journal	Volume	Issue	Pages	Impact_factor	Doi	Month_Year	Submission_Date	Acceptance_Date	Time_to_Acceptance__days_	Time_to_Acceptance_corrected	Type of article (0=article, 1=letter, 2=communication)	Study type (0=case-control study, 1=cohort, 2=case-series, 3=dia	Prospective_or_Retrospective__0_	Total_sample_size	Sex reported? (0=no, 1=yes)	Sample_Size_or_Power_Calculated	How was SARS-CoV-2 diagnosed? (0=unknown, 1=PCR, 2=ELISA, 3=CT,	Ethics Approval Acquired? (0=N/A, 1=not received, 2=received, 3=	Case series	Does the patient(s) represent(s) the whole experience of the investigator (centre) or is the selection method unclear to the extent that other patients with similar presentation may not have been reported?	Was the exposure adequately ascertained?	Was the outcome adequately ascertained?	Was follow-up long enough for outcomes to occur	Is the case(s) described with sufficient details to allow other investigators to replicate the research or to allow practitioners make inferences related to their own practice?	Total_score	Case_Control_Studies__NOS_	S- Is the case definition adequate? (0 or 1)	S - Representativeness of the cases (0 or 1)	S - Selection of Controls (0 or 1)	S - Definition of Controls	Sum of Selection	C - comparability of cases and controls on basis of design (0 or 1)	Sum of Comparability	E - ascertainment of exposure	E - same method of ascerntainment for cases and controls	E - non-response rate	Sum of Exposure	Total CC score
1	32364528	#3613	Wang	Min	Wang	Bo	China	0	0	Typical radiological progression and clinical features of patients with coronavirus disease 2019.	Aging	12	101508617		5.515	https://dx.doi.org/10.18632/aging.103170	2020-05-20	2020-03-31	2020-04-11	11	11	0	2	1	66	1	0	1	2		0	1	1	1	1	4		.	.	.	.	.	.	.	.	.	.	.	.
2	32302379	#5867	Treon	Steven P	Yang	Guang	United States	1	0	The BTK-inhibitor ibrutinib may protect against pulmonary injury in COVID-19 infected patients.	Blood		a8g, 7603509	16.601	16.601	https://dx.doi.org/10.1182/blood.2020006288	2020-05-20		2020-04-17		.	1	2	1	6	1	0	0	0		0	1	1	0	1	3		.	.	.	.	.	.	.	.	.	.	.	.
3	32305439	#5590	Marzano	Angelo Valerio	Calzavara-Pinton	Piergiacomo	Italy	0	1	Varicella-like exanthem as a specific COVID-19-associated skin manifestation: multicenter case series of 22 patients.	Journal of the American Academy of Dermatology	hvg, 7907132	7.102		7.102	https://dx.doi.org/10.1016/j.jaad.2020.04.044	2020-04-01	2020-04-02	2020-04-09	7	7	1	2	1	22	1	0	1	2		0	1	1	0	1	3		.	.	.	.	.	.	.	.	.	.	.	.
4	32369217	#3908	Qiu	Chengfeng	Long	Da	China	0	2	Transmission and clinical characteristics of coronavirus disease 2019 in 104 outside-Wuhan patients, China.	Journal of medical virology	i9n, 7705876	2.049		2.049	https://dx.doi.org/10.1002/jmv.25975	2020-05-01				.	0	2	0	104	1	0	1	2		1	1	1	0	1	4		.	.	.	.	.	.	.	.	.	.	.	.
5	32315725	#2380	Xu	Bo	Miao	Qing	China	1	0	Suppressed T cell-mediated immunity in patients with COVID-19: A clinical retrospective study in Wuhan, China.	The Journal of infection	ig9, 7908424	5.099		5.099	https://dx.doi.org/10.1016/j.jinf.2020.04.012	2020-04-01		2020-04-13	43934	.	0	1	1	187	1	0	1	2		.	.	.	.	.	.		.	.	.	.	.	.	.	.	.	.	.	.
6	32289214	#2056	Gudbjartsson	Andrea	Stefansson	Kari	Iceland	2	2	Spread of SARS-CoV-2 in the Icelandic Population.	The New England journal of medicine	0255562, now	70.67		70.67	https://dx.doi.org/10.1056/NEJMoa2006100	2020-04-20				.	0	1	0	22279	1	0	1	0		.	.	.	.	.	.		.	.	.	.	.	.	.	.	.	.	.	.
7	32215618	#3128	Giacomelli		Galli	Massimo	Italy	0	0	Self-reported olfactory and taste disorders in SARS-CoV-2 patients: a cross-sectional study.	Clinical infectious diseases : an official publication of the Infectious Diseases Society of America	a4j, 9203213	9.055		9.055	https://dx.doi.org/10.1093/cid/ciaa330	2020-03-01				.	1	2	0	59	1	0	0	0		0	0	0	1	0	1		.	.	.	.	.	.	.	.	.	.	.	.
8	32376395	#1057	Emmi	Giacomo	Prisco	Domenico	Italy	0	0	SARS-CoV-2 infection among patients with systemic autoimmune diseases.	Autoimmunity reviews	101128967	102575	7.716	7.716	https://dx.doi.org/10.1016/j.autrev.2020.102575	.	2020-04-22	2020-04-23	1	1	0	1	0	458	1	0	1	2		.	.	.	.	.	.		.	.	.	.	.	.	.	.	.	.	.	.
9	32353398	#256	Leung	Char	Leung	Char	Australia	.	2	Risk factors for predicting mortality in elderly patients with COVID-19: A review of clinical data in China.	Mechanisms of ageing and development	188	lmj, 0347227	111255	3.603	https://dx.doi.org/10.1016/j.mad.2020.111255	2020-04-01	2020-04-08	2020-04-21	13	13	0	1	0	154	1	0	0	0		.	.	.	.	.	.		.	.	.	.	.	.	.	.	.	.	.	.
10	32309814	#2079	Gianfrancesco	Milena A	Yazdany	Jinoos	United States	0	1	Rheumatic disease and COVID-19: initial data from the COVID-19 Global Rheumatology Alliance provider registries.	The Lancet Rheumatology	101765308				https://dx.doi.org/10.1016/S2665-9913(20)30095-3	2020-04-16		2020-04-16	43937	.	2	2	0	110	1	0	0	3		0	0	0	0	1	1		.	.	.	.	.	.	.	.	.	.	.	.
11	32327202	#3459	Su	Hua	Zhang	Chun	China	1	0	Renal histopathological analysis of 26 postmortem findings of patients with COVID-19 in China.	Kidney international	kvb, 0323470	8.306		8.306	https://dx.doi.org/10.1016/j.kint.2020.04.003	2020-04-09	2020-04-01	2020-04-06	5	5	0	2	0	26	1	0	1	2		0	1	1	1	1	4		.	.	.	.	.	.	.	.	.	.	.	.
12	32255437	#5425	Li	Bo	Yu	Chengxin	China	0	0	Radiographic and Clinical Features of Children with 2019 Novel Coronavirus (COVID-19) Pneumonia.	Indian pediatrics	gm2, 2985062r	1.136		1.136		2020-05-21	2020-03-22	2020-04-04	13	13	0	2	1	22	1	0	1	2		1	1	1	1	1	5		.	.	.	.	.	.	.	.	.	.	.	.
13	32333603	#6451	Canova	Vera	Matthias	Hoffmann	Switzerland	0	0	Transmission risk of SARS-CoV-2 to healthcare workers -observational results of a primary care hospital contact tracing.	Swiss medical weekly	150	d10, 100970884	w20257	1.821	https://dx.doi.org/10.4414/smw.2020.20257	2020-04-25				.	0	2	0	21	1	0	4	2		0	1	1	1	0	3		.	.	.	.	.	.	.	.	.	.	.	.
14	32365046	#4471	Yamahata	Yoshihiro	Shibata	Ayako	Japan	0	0	Preparation for Quarantine on the Cruise Ship Diamond Princess in Japan due to COVID-19.	JMIR public health and surveillance	6	2	e18821		https://dx.doi.org/10.2196/18821	2020-05-01				.	0	1	0	3711	0	0	1	2		.	.	.	.	.	.		.	.	.	.	.	.	.	.	.	.	.	.
15	32364264	#3606	Menter	T	Tzankov	Alexandar	Switzerland	0	1	Post-mortem examination of COVID19 patients reveals diffuse alveolar damage with severe capillary congestion and variegated findings of lungs and other organs suggesting vascular dysfunction.	Histopathology	gb4, 7704136	3.294		3.294	https://dx.doi.org/10.1111/his.14134	.				.	0	2	0	21	1	0	1	2		0	1	1	1	1	4		.	.	.	.	.	.	.	.	.	.	.	.
16	32397896	#4667	Baergen	Rebecca N	Heller	Debra	United States	0	0	Placental Pathology in Covid-19 Positive Mothers: Preliminary Findings.	Pediatric and developmental pathology : the official journal of the Society for Pediatric Pathology and the Paediatric Pathology Society	23	3	177-180	1.008	https://dx.doi.org/10.1177/1093526620925569	2020-06-01				.	2	2	0	20	1	0	1	2		0	1	1	1	1	4		.	.	.	.	.	.	.	.	.	.	.	.
17	631570095	#9469	Zeng Y.	Yingchun	Yang	Qiaoyuan	China	0	1	Prognosis when using extracorporeal membrane oxygenation (ECMO) for critically ill COVID-19 patients in China: A retrospective case series	Critical Care	24	1	148	2.783	http://dx.doi.org/10.1186/s13054-020-2840-8	.				.	1	2	1	12	1	0	0	2		0	0	1	0	0	1		.	.	.	.	.	.	.	.	.	.	.	.
18	32359227	#3498	Buonsenso	Danilo	Valentini	Piero	Italy	0	0	Neonatal Late Onset Infection with Severe Acute Respiratory Syndrome Coronavirus 2.	American journal of perinatology	aa3, 8405212	1.581		1.581	https://dx.doi.org/10.1055/s-0040-1710541	2020-05-01	2020-04-21	2020-04-21	0	0	2	2	0	7	1	0	0	2		0	1	0	0	0	1		.	.	.	.	.	.	.	.	.	.	.	.
19	32292866	#5954	Alberici	Federico	Scolari	Francesco	Italy	0	1	Management Of Patients On Dialysis And With Kidney Transplant During SARS-COV-2 (COVID-19) Pandemic In Brescia, Italy.	Kidney international reports	101684752				https://dx.doi.org/10.1016/j.ekir.2020.04.001	2020-04-01	2020-04-02	2020-04-02	0	0	0	2	0	20	0	0	0	0		0	0	1	0	0	1		.	.	.	.	.	.	.	.	.	.	.	.
20	32353347	#3734	Bi	Qifang	Feng	tiejian	China	1	1	Epidemiology and transmission of COVID-19 in 391 cases and 1286 of their close contacts in Shenzhen, China: a retrospective cohort study.	The Lancet. Infectious diseases	101130150		27.516	27.516	https://dx.doi.org/10.1016/S1473-3099(20)30287-5	2020-04-27				.	0	1	1	391	1	0	1	2		.	.	.	.	.	.		.	.	.	.	.	.	.	.	.	.	.	.
21	32363205	#4110	Hua	Jing	Wang	Feilong	China	1	0	Epidemiological features and medical care-seeking process of patients with COVID-19 in Wuhan, China.	ERJ open research	6	2		3.35	https://dx.doi.org/10.1183/23120541.00142-2020	2020-04-27	2020-03-24	2020-03-25	1	1	0	2	1	205	1	0	1	2		1	1	0	0	1	3		.	.	.	.	.	.	.	.	.	.	.	.
22	31995857	#8716	Li	Qun	Feng	Zijian	China	1	1	Early Transmission Dynamics in Wuhan, China, of Novel Coronavirus-Infected Pneumonia.	The New England journal of medicine	382	13	1199-1207	70.67	https://dx.doi.org/10.1056/NEJMoa2001316	2020-03-26		2020-01-29	43859	.	0	2	1	425	1	0	1	3		1	1	1	1	1	5		.	.	.	.	.	.	.	.	.	.	.	.
23	32215598	#4938	Zeng	Lingkong	Zhou	Wenhao	China	0	1	Neonatal Early-Onset Infection With SARS-CoV-2 in 33 Neonates Born to Mothers With COVID-19 in Wuhan, China.	JAMA pediatrics	101589544		12.004	12.004	https://dx.doi.org/10.1001/jamapediatrics.2020.0878	2020-03-26		2020-03-10	43900	.	1	1	1	33	1	0	1	2		.	.	.	.	.	.		.	.	.	.	.	.	.	.	.	.	.	.
24	32276333	#6131	Yip	Cyril Chik-Yan	Yuen	Kwok-Yung	China	1	0	Development of a Novel, Genome Subtraction-Derived, SARS-CoV-2-Specific COVID-19-nsp2 Real-Time RT-PCR Assay and Its Evaluation Using Clinical Specimens.	International journal of molecular sciences	21	7		4.183	https://dx.doi.org/10.3390/ijms21072574	2020-04-08	2020-03-27	2020-04-08	12	12	0	3	1	14	0	0	1	2		.	.	.	.	.	.		.	.	.	.	.	.	.	.	.	.	.	.
25	32391518	#1351	Penfield	Christina A	Roman	Ashley	United States	0	0	Detection of SARS-COV-2 in Placental and Fetal Membrane Samples.	American journal of obstetrics & gynecology MFM	101746609	100133	6.12	6.12	https://dx.doi.org/10.1016/j.ajogmf.2020.100133	2020-05-08	2020-04-28	2020-05-03	5	5	1	2	0	11	0	0	1	2		0	1	1	0	1	3		.	.	.	.	.	.	.	.	.	.	.	.
26	31992387	#8708	Corman	Victor M	Drosten	Christian	Germany	1	1	Detection of 2019 novel coronavirus (2019-nCoV) by real-time RT-PCR.	Euro surveillance : bulletin Europeen sur les maladies transmissibles = European communicable disease bulletin	25	3		7.4	https://dx.doi.org/10.2807/1560-7917.ES.2020.25.3.2000045	2020-01-23	2020-01-21	2020-01-22	1	1	0	1	1	297	0	0	1	0		.	.	.	.	.	.		.	.	.	.	.	.	.	.	.	.	.	.
27	32335171	#3523	Song	Rui	Li	Xingwang	China	1	0	Clinical and epidemiological features of COVID-19 family clusters in Beijing, China.	The Journal of infection	ig9, 7908424	5.099		5.099	https://dx.doi.org/10.1016/j.jinf.2020.04.018	2020-04-23		2020-04-16	43937	.	0	2	0	22	1	0	1	2		0	1	1	0	1	3		.	.	.	.	.	.	.	.	.	.	.	.
28	32200645	#4845	Pan	Chun	Qiu	Haibo	China	0	0	Lung Recruitability in SARS-CoV-2 Associated Acute Respiratory Distress Syndrome: A Single-center, Observational Study.	American journal of respiratory and critical care medicine	9421642, bzs	16.49		16.49	https://dx.doi.org/10.1164/rccm.202003-0527LE	2020-05-15		2020-03-23	43913	.	1	2	1	12	1	0	1	2		1	1	1	0	1	4		.	.	.	.	.	.	.	.	.	.	.	.
29	32331982	#3463	Cheng	Chien-Yu	Cheng	Shu-Hsing	Taiwan	0	0	Lopinavir/ritonavir did not shorten the duration of SARS CoV-2 shedding in patients with mild pneumonia in Taiwan.	Journal of microbiology, immunology, and infection = Wei mian yu gan ran za zhi	100956211, dpw, 100956211	2.455		2.455	https://dx.doi.org/10.1016/j.jmii.2020.03.032	2020-04-03	2020-03-29	2020-03-31	2	2	2	1	1	5	1	0	1	0		.	.	.	.	.	.		.	.	.	.	.	.	.	.	.	.	.	.
30	631406145	#12504	Zhang Y.	Yafei	Zhao	Qiu	China	0	0	Liver impairment in COVID-19 patients: a retrospective analysis of 115 cases from a single center in Wuhan city, China	Liver international : official journal of the International Association for the Study of the Liver	(Zhang, Liu, Xiao, Zhao) Department of Gastroenterology, Zhongnan Hospital of Wuhan University, Wuhan, China(Zhang, Liu, Xiao, Zhao) Clinical Center and Key Lab of Intestinal and Colorectal Diseases of Hubei Province, Wuhan, China(Zheng) Research Center f	3.54		3.54	http://dx.doi.org/10.1111/liv.14455	2020-04-02	2020-03-10	2020-03-30	20	20	0	0	1	229	1	0	1	0		.	.	.	.	.	.		0	1	1	1	3	1	1	1	1	0	2	6
31	32252023	#6060	Khairat	Saif	Gianforcaro	Robert	United States	0	2	Interpreting COVID-19 and Virtual Care Trends: Cohort Study.	JMIR public health and surveillance	6	2	e18811		https://dx.doi.org/10.2196/18811	2020-04-15	2020-03-20	2020-04-05	16	16	0	1	0	257	1	0	4	3		.	.	.	.	.	.		.	.	.	.	.	.	.	.	.	.	.	.
32	32360481	#1015	Zheng	Yi	Wang	Meifang	China	1	0	Epidemiological and clinical characteristics analysis of COVID-19 in the surrounding areas of Wuhan, Hubei Province in 2020.	Pharmacological research	157	phc, 8907422	104821	5.574	https://dx.doi.org/10.1016/j.phrs.2020.104821	2020-04-30	2020-03-11	2020-04-08	28	28	0	2	1	73	1	0	1	2		1	1	0	0	0	2		.	.	.	.	.	.	.	.	.	.	.	.
33	32348678	#2950	Ziehr	David R	Hardin	Corey	United States	1	0	Respiratory Pathophysiology of Mechanically Ventilated Patients with COVID-19: A Cohort Study.	American journal of respiratory and critical care medicine	9421642, bzs	16.49		16.49	https://dx.doi.org/10.1164/rccm.202004-1163LE	2020-04-29	2020-04-16	2020-04-29	13	13	0	1	1	66	1	0	0	3		.	.	.	.	.	.		.	.	.	.	.	.	.	.	.	.	.	.
34	32395696	#1727	Yu	Nan	Guo	Youmin	China	1	1	Lung involvement in patients with coronavirus disease-19 (COVID-19): a retrospective study based on quantitative CT findings.	Chinese journal of academic radiology	101765551	43836			https://dx.doi.org/10.1007/s42058-020-00034-2	2020-05-11	2020-03-16	2020-04-26	41	41	0	2	1	52	1	0	1	2		1	1	1	1	0	4		.	.	.	.	.	.	.	.	.	.	.	.
35	32221523	#2646	Yu	Fengting	Zhang	Fujie	China	2	0	Quantitative Detection and Viral Load Analysis of SARS-CoV-2 in Infected Patients.	Clinical infectious diseases : an official publication of the Infectious Diseases Society of America	a4j, 9203213	9.055		9.055	https://dx.doi.org/10.1093/cid/ciaa345	2020-03-28	2020-03-13	2020-03-27	14	14	0	3	1	76	1	0	1	0		.	.	.	.	.	.		.	.	.	.	.	.	.	.	.	.	.	.
36	32125873	#6298	Zhao	Wei	Liu	Jun	China	1	1	Relation Between Chest CT Findings and Clinical Conditions of Coronavirus Disease (COVID-19) Pneumonia: A Multicenter Study.	AJR. American journal of roentgenology	214	5	1072-1077	3.19	https://dx.doi.org/10.2214/AJR.20.22976	.	2020-02-18	2020-02-19	1	1	0	2	1	101	1	0	1	1		1	1	1	1	1	5		.	.	.	.	.	.	.	.	.	.	.	.
37	32385067	#780	Juni	Peter	Gesnik	Dionne	Canada	1	2	Impact of climate and public health interventions on the COVID-19 pandemic: A prospective cohort study.	CMAJ : Canadian Medical Association journal = journal de l'Association medicale canadienne	9711805		6.938	6.938	https://dx.doi.org/10.1503/cmaj.200920	2020-05-08		2020-05-05	43956	.	0	1	0	375609	0	0	0	3		.	.	.	.	.	.		.	.	.	.	.	.	.	.	.	.	.	.
38	32302954	#911	Zheng	Yongli	Wang	Dan	China	0	0	Epidemiological characteristics and clinical features of 32 critical and 67 noncritical cases of COVID-19 in Chengdu.	Journal of clinical virology : the official publication of the Pan American Society for Clinical Virology	127	cx0, 9815671	104366	3.02	https://dx.doi.org/10.1016/j.jcv.2020.104366	2020-04-10	2020-03-07	2020-04-06	30	30	0	1	1	99	1	0	1	0		.	.	.	.	.	.		.	.	.	.	.	.	.	.	.	.	.	.
39	32224151	#851	Zhang	L	Zhou	M	China	1	1	Clinical characteristics of COVID-19-infected cancer patients: a retrospective case study in three hospitals within Wuhan, China.	Annals of oncology : official journal of the European Society for Medical Oncology	ayf, 9007735	14.196		14.196	https://dx.doi.org/10.1016/j.annonc.2020.03.296	2020-03-25				.	0	1	1	28	1	0	1	2		.	.	.	.	.	.		.	.	.	.	.	.	.	.	.	.	.	.
40	32320064	#2018	Yong	Gao	Mingfeng	Han	China	1	0	Evaluation of the auxiliary diagnostic value of antibody assays for the detection of novel coronavirus (SARS-CoV-2).	Journal of medical virology	i9n, 7705876	2.049		2.049	https://dx.doi.org/10.1002/jmv.25919	2020-04-22				.	0	3	1	38	1	0	1	2		.	.	.	.	.	.		.	.	.	.	.	.	.	.	.	.	.	.
41	32229257	#3504	Zheng	Changcheng	Xu	Yehong	China	0	0	Risk-adapted Treatment Strategy For COVID-19 Patients.	International journal of infectious diseases : IJID : official publication of the International Society for Infectious Diseases	94	c3r, 9610933	74-77	3.538	https://dx.doi.org/10.1016/j.ijid.2020.03.047	2020-03-27	2020-03-19	2020-03-23	4	4	0	1	1	55	1	0	1	2		.	.	.	.	.	.		.	.	.	.	.	.	.	.	.	.	.	.
42	32353223	#3731	Zangrillo	Alberto	Landoni	Giovanni	Italy	0	1	Characteristics, treatment, outcomes and cause of death of invasively ventilated patients with COVID-19 ARDS in Milan, Italy.	Critical care and resuscitation : journal of the Australasian Academy of Critical Care Medicine	100888170		3.3	3.3		2020-05-01				.	0	2	1	73	1	0	1	2		1	1	1	0	1	4		.	.	.	.	.	.	.	.	.	.	.	.
43	32351037	#1773	Yu	Xiao	Fu	Chen	China	1	1	Epidemiological and clinical characteristics of 333 confirmed cases with coronavirus disease 2019 in Shanghai, China.	Transboundary and emerging diseases	101319538		3.554	3.554	https://dx.doi.org/10.1111/tbed.13604	2020-04-29	2020-03-10	2020-04-25	46	46	0	2	1	333	1	0	1	2		1	1	0	0	1	3		.	.	.	.	.	.	.	.	.	.	.	.
44	32333544	#3962	Yasukawa	Kosuke	Minami	Taro	United States	0	0	Point-of-Care Lung Ultrasound Findings in Patients with Novel Coronavirus Disease (COVID-19) Pneumonia.	The American journal of tropical medicine and hygiene	3zq, 0370507	2.315		2.315	https://dx.doi.org/10.4269/ajtmh.20-0280	2020-04-24	2020-04-11	2020-04-20	9	9	0	2	1	10	1	0	1	2		0	1	1	1	1	4		.	.	.	.	.	.	.	.	.	.	.	.
45	32329978	#2219	Yao	Qingchun	Chu	Yufeng	China	0	0	Retrospective study of risk factors for severe SARS-Cov-2 infections in hospitalized adult patients.	Polish archives of internal medicine	101700960				https://dx.doi.org/10.20452/pamw.15312	2020-04-24	2020-04-14	2020-04-16	2	2	1	2	1	108	1	0	1	2		1	1	1	0	1	4		.	.	.	.	.	.	.	.	.	.	.	.
46	32266381	#2699	Yuan	Jing	Liu	Lei	China	1	0	PCR Assays Turned Positive in 25 Discharged COVID-19 Patients.	Clinical infectious diseases : an official publication of the Infectious Diseases Society of America	a4j, 9203213	9.055		9.055	https://dx.doi.org/10.1093/cid/ciaa398	.	2020-03-05	2020-04-08	34	34	1	2	1	25	1	0	1	2		0	1	0	0	0	1		.	.	.	.	.	.	.	.	.	.	.	.
47	32306492	#5923	Zhang	Litao	Zhang	Zhenlu	China	1	0	D-dimer levels on admission to predict in-hospital mortality in patients with Covid-19.	Journal of thrombosis and haemostasis : JTH	101170508		4.662	4.662	https://dx.doi.org/10.1111/jth.14859	2020-04-01				.	0	1	1	343	1	0	1	2		.	.	.	.	.	.		.	.	.	.	.	.	.	.	.	.	.	.
48	32303885	#169	Zhang	Li	Chen	Zhijun	China	0	0	Summary of 20 tracheal intubation by anesthesiologists for patients with severe COVID-19 pneumonia: retrospective case series.	Journal of anesthesia	8905667		1.21	1.21	https://dx.doi.org/10.1007/s00540-020-02778-8	2020-04-01	2020-03-20	2020-04-04	15	15	0	2	1	20	1	0	1	2		1	1	1	1	1	5		.	.	.	.	.	.	.	.	.	.	.	.
49	32373237	#7401	Yu	Qian	Ju	Shenghong	China	0	1	Multicenter cohort study demonstrates more consolidation in upper lungs on initial CT increases the risk of adverse clinical outcome in COVID-19 patients.	Theranostics	10	12	5641-5648	8.063	https://dx.doi.org/10.7150/thno.46465	2020-04-27	2020-03-29	2020-04-12	14	14	0	1	1	421	1	0	1	2		.	.	.	.	.	.		.	.	.	.	.	.	.	.	.	.	.	.
50	32227274	#6841	Yuan	Jing	Wang	Zhaoqin	China	0	0	The correlation between viral clearance and biochemical outcomes of 94 COVID-19 infected discharged patients.	Inflammation research : official journal of the European Histamine Research Society ... [et al.]	69	6	599-606	3.061	https://dx.doi.org/10.1007/s00011-020-01342-0	2020-03-01	2020-02-27	2020-03-26	28	28	0	1	1	94	1	0	1	2		.	.	.	.	.	.		.	.	.	.	.	.	.	.	.	.	.	.
51	32352397	#3009	Zheng	Yufen	Wang	Donglian	China	1	0	The hemocyte counts as a potential biomarker for predicting disease progression in COVID-19: a retrospective study.	Clinical chemistry and laboratory medicine	cz8, 9806306	3.638		3.638	https://dx.doi.org/10.1515/cclm-2020-0377	2020-04-29	2020-03-25	2020-04-02	8	8	0	1	1	141	1	0	4	2		.	.	.	.	.	.		.	.	.	.	.	.	.	.	.	.	.	.
52	32312571	#3292	Yao	Wenlong	Wei	Huafeng	China	0	1	Emergency tracheal intubation in 202 patients with COVID-19 in Wuhan, China: lessons learnt and international expert recommendations.	British journal of anaesthesia	372541		6.199	6.199	https://dx.doi.org/10.1016/j.bja.2020.03.026	2020-04-10	2020-03-27	2020-03-31	4	4	0	2	1	202	1	0	1	2		1	1	1	0	1	4		.	.	.	.	.	.	.	.	.	.	.	.
53	32337584	#3965	Schwierzeck	Vera	Kampmeier	Stefanie	Germany	0	0	First reported nosocomial outbreak of severe acute respiratory syndrome coronavirus 2 (SARS-CoV-2) in a pediatric dialysis unit.	Clinical infectious diseases : an official publication of the Infectious Diseases Society of America	a4j, 9203213	9.055		9.055	https://dx.doi.org/10.1093/cid/ciaa491	.	2020-04-06	2020-04-27	21	21	0	2	0	48	1	0	1	0		1	1	1	0	1	4		.	.	.	.	.	.	.	.	.	.	.	.
54	32248675	#5390	Ling	Lowell	Gomersall	Charles	China	0	1	Critically ill patients with COVID-19 in Hong Kong: a multicentre retrospective observational cohort study.	Critical care and resuscitation : journal of the Australasian Academy of Critical Care Medicine	100888170		3.3	3.3		2020-04-05				.	0	2	1	8	1	0	1	2		1	1	1	0	1	4		.	.	.	.	.	.	.	.	.	.	.	.
55	32293713	#5262	Ye	Mingxiang	Lv	Tangfeng	China	1	0	Treatment with convalescent plasma for COVID-19 patients in Wuhan, China.	Journal of medical virology	i9n, 7705876	2.049		2.049	https://dx.doi.org/10.1002/jmv.25882	.		2020-04-15	43936	.	0	2	1	6	1	0	1	2		1	1	1	0	1	4		.	.	.	.	.	.	.	.	.	.	.	.
56	32275643	#6279	Yang	Zongguo	Chen	Xiaorong	China	1	0	Predictors for imaging progression on chest CT from coronavirus disease 2019 (COVID-19) patients.	Aging	12	7	6037-6048	5.515	https://dx.doi.org/10.18632/aging.102999	2020-04-10	2020-02-29	2020-03-28	28	28	0	1	0	273	1	0	1	2		.	.	.	.	.	.		.	.	.	.	.	.	.	.	.	.	.	.
57	32292903	#2429	Breslin	Noelle	Goffman	Dena	United States	0	1	COVID-19 infection among asymptomatic and symptomatic pregnant women: Two weeks of confirmed presentations to an affiliated pair of New York City hospitals.	American journal of obstetrics & gynecology MFM	101746609	100118	6.12	6.12	https://dx.doi.org/10.1016/j.ajogmf.2020.100118	2020-04-09				.	0	1	1	43	1	0	1	0		.	.	.	.	.	.		.	.	.	.	.	.	.	.	.	.	.	.
58	32125362	#3089	Young	Barnaby Edward	Lye	David Chien	Singapore	1	1	Epidemiologic Features and Clinical Course of Patients Infected With SARS-CoV-2 in Singapore.	JAMA		7501160		51.273	https://dx.doi.org/10.1001/jama.2020.3204	2020-03-03		2020-02-27	43888	.	0	2	1	18	1	0	1	2		1	1	0	0	1	3		.	.	.	.	.	.	.	.	.	.	.	.
59	32340555	#2493	Kaye	Rachel	Denneny	James	United States	0	1	COVID-19 Anosmia Reporting Tool: Initial Findings.	Otolaryngology--head and neck surgery : official journal of American Academy of Otolaryngology-Head and Neck Surgery	7909794, 8508176, on7, on8	195000000000000	2.31	2.31	https://dx.doi.org/10.1177/0194599820922992	2020-04-28	2020-04-07	2020-04-10	3	3	2	2	1	237	1	0	0	0		0	0	0	0	0	0		.	.	.	.	.	.	.	.	.	.	.	.
60	32361327	#1034	Zhang	Jun	Tang	Liang-V	China	0	0	Predictive factors for disease progression in hospitalized patients with coronavirus disease 2019 in Wuhan, China.	Journal of clinical virology : the official publication of the Pan American Society for Clinical Virology	127	cx0, 9815671	104392	3.02	https://dx.doi.org/10.1016/j.jcv.2020.104392	2020-04-28	2020-03-05	2020-04-26	52	52	0	1	1	111	1	0	1	2		.	.	.	.	.	.		.	.	.	.	.	.	.	.	.	.	.	.
61	32320741	#759	Zheng	Kenneth I	Zheng	Ming-Hua	China	1	1	Obesity as a risk factor for greater severity of COVID-19 in patients with metabolic associated fatty liver disease.	Metabolism: clinical and experimental	mum, 0375267	154244	6.513	6.513	https://dx.doi.org/10.1016/j.metabol.2020.154244	2020-04-29	2020-04-26	2020-04-27	1	1	1	0	1	66	1	0	1	2		.	.	.	.	.	.		0	1	0	0	1	1	1	1	1	1	3	5
62	32204987	#6466	Li	Mingzhi	Liu	Hao	China	0	1	Coronavirus Disease (COVID-19): Spectrum of CT Findings and Temporal Progression of the Disease.	Academic radiology	27	5	603-608	2.267	https://dx.doi.org/10.1016/j.acra.2020.03.003	2020-03-20	2020-02-28	2020-03-05	6	6	1	2	1	9	1	0	1	1		0	1	1	0	0	2		.	.	.	.	.	.	.	.	.	.	.	.
63	32399620	#1925	Zhang	Bin	Zhang	Shuixing	China	1	0	Novel coronavirus disease 2019 (COVID-19): relationship between chest CT scores and laboratory parameters.	European journal of nuclear medicine and molecular imaging	101140988		7.182	7.182	https://dx.doi.org/10.1007/s00259-020-04854-3	2020-05-12	2020-02-26	2020-05-01	65	65	0	2	1	84	1	0	1	2		0	1	0	1	1	3		.	.	.	.	.	.	.	.	.	.	.	.
64	631487800	#13711	Jeong E.K.				Korea	0	2	Coronavirus disease-19: The first 7,755 cases in the Republic of Korea	Osong Public Health and Research Perspectives	11	2	85-90		http://dx.doi.org/10.24171/j.phrp.2020.11.2.05	.	2020-03-13	2020-03-20	7	7	2	2	1	7755	1	0	0	3		1	0	0	0	1	2		.	.	.	.	.	.	.	.	.	.	.	.
65	32317267	#6320	Zheng	Shufa	Liang	Tingbo	China	1	0	Viral load dynamics and disease severity in patients infected with SARS-CoV-2 in Zhejiang province, China, January-March 2020: retrospective cohort study.	BMJ (Clinical research ed.)	369	8900488, bmj, 101090866	m1443	27.604	https://dx.doi.org/10.1136/bmj.m1443	.		2020-04-06	43927	.	0	1	1	96	1	0	1	2		.	.	.	.	.	.		.	.	.	.	.	.	.	.	.	.	.	.
66	631503136	#13912	Wee L.E.	Liang E	Tan	Ban H.	Singapore	0	0	Containing COVID-19 in the emergency room: the role of improved case detection and segregation of suspect cases	Academic emergency medicine : official journal of the Society for Academic Emergency Medicine	(Wee) Singhealth Infectious Diseases Residency, Singapore(Wee, Chua, Sim, Venkatachalam, Tan) Department of Infectious Diseases, Singapore General Hospital, Singapore(Fua, Ho, Tan) Department of Emergency Medicine, Singapore General Hospital, Singapore(Si	2.963		2.963	http://dx.doi.org/10.1111/acem.13984	2020-05-12	2020-04-03	2020-04-05	2	2	0	3	0	70	0	0	1	1		.	.	.	.	.	.		.	.	.	.	.	.	.	.	.	.	.	.
67	32134681	#4754	Zhou	Shuchang	Xia	Liming	China	0	0	CT Features of Coronavirus Disease 2019 (COVID-19) Pneumonia in 62 Patients in Wuhan, China.	AJR. American journal of roentgenology	3ae, 7708173	43838	3.19	3.19	https://dx.doi.org/10.2214/AJR.20.22975	2020-06-01	2020-02-16	2020-02-19	3	3	0	2	1	62	1	0	1	3		1	1	1	1	1	5		.	.	.	.	.	.	.	.	.	.	.	.
68	631381203	#11880	Tang X.	Xiaoli	Shi	Huan-Zhong	China	1	0	Comparison of Hospitalized Patients with Acute Respiratory Distress Syndrome Caused by COVID-19 and H1N1	Chest		(Tang, Wang, Li, Li, Liang, Tong, Sun, Shi) Department of Respiratory and Critical Care Medicine, Beijing Chao-Yang Hospital, Capital Medical University; Beijing Institute of Respiratory Medicine; Beijing Engineering Research Center for Diagnosis and Trea	9.657	9.657	http://dx.doi.org/10.1016/j.chest.2020.03.032	2020-03-26				.	0	0	1	148	1	0	0	2		.	.	.	.	.	.		1	1	0	1	3	0	0	1	0	0	1	4
69	32266987	#5451	Zha	Lei	Villanueva	Elmer	China	0	1	Corticosteroid treatment of patients with coronavirus disease 2019 (COVID-19).	The Medical journal of Australia	0400714, m26	5.332		5.332	https://dx.doi.org/10.5694/mja2.50577	2020-05-17	2020-02-29	2020-03-13	13	13	0	1	1	31	1	0	1	2		.	.	.	.	.	.		.	.	.	.	.	.	.	.	.	.	.	.
70	32205284	#3620	Zhang	Xiaoli	Yang	Yida	China	1	1	Epidemiological, clinical characteristics of cases of SARS-CoV-2 infection with abnormal imaging findings.	International journal of infectious diseases : IJID : official publication of the International Society for Infectious Diseases	94	c3r, 9610933	81-87	3.538	https://dx.doi.org/10.1016/j.ijid.2020.03.040	.	2020-02-26	2020-03-15	18	18	0	1	1	645	1	0	0	2		.	.	.	.	.	.		.	.	.	.	.	.	.	.	.	.	.	.
71	32271456	#6685	Ye	X-T	Hong	L.	China	1	0	Clinical efficacy of lopinavir/ritonavir in the treatment of Coronavirus disease 2019.	European review for medical and pharmacological sciences	24	6	3390-3396		https://dx.doi.org/10.26355/eurrev_202003_20706	.				.	0	1	1	47	1	0	1	2		.	.	.	.	.	.		.	.	.	.	.	.	.	.	.	.	.	.
72	32279115	#2733	Zhang	Rui	Fu	Zhenming	China	0	0	CT features of SARS-CoV-2 pneumonia according to clinical presentation: a retrospective analysis of 120 consecutive patients from Wuhan city.	European radiology	cl3, 9114774	3.962		3.962	https://dx.doi.org/10.1007/s00330-020-06854-1	2020-04-11	2020-02-19	2020-04-01	42	42	0	1	1	120	1	0	1	2		.	.	.	.	.	.		.	.	.	.	.	.	.	.	.	.	.	.
73	32077115	#4973	Zhang	Ya-Dong	Zhang	Jin-Jin	China	0	0	Clinical characteristics of 140 patients infected with SARS-CoV-2 in Wuhan, China.	Allergy		39c, 7804028	6.771	6.771	https://dx.doi.org/10.1111/all.14238	2020-02-19	2020-02-17	2020-02-18	1	1	0	1	1	140	1	0	1	2		.	.	.	.	.	.		.	.	.	.	.	.	.	.	.	.	.	.
74	32315487	#5982	Zhou	Enzhi	Zhou	Yaqing	China	1	0	Clinical and Autoimmune Characteristics of Severe and Critical Cases with COVID-19.	Clinical and translational science	101474067		3.989	3.989	https://dx.doi.org/10.1111/cts.12805	2020-04-21	2020-04-09	2020-04-16	7	7	0	1	1	21	1	0	0	2		.	.	.	.	.	.		.	.	.	.	.	.	.	.	.	.	.	.
75	32233642	#6633	Zhou	Yulong	Xiong	Shaoyun	China	0	0	Risk factors associated with disease progression in a cohort of patients infected with the 2019 novel coronavirus.	Annals of palliative medicine	9	2	428-436	1.262	https://dx.doi.org/10.21037/apm.2020.03.26	.	2020-02-18	2020-03-22	33	33	0	1	1	17	1	0	0	2		.	.	.	.	.	.		.	.	.	.	.	.	.	.	.	.	.	.
76	32374856	#21	Yoshida	Izumi	Kami	Masahiro	Japan	0	2	Characteristics of Doctors' Fatality due to COVID-19 in Western Europe and Asia-Pacific countries.	QJM : monthly journal of the Association of Physicians	9438285, B4V	2.649		2.649	https://dx.doi.org/10.1093/qjmed/hcaa159	2020-05-06	2020-04-23	2020-04-26	3	3	1	2	1	120	0	0	0	3		0	0	0	1	0	1		.	.	.	.	.	.	.	.	.	.	.	.
77	32382755	#709	Ong	Sean Wei Xiang	Lye	David Chien	Singapore	1	0	Association of higher body mass index (BMI) with severe coronavirus disease 2019 (COVID-19) in younger patients.	Clinical infectious diseases : an official publication of the Infectious Diseases Society of America	a4j, 9203213	9.055		9.055	https://dx.doi.org/10.1093/cid/ciaa548	.	2020-04-19	2020-05-08	19	19	1	1	1	91	1	0	1	2		.	.	.	.	.	.		.	.	.	.	.	.	.	.	.	.	.	.
78	32302956	#944	Zhifeng	Jiang	Li	Tao	China	0	0	Consistency analysis of COVID-19 nucleic acid tests and the changes of lung CT.	Journal of clinical virology : the official publication of the Pan American Society for Clinical Virology	127	cx0, 9815671	104359	3.02	https://dx.doi.org/10.1016/j.jcv.2020.104359	2020-04-10	2020-03-13	2020-04-05	23	23	0	3	1	69	1	0	1	0		.	.	.	.	.	.		.	.	.	.	.	.	.	.	.	.	.	.
79	32233161	#8595	Korean Society of Infectious Diseases and Korea Centers for Disease Control and Prevention				Korea	0	2	Analysis on 54 Mortality Cases of Coronavirus Disease 2019 in the Republic of Korea from January 19 to March 10, 2020.	Journal of Korean medical science	35	12	e132		https://dx.doi.org/10.3346/jkms.2020.35.e132	.	2020-03-19	2020-03-24	5	5	0	1	1	54	1	0	0	0		.	.	.	.	.	.		.	.	.	.	.	.	.	.	.	.	.	.
80	32220284	#6837	Yu	Nan	Wu	Jianli	China	1	0	Clinical features and obstetric and neonatal outcomes of pregnant patients with COVID-19 in Wuhan, China: a retrospective, single-centre, descriptive study.	The Lancet. Infectious diseases	20	5	559-564	27.516	https://dx.doi.org/10.1016/S1473-3099(20)30176-6	2020-05-01		2020-03-24	43914	.	0	2	1	7	1	0	1	2		1	1	1	1	1	5		.	.	.	.	.	.	.	.	.	.	.	.
81	32317180	#2522	Zhu	Lan	Chen	Zhishui	China	1	1	Coronavirus Disease 2019 Pneumonia in Immunosuppressed Renal Transplant Recipients: A Summary of 10 Confirmed Cases in Wuhan, China.	European urology	enm, 7512719	17.298		17.298	https://dx.doi.org/10.1016/j.eururo.2020.03.039	.		2020-03-23	43913	.	0	2	1	10	1	0	1	2		0	1	1	0	1	3		.	.	.	.	.	.	.	.	.	.	.	.
82	32390091	#1324	Zhang	Hong	Yue	Maokui	China	1	0	Clinical characteristics of 194 cases of COVID-19 in Huanggang and Taian, China.	Infection		go8, 0365307	2.927	2.927	https://dx.doi.org/10.1007/s15010-020-01440-5	2020-05-10	2020-03-10	2020-05-04	55	55	0	2	1	194	1	0	1	2		1	1	1	0	1	4		.	.	.	.	.	.	.	.	.	.	.	.
83	32311650	#958	Zhang	Guqin	Pan	Huaqin	China	1	0	Clinical features and short-term outcomes of 221 patients with COVID-19 in Wuhan, China.	Journal of clinical virology : the official publication of the Pan American Society for Clinical Virology	127	cx0, 9815671	104364	3.02	https://dx.doi.org/10.1016/j.jcv.2020.104364	2020-04-09	2020-03-16	2020-04-05	20	20	0	1	1	221	1	0	1	2		.	.	.	.	.	.		.	.	.	.	.	.	.	.	.	.	.	.
84	32362344	#464	Yu	Tao	Xu	Xuwen	China	1	0	Association Between Clinical Manifestations and Prognosis in Patients with COVID-19.	Clinical therapeutics	cpe, 7706726	2.935		2.935	https://dx.doi.org/10.1016/j.clinthera.2020.04.009	.		2020-04-19	43940	.	0	0	1	95	1	0	1	2		.	.	.	.	.	.		1	1	1	1	4	1	1	1	1	1	3	8
85	32283143	#3667	Zhu	Zhen	Xue	Yuan	China	1	1	Arbidol monotherapy is superior to lopinavir/ritonavir in treating COVID-19.	The Journal of infection	ig9, 7908424	5.099		5.099	https://dx.doi.org/10.1016/j.jinf.2020.03.060	2020-04-10	2020-03-28	2020-03-30	2	2	0	1	1	50	1	0	1	2		.	.	.	.	.	.		.	.	.	.	.	.	.	.	.	.	.	.
86	32333860	#987	Zaninotto	Martina	Plebani	Mario	Italy	0	0	Presepsin in risk stratification of SARS-CoV-2 patients.	Clinica chimica acta; international journal of clinical chemistry	507	dcc, 1302422	161-163	2.735	https://dx.doi.org/10.1016/j.cca.2020.04.020	2020-04-22	2020-04-15	2020-04-17	2	2	1	1	1	75	1	0	0	0		.	.	.	.	.	.		.	.	.	.	.	.	.	.	.	.	.	.
87	32320384	#6598	Zhang	Libo	Yi	Yongxiang	China	1	0	Anti-SARS-CoV-2 virus antibody levels in convalescent plasma of six donors who have recovered from COVID-19.	Aging	12	8	6536-6542	5.515	https://dx.doi.org/10.18632/aging.103102	2020-04-22	2020-03-27	2020-04-14	18	18	0	2	1	6	1	0	2	2		0	1	1	1	0	3		.	.	.	.	.	.	.	.	.	.	.	.
88	32216803	#6180	Zhang	Gemin	Qiu	Shiming	China	0	0	Analysis of clinical characteristics and laboratory findings of 95 cases of 2019 novel coronavirus pneumonia in Wuhan, China: a retrospective analysis.	Respiratory research	21	1	74	3.829	https://dx.doi.org/10.1186/s12931-020-01338-8	2020-03-26	2020-03-07	2020-03-18	11	11	0	1	1	95	1	0	1	2		.	.	.	.	.	.		.	.	.	.	.	.	.	.	.	.	.	.
89	32371611	#932	Zou	Xiaojing	Jiao	Huang	China	0	0	Acute Physiology and Chronic Health Evaluation II Score as a Predictor of Hospital Mortality in Patients of Coronavirus Disease 2019.	Critical care medicine	dtf, 0355501	6.971		6.971	https://dx.doi.org/10.1097/CCM.0000000000004411	.				.	0	1	1	178	1	0	0	2		.	.	.	.	.	.		.	.	.	.	.	.	.	.	.	.	.	.
90	32345072	#3	Yang	Rongrong	Xiong	Yong	China	1	0	The role of essential organ-based comorbidities in the prognosis of COVID-19 infection patients.	Expert review of respiratory medicine	101278196	43834	2.622	2.622	https://dx.doi.org/10.1080/17476348.2020.1761791	2020-04-28	2020-03-31	2020-04-24	24	24	0	2	1	212	1	0	1	2		1	1	1	1	1	5		.	.	.	.	.	.	.	.	.	.	.	.
91	32302955	#912	Yang	Pu	zhao	Dongchi	China	0	0	Clinical characteristics and risk assessment of newborns born to mothers with COVID-19.	Journal of clinical virology : the official publication of the Pan American Society for Clinical Virology	127	cx0, 9815671	104356	3.02	https://dx.doi.org/10.1016/j.jcv.2020.104356	2020-04-10	2020-03-08	2020-04-05	28	28	0	2	0	7	1	0	1	2		0	1	1	1	1	4		.	.	.	.	.	.	.	.	.	.	.	.
92	32235187	#5290	Zhu	Tingting	Xia	Liming	China	0	0	A Comparative Study of Chest Computed Tomography Features in Young and Older Adults With Corona Virus Disease (COVID-19).	Journal of thoracic imaging	kau, 8606160	2.078		2.078	https://dx.doi.org/10.1097/RTI.0000000000000513	2020-03-31				.	0	1	1	72	1	0	1	2		.	.	.	.	.	.		.	.	.	.	.	.	.	.	.	.	.	.
93	32348166	#2943	Yang	Guang	He	shaobin	China	0	0	Effects Of ARBs And ACEIs On Virus Infection, Inflammatory Status And Clinical Outcomes In COVID-19 Patients With Hypertension: A Single Center Retrospective Study.	Hypertension (Dallas, Tex. : 1979)	gk7, 7906255	7.017		7.017	https://dx.doi.org/10.1161/HYPERTENSIONAHA.120.15143	2020-04-29	2020-03-26	2020-04-20	25	25	0	0	1	251	1	0	0	2		.	.	.	.	.	.		0	1	0	1	2	1	1	1	1	1	3	6
94	32294503	#2511	Yang	Hui	Jin	Zhichun	China	0	0	Clinical features and outcomes of pregnant women suspected of coronavirus disease 2019.	The Journal of infection	ig9, 7908424	5.099		5.099	https://dx.doi.org/10.1016/j.jinf.2020.04.003	2020-04-07	2020-04-06	2020-04-07	1	1	0	0	1	55	1	0	1	2		.	.	.	.	.	.		0	1	1	1	3	1	1	1	1	1	3	7
95	32369209	#3907	Yang	Fan	Chen	Xiaobei	China	0	0	Clinical characteristics and outcomes of cancer patients with COVID-19.	Journal of medical virology	i9n, 7705876	2.049		2.049	https://dx.doi.org/10.1002/jmv.25972	2020-05-05				.	0	1	1	52	1	0	1	2		.	.	.	.	.	.		.	.	.	.	.	.	.	.	.	.	.	.
96	32302435	#3884	Yang	Xiaobo	Shang	You	China	0	0	Thrombocytopenia and its association with mortality in patients with COVID-19.	Journal of thrombosis and haemostasis : JTH	101170508		4.662	4.662	https://dx.doi.org/10.1111/jth.14848	2020-04-17	2020-04-13	2020-04-14	1	1	1	1	1	1476	1	0	1	2		.	.	.	.	.	.		.	.	.	.	.	.	.	.	.	.	.	.
97	32395494	#4508	Yang	Shuyi	Shan	Fei	China	1	0	Deep learning for detecting corona virus disease 2019 (COVID-19) on high-resolution computed tomography: a pilot study.	Annals of translational medicine	8	7	450	3.689	https://dx.doi.org/10.21037/atm.2020.03.132	.	2020-02-26	2020-03-09	12	12	0	3	1	295	1	0	1	2		.	.	.	.	.	.		.	.	.	.	.	.	.	.	.	.	.	.
98	32112884	#8696	Yang	Wenjie	Yan	Fuhua	China	0	1	Clinical characteristics and imaging manifestations of the 2019 novel coronavirus disease (COVID-19):A multi-center study in Wenzhou city, Zhejiang, China.	The Journal of infection	80	4	388-393	5.099	https://dx.doi.org/10.1016/j.jinf.2020.02.016	2020-02-26		2020-02-21	43882	.	0	2	1	149	1	0	1	2		1	1	1	0	1	4		.	.	.	.	.	.	.	.	.	.	.	.
99	32105632	#4519	Yang	Xiaobo	Shang	You	China	0	0	Clinical course and outcomes of critically ill patients with SARS-CoV-2 pneumonia in Wuhan, China: a single-centered, retrospective, observational study.	The Lancet. Respiratory medicine	8	5	475-481	22.992	https://dx.doi.org/10.1016/S2213-2600(20)30079-5	2020-02-24				.	0	2	1	52	1	0	1	2		1	1	1	1	1	5		.	.	.	.	.	.	.	.	.	.	.	.
100	32360286	#3538	Yang	Yang	Liu	Yingxia	China	1	0	Plasma IP-10 and MCP-3 levels are highly associated with disease severity and predict the progression of COVID-19.	The Journal of allergy and clinical immunology	h53, 1275002	14.11		14.11	https://dx.doi.org/10.1016/j.jaci.2020.04.027	.	2020-04-09	2020-04-22	13	13	0	1	1	50	1	0	0	2		.	.	.	.	.	.		.	.	.	.	.	.	.	.	.	.	.	.
101	32348339	#7167	Yin	Li	Wang	Hailong	China	0	1	Correlation between Heart fatty acid binding protein and severe COVID-19: A case-control study.	PloS one	15	4	e0231687	2.776	https://dx.doi.org/10.1371/journal.pone.0231687	2020-04-29	2020-02-26	2020-03-26	29	29	0	0	1	45	1	0	1	2		.	.	.	.	.	.		1	0	0	1	2	1	1	1	1	0	2	5
102	32171867	#6332	Ye	Guangming	Wang	Xinghuan	China	1	0	Clinical characteristics of severe acute respiratory syndrome coronavirus 2 reactivation.	The Journal of infection	80	5	e14-e17	5.099	https://dx.doi.org/10.1016/j.jinf.2020.03.001	.		2020-03-05	43895	.	0	2	1	5	1	0	1	2		0	1	1	1	1	4		.	.	.	.	.	.	.	.	.	.	.	.
103	32249089	#5393	Zhang	Hui	Wang	Zhen-Di	China	1	0	Identification of Kidney Transplant Recipients with Coronavirus Disease 2019.	European urology	enm, 7512719	17.298		17.298	https://dx.doi.org/10.1016/j.eururo.2020.03.030	.		2020-03-20	43910	.	0	2	1	5	1	0	1	0		0	1	1	0	1	3		.	.	.	.	.	.	.	.	.	.	.	.
104	32364527	#3612	Yao	Zhixian	Junhua	Zheng	China	1	0	Immune environment modulation in pneumonia patients caused by coronavirus: SARS-CoV, MERS-CoV and SARS-CoV-2.	Aging	12	101508617		5.515	https://dx.doi.org/10.18632/aging.103101	2020-05-02	2020-03-20	2020-04-04	15	15	0	1	1	463	1	0	0	2		.	.	.	.	.	.		.	.	.	.	.	.	.	.	.	.	.	.
105	32167181	#4852	Zhu	Wanbo	Fang	Shiyuan	China	0	1	Initial clinical features of suspected coronavirus disease 2019 in two emergency departments outside of Hubei, China.	Journal of medical virology	i9n, 7705876	2.049		2.049	https://dx.doi.org/10.1002/jmv.25763	2020-03-13	2020-03-03	2020-03-10	7	7	0	1	1	116	1	0	1	2		.	.	.	.	.	.		.	.	.	.	.	.	.	.	.	.	.	.
106	32329756	#2212	Zuo	Yu	Knight	Jason	United States	1	0	Neutrophil extracellular traps in COVID-19.	JCI insight		101676073		6.014	https://dx.doi.org/10.1172/jci.insight.138999	2020-04-24				.	0	0	1	50	1	0	1	2		.	.	.	.	.	.		0	0	0	0	0	0	0	0	1	0	1	1
107	32246317	#2687	Yin	Shiyu	Tang	Ning	China	1	0	Difference of coagulation features between severe pneumonia induced by SARS-CoV2 and non-SARS-CoV2.	Journal of thrombosis and thrombolysis	ddy, 9502018	2.941		2.941	https://dx.doi.org/10.1007/s11239-020-02105-8	2020-04-03				.	0	0	1	553	1	0	1	2		.	.	.	.	.	.		1	1	0	1	3	1	1	1	1	1	3	7
108	32315614	#961	Yun	Hu	Xiang	Zhongyuan	China	0	0	Laboratory data analysis of novel coronavirus (COVID-19) screening in 2510 patients.	Clinica chimica acta; international journal of clinical chemistry	507	dcc, 1302422	94-97	2.735	https://dx.doi.org/10.1016/j.cca.2020.04.018	2020-04-18	2020-03-13	2020-04-16	34	34	0	0	1	173	1	0	1	2		.	.	.	.	.	.		1	0	1	1	3	1	1	1	1	1	3	7
109	32239796	#2421	Zhang	Yafei	Zhao	Qiu	China	0	0	Liver impairment in COVID-19 patients: A retrospective analysis of 115 cases from a single centre in Wuhan city, China.	Liver international : official journal of the International Association for the Study of the Liver	101160857		5.542	5.542	https://dx.doi.org/10.1111/liv.14455	2020-04-02	2020-03-10	2020-03-30	20	20	0	0	1	229	1	0	4	2		.	.	.	.	.	.		0	1	0	1	2	1	1	1	1	1	3	6
110	32358956	#419	Zhang	Guoxin	Zhang	Zhentao	China	1	0	Longitudinal Change of SARS-Cov2 Antibodies in Patients with COVID-19.	The Journal of infectious diseases	ih3, 0413675	5.045		5.045	https://dx.doi.org/10.1093/infdis/jiaa229	2020-05-02	2020-03-30	2020-04-28	29	29	0	2	1	112	1	0	1	2		0	1	1	1	1	4		.	.	.	.	.	.	.	.	.	.	.	.
111	32388472	#1564	Yin	Sheng	Wang	Wenlong	China	1	0	The implications of preliminary screening and diagnosis: Clinical characteristics of 33 mild patients with SARS-CoV-2 infection in Hunan, China.	Journal of clinical virology : the official publication of the Pan American Society for Clinical Virology	128	cx0, 9815671	104397	3.02	https://dx.doi.org/10.1016/j.jcv.2020.104397	2020-04-30	2020-03-04	2020-04-27	54	54	0	0	1	33	1	0	1	2		.	.	.	.	.	.		0	0	0	0	0	0	0	0	0	0	0	0
112	32211963	#3121	Zhou	Zhiming	Zeng	Wenbing	China	1	1	Coronavirus disease 2019: initial chest CT findings.	European radiology	cl3, 9114774	3.962		3.962	https://dx.doi.org/10.1007/s00330-020-06816-7	.	2020-02-13	2020-03-16	32	32	0	2	1	62	1	0	1	2		1	1	1	1	1	5		.	.	.	.	.	.	.	.	.	.	.	.
113	32334118	#992	Zhu	Zhe	Gao	Guosheng	China	1	0	Clinical value of immune-inflammatory parameters to assess the severity of coronavirus disease 2019.	International journal of infectious diseases : IJID : official publication of the International Society for Infectious Diseases	95	c3r, 9610933	332-339	3.538	https://dx.doi.org/10.1016/j.ijid.2020.04.041	.	2020-04-01	2020-04-17	16	16	0	1	1	127	1	0	1	2		.	.	.	.	.	.		.	.	.	.	.	.	.	.	.	.	.	.
114	32369736	#506	Zhu	Lihua	Liu	Hongliang	China	0	1	Association of Blood Glucose Control and Outcomes in Patients with COVID-19 and Pre-existing Type 2 Diabetes.	Cell metabolism	101233170		22.415	22.415	https://dx.doi.org/10.1016/j.cmet.2020.04.021	2020-05-01	2020-04-20	2020-04-28	8	8	0	1	1	500	1	1	1	2		.	.	.	.	.	.		.	.	.	.	.	.	.	.	.	.	.	.
115	32367418	#282	Zhou	Shuchang	Xi	LiMing	China	0	0	Imaging features and evolution on CT in 100 COVID-19 pneumonia patients in Wuhan, China.	European radiology	cl3, 9114774	3.962		3.962	https://dx.doi.org/10.1007/s00330-020-06879-6	2020-05-04	2020-02-19	2020-04-08	49	49	0	2	1	100	1	0	1	2		0	1	1	1	1	4		.	.	.	.	.	.	.	.	.	.	.	.
116	32350161	#2978	Zou	Ying	Qian	Zhiping	China	1	0	Analysis of coagulation parameters in patients with COVID-19 in Shanghai, China.	Bioscience trends	101502754		1.686	1.686	https://dx.doi.org/10.5582/bst.2020.03086	2020-04-30	2020-04-13	2020-04-23	10	10	0	1	1	303	1	0	0	0		.	.	.	.	.	.		.	.	.	.	.	.	.	.	.	.	.	.
117	32234250	#5288	Zhong	Qi	Zhang	Zong	China	1	0	Spinal anaesthesia for patients with coronavirus disease 2019 and possible transmission rates in anaesthetists: retrospective, single-centre, observational cohort study.	British journal of anaesthesia	372541		6.199	6.199	https://dx.doi.org/10.1016/j.bja.2020.03.007	.	2020-02-25	2020-03-08	12	12	0	2	1	49	1	0	1	2		0	1	1	0	1	3		.	.	.	.	.	.	.	.	.	.	.	.
118	32345226	#7094	Zhao	Xin-Ying	Huang	Zhi-Ping	China	0	0	Clinical characteristics of patients with 2019 coronavirus disease in a non-Wuhan area of Hubei Province, China: a retrospective study.	BMC infectious diseases	20	1	311	2.565	https://dx.doi.org/10.1186/s12879-020-05010-w	2020-04-29	2020-02-25	2020-04-01	36	36	0	2	1	91	1	0	1	2		0	1	1	0	1	3		.	.	.	.	.	.	.	.	.	.	.	.
119	32292517	#6756	Zhao	Wei	Liu	Jun	China	1	0	CT Scans of Patients with 2019 Novel Coronavirus (COVID-19) Pneumonia.	Theranostics	10	10	4606-4613	8.063	https://dx.doi.org/10.7150/thno.45016	2020-03-15	2020-02-17	2020-02-18	1	1	0	2	1	108	1	0	1	2		1	1	1	0	1	4		.	.	.	.	.	.	.	.	.	.	.	.
120	32199619	#7849	Zhao	X	Wu	X	China	1	1	The characteristics and clinical value of chest CT images of novel coronavirus pneumonia.	Clinical radiology	75	5	335-340	2.082	https://dx.doi.org/10.1016/j.crad.2020.03.002	2020-03-19	2020-03-02	2020-03-04	2	2	0	2	1	80	1	0	1	2		0	1	1	1	1	4		.	.	.	.	.	.	.	.	.	.	.	.
121	32357209	#411	Zhao	Rongqing	Sun	Le	China	1	0	Early detection of SARS-CoV-2 antibodies in COVID-19 patients as a serologic marker of infection.	Clinical infectious diseases : an official publication of the Infectious Diseases Society of America	a4j, 9203213	9.055		9.055	https://dx.doi.org/10.1093/cid/ciaa523	2020-05-01	2020-03-29		1-Oct-1779	.	0	3	1	.	0	0	0	2		.	.	.	.	.	.		.	.	.	.	.	.	.	.	.	.	.	.
122	32221519	#3136	Zhao	Juanjuan	Zheng	Zhang	China	2	0	Antibody responses to SARS-CoV-2 in patients of novel coronavirus disease 2019.	Clinical infectious diseases : an official publication of the Infectious Diseases Society of America	a4j, 9203213	9.055		9.055	https://dx.doi.org/10.1093/cid/ciaa344	2020-03-28	2020-03-12		18-Oct-1779	.	0	3	1	173	1	0	1	2		.	.	.	.	.	.		.	.	.	.	.	.	.	.	.	.	.	.
123	32161968	#5323	Zhao	Dahai	Gao	Rongbao	China	1	1	A comparative study on the clinical features of COVID-19 pneumonia to other pneumonias.	Clinical infectious diseases : an official publication of the Infectious Diseases Society of America	a4j, 9203213	9.055		9.055	https://dx.doi.org/10.1093/cid/ciaa247	2020-03-12	2020-02-14	2020-03-10	25	25	0	0	1	34	1	0	1	0		.	.	.	.	.	.		0	0	1	1	2	1	1	1	1	1	3	6
124	32311151	#5597	Wang	Guan	Chen	Yi-Peng	China	0	1	Description of COVID-19 cases along with the measures taken on prevention and control in Zhejiang, China.	Journal of medical virology	i9n, 7705876	2.049		2.049	https://dx.doi.org/10.1002/jmv.25906	2020-04-20	2020-04-05	2020-04-15	10	10	0	2	1	889	1	0	0	0		0	0	0	1	1	2		.	.	.	.	.	.	.	.	.	.	.	.
125	32357072	#3319	Wang	Feng	Shi	Xiaoli	China	0	0	CLINICAL CHARACTERISTICS OF 28 PATIENTS WITH DIABETES AND COVID-19 IN WUHAN, CHINA.	Endocrine practice : official journal of the American College of Endocrinology and the American Association of Clinical Endocrinologists	9607439, dy1	4.149		4.149	https://dx.doi.org/10.4158/EP-2020-0108	.				.	0	2	1	28	1	0	1	2		1	1	1	1	1	5		.	.	.	.	.	.	.	.	.	.	.	.
126	32324595	#2541	Wang	Feng	Sun	Ziyong	China	1	0	The laboratory tests and host immunity of COVID-19 patients with different severity of illness.	JCI insight		101676073		6.014	https://dx.doi.org/10.1172/jci.insight.137799	2020-04-23	2020-03-04	2020-04-15	42	42	0	2	1	65	1	0	1	2		1	1	1	1	1	5		.	.	.	.	.	.	.	.	.	.	.	.
127	32323011	#3194	Wang	Hao	Song	Bin	China	0	0	Characteristic CT findings distinguishing 2019 novel coronavirus disease (COVID-19) from influenza pneumonia.	European radiology	cl3, 9114774	3.962		3.962	https://dx.doi.org/10.1007/s00330-020-06880-z	2020-04-22	2020-03-12	2020-04-08	27	27	0	0	1	105	1	0	1	2		.	.	.	.	.	.		0	0	1	1	2	1	1	1	1	1	3	6
128	32327229	#4456	Wang	J	Xie	Z	China	0	0	CT characteristics of patients infected with 2019 novel coronavirus: association with clinical type.	Clinical radiology	75	6	408-414	2.082	https://dx.doi.org/10.1016/j.crad.2020.04.001	.	2020-02-21	2020-04-01	40	40	0	2	1	93	1	0	1	2		1	1	1	1	1	5		.	.	.	.	.	.	.	.	.	.	.	.
129	32247022	#5387	Wang	Fan	Zhao	Qiu	China	1	0	Pancreatic injury patterns in patients with COVID-19 pneumonia.	Gastroenterology	fh3, 0374630	19.809		19.809	https://dx.doi.org/10.1053/j.gastro.2020.03.055	2020-04-01	2020-03-18	2020-03-24	6	6	0	2	1	52	1	0	1	2		0	1	1	1	1	4		.	.	.	.	.	.	.	.	.	.	.	.
130	32227123	#4436	Wang	Fan	Zhang	Yongxi	China	1	0	Characteristics of Peripheral Lymphocyte Subset Alteration in COVID-19 Pneumonia.	The Journal of infectious diseases	221	11	1762-1769	5.045	https://dx.doi.org/10.1093/infdis/jiaa150	2020-06-01	2020-02-24	2020-03-28	33	33	0	0	1	60	1	0	1	2		.	.	.	.	.	.		0	0	0	0	0	0	0	1	1	0	2	2
131	32216961	#6096	Wang	K	Wang	Y	China	0	0	Imaging manifestations and diagnostic value of chest CT of coronavirus disease 2019 (COVID-19) in the Xiaogan area.	Clinical radiology	75	5	341-347	2.082	https://dx.doi.org/10.1016/j.crad.2020.03.004	.	2020-03-02	2020-03-04	2	2	0	2	1	114	1	0	0	2		0	0	1	0	1	2		.	.	.	.	.	.	.	.	.	.	.	.
132	32232685	#7374	Wang	Ke	Duan	Jun	China	1	1	The experience of high-flow nasal cannula in hospitalized patients with 2019 novel coronavirus-infected pneumonia in two hospitals of Chongqing, China.	Annals of intensive care	10	1	37	3.931	https://dx.doi.org/10.1186/s13613-020-00653-z	2020-03-30	2020-03-05	2020-03-20	15	15	0	2	1	17	1	0	1	2		1	1	1	1	1	5		.	.	.	.	.	.	.	.	.	.	.	.
133	32361723	#454	Wang	Kun	Liu	Chengyun	China	0	1	Clinical and laboratory predictors of in-hospital mortality in patients with COVID-19: a cohort study in Wuhan, China.	Clinical infectious diseases : an official publication of the Infectious Diseases Society of America	a4j, 9203213	9.055		9.055	https://dx.doi.org/10.1093/cid/ciaa538	2020-05-03	2020-03-15		15-Oct-1779	.	0	1	1	340	1	0	1	2		.	.	.	.	.	.		.	.	.	.	.	.	.	.	.	.	.	.
134	32243911	#5204	Wang	L			China	0	1	C-reactive protein levels in the early stage of COVID-19.	Medecine et maladies infectieuses	311416		1.289	1.289	https://dx.doi.org/10.1016/j.medmal.2020.03.007	2020-03-31	2020-03-26	2020-03-30	4	4	0	2	1	27	1	0	1	2		0	1	0	1	1	3		.	.	.	.	.	.	.	.	.	.	.	.
135	32354360	#7179	Wang	Dawei	Peng	Zhiyong	China	1	1	Clinical course and outcome of 107 patients infected with the novel coronavirus, SARS-CoV-2, discharged from two hospitals in Wuhan, China.	Critical care (London, England)	24	1	188	6.959	https://dx.doi.org/10.1186/s13054-020-02895-6	2020-04-30	2020-03-02	2020-04-14	43	43	0	2	1	107	1	0	1	2		0	1	1	1	1	4		.	.	.	.	.	.	.	.	.	.	.	.
136	32240670	#5167	Wang	Lang	Jiang	Hong	China	1	0	Coronavirus disease 2019 in elderly patients: Characteristics and prognostic factors based on 4-week follow-up.	The Journal of infection	ig9, 7908424	5.099		5.099	https://dx.doi.org/10.1016/j.jinf.2020.03.019	2020-03-30		2020-03-15	43905	.	0	1	1	339	1	0	1	2		.	.	.	.	.	.		.	.	.	.	.	.	.	.	.	.	.	.
137	32308494	#7786	Wang	Lizhen	Li	Hua	China	0	0	Epidemiologic and Clinical Characteristics of 26 Cases of COVID-19 Arising from Patient-to-Patient Transmission in Liaocheng, China.	Clinical epidemiology	12	101531700	387-391	4.65	https://dx.doi.org/10.2147/CLEP.S249903	.	2020-02-15	2020-04-01	46	46	0	2	1	26	1	0	1	2		0	1	1	1	1	4		.	.	.	.	.	.	.	.	.	.	.	.
138	32229732	#2228	Wang	Luwen	Gong	Zuojiong	China	0	0	Coronavirus Disease 19 Infection Does Not Result in Acute Kidney Injury: An Analysis of 116 Hospitalized Patients from Wuhan, China.	American journal of nephrology	3mb, 8109361	43836	2.961	2.961	https://dx.doi.org/10.1159/000507471	2020-03-31	2020-03-11	2020-03-24	13	13	0	2	1	116	1	0	1	2		0	1	1	0	1	3		.	.	.	.	.	.	.	.	.	.	.	.
139	32031570	#3141	Wang	Dawei	Peng	Zhiyong	China	1	0	Clinical Characteristics of 138 Hospitalized Patients With 2019 Novel Coronavirus-Infected Pneumonia in Wuhan, China.	JAMA		7501160		51.273	https://dx.doi.org/10.1001/jama.2020.1585	.		2020-02-03	43864	.	0	2	1	138	1	0	1	2		1	1	1	0	1	4		.	.	.	.	.	.	.	.	.	.	.	.
140	32277023	#5103	Wang	Qiang	Guo	Xiaolan	China	0	0	A method to prevent SARS-CoV-2 IgM false positives in gold immunochromatography and enzyme-linked immunosorbent assays.	Journal of clinical microbiology	hsh, 7505564	4.959		4.959	https://dx.doi.org/10.1128/JCM.00375-20	2020-05-26	2020-03-02	2020-04-06	35	35	0	1	1	86	0	0	0	2		.	.	.	.	.	.		.	.	.	.	.	.	.	.	.	.	.	.
141	32297671	#7065	Wan	Suxin	Gao	Cailiang	China	1	0	Relationships among lymphocyte subsets, cytokines, and the pulmonary inflammation index in coronavirus (COVID-19) infected patients.	British journal of haematology	189	3	428-437	5.206	https://dx.doi.org/10.1111/bjh.16659	2020-04-16	2020-02-24	2020-03-22	27	27	0	1	1	123	1	0	1	2		.	.	.	.	.	.		.	.	.	.	.	.	.	.	.	.	.	.
142	32297851	#753	Tang	Xiujuan	Zou	Xuan	China	1	0	Positive RT-PCR tests among discharged COVID-19 patients in Shenzhen, China.	Infection control and hospital epidemiology	ich, 8804099	43832	2.856	2.856	https://dx.doi.org/10.1017/ice.2020.134	2020-04-16				.	1	1	1	209	1	0	1	0		.	.	.	.	.	.		.	.	.	.	.	.	.	.	.	.	.	.
143	32224074	#5722	Tang	Xiao	Shi	Huan-Zhong	China	1	1	Comparison of Hospitalized Patients With ARDS Caused by COVID-19 and H1N1.	Chest		0231335, d1c	9.657	9.657	https://dx.doi.org/10.1016/j.chest.2020.03.032	.				.	0	0	1	148	1	0	0	2		.	.	.	.	.	.		0	1	0	1	2	1	1	1	0	1	2	5
144	32369208	#3906	Sun	Lijun	Bi	Jingfeng	China	1	0	Clinical Features of Patients with Coronavirus Disease 2019 (COVID-19) from a Designated Hospital in Beijing, China.	Journal of medical virology	i9n, 7705876	2.049		2.049	https://dx.doi.org/10.1002/jmv.25966	2020-05-05				.	0	1	1	55	1	0	1	2		.	.	.	.	.	.		.	.	.	.	.	.	.	.	.	.	.	.
145	32324898	#2168	Sun	Ji	He	Gefei	China	1	0	Incidence of Adverse Drug Reactions in COVID-19 patients in China: an active monitoring study by Hospital Pharmacovigilance System.	Clinical pharmacology and therapeutics	dhr, 0372741	6.336		6.336	https://dx.doi.org/10.1002/cpt.1866	2020-04-23	2020-03-13	2020-04-20	38	38	0	0	1	217	1	0	0	2		.	.	.	.	.	.		1	1	0	0	2	1	1	1	1	1	3	6
146	32369613	#495	Tassis	Beatrice	Ferrazzi	Enrico	Italy	0	0	Effectiveness of a COVID-19 screening questionnaire for pregnant women at admission to an obstetric unit in Milan.	International journal of gynaecology and obstetrics: the official organ of the International Federation of Gynaecology and Obstetrics	e4t, 0210174	2.17		2.17	https://dx.doi.org/10.1002/ijgo.13191	2020-05-05	2020-04-18	2020-05-04	16	16	2	2	1	6	1	0	1	0		1	0	1	0	0	2		.	.	.	.	.	.	.	.	.	.	.	.
147	32359205	#3493	Taxonera	Carlos	Rey	Enrique	Spain	0	0	2019 Novel Coronavirus Disease (COVID-19) in patients with Inflammatory Bowel Diseases.	Alimentary pharmacology & therapeutics	a5d, 8707234	7.731		7.731	https://dx.doi.org/10.1111/apt.15804	2020-05-02				.	0	2	1	12	1	0	1	2		1	1	1	1	1	5		.	.	.	.	.	.	.	.	.	.	.	.
148	32383809	#1794	Sun	Haiying	Xu	Dong	China	0	0	Risk Factors for Mortality in 244 Older Adults With COVID-19 in Wuhan, China: A Retrospective Study.	Journal of the American Geriatrics Society	7503062, h6v	4.113		4.113	https://dx.doi.org/10.1111/jgs.16533	2020-05-08	2020-04-01	2020-04-14	13	13	0	0	1	244	1	0	0	2		.	.	.	.	.	.		0	0	0	0	0	1	1	0	1	0	1	2
149	32307550	#2895	Ouyang	Yabo	Chen	Dexi	China	1	0	Down-regulated gene expression spectrum and immune responses changed during the disease progression in COVID-19 patients.	Clinical infectious diseases : an official publication of the Infectious Diseases Society of America	a4j, 9203213	9.055		9.055	https://dx.doi.org/10.1093/cid/ciaa462	2020-04-20	2020-03-13		17-Oct-1779	.	0	2	1	11	1	0	1	2		0	1	1	1	0	3		.	.	.	.	.	.	.	.	.	.	.	.
150	32329231	#3958	Testa	Sophie	Palareti	Gualtiero	Italy	0	0	Direct oral anticoagulant plasma levels' striking increase in severe COVID-19 respiratory syndrome patients treated with antiviral agents: The Cremona experience.	Journal of thrombosis and haemostasis : JTH	101170508		4.662	4.662	https://dx.doi.org/10.1111/jth.14871	2020-04-23	2020-04-15	2020-04-18	3	3	0	2	1	12	1	0	0	2		1	0	1	1	1	4		.	.	.	.	.	.	.	.	.	.	.	.
151	32193831	#1376	Sun	Dan	Liu	Zhi-Sheng	China	0	0	Clinical features of severe pediatric patients with coronavirus disease 2019 in Wuhan: a single center's observational study.	World journal of pediatrics : WJP	101278599		1.169	1.169	https://dx.doi.org/10.1007/s12519-020-00354-4	2020-03-19	2020-02-26	2020-03-02	5	5	0	2	1	8	1	0	1	2		0	1	1	0	1	3		.	.	.	.	.	.	.	.	.	.	.	.
152	32112886	#6209	Tian	Sijia	Zhang	Jinjun	China	1	0	Characteristics of COVID-19 infection in Beijing.	The Journal of infection	80	4	401-406	5.099	https://dx.doi.org/10.1016/j.jinf.2020.02.018	2020-02-27		2020-02-21	43882	.	0	1	1	262	1	0	1	2		.	.	.	.	.	.		.	.	.	.	.	.	.	.	.	.	.	.
153	32213337	#6836	To	Kelvin Kai-Wang	Yuen	Kwok-Yung	China	1	1	Temporal profiles of viral load in posterior oropharyngeal saliva samples and serum antibody responses during infection by SARS-CoV-2: an observational cohort study.	The Lancet. Infectious diseases	20	5	565-574	27.516	https://dx.doi.org/10.1016/S1473-3099(20)30196-1	2020-03-23				.	0	2	1	23	1	0	1	2		1	1	1	1	1	5		.	.	.	.	.	.	.	.	.	.	.	.
154	32223871	#8602	Tolia	Vaishal M	Castillo	Edward	United States	0	1	Preliminary Results of Initial Testing for Coronavirus (COVID-19) in the Emergency Department.	The western journal of emergency medicine	101476450				https://dx.doi.org/10.5811/westjem.2020.3.47348	2020-03-27	2020-03-23	2020-03-23	0	0	0	1	0	283	1	0	1	0		.	.	.	.	.	.		.	.	.	.	.	.	.	.	.	.	.	.
155	32376398	#52	Toniati	Paola	Latronico	Nicola	Italy	0	1	Tocilizumab for the treatment of severe COVID-19 pneumonia with hyperinflammatory syndrome and acute respiratory failure: A single center study of 100 patients in Brescia, Italy.	Autoimmunity reviews	101128967	102568	7.716	7.716	https://dx.doi.org/10.1016/j.autrev.2020.102568	2020-05-03	2020-04-16	2020-04-17	1	1	0	1	1	100	1	0	0	2		.	.	.	.	.	.		.	.	.	.	.	.	.	.	.	.	.	.
156	32357808	#4588	Sun	Baoqing	Chen	Ling	China	1	1	Kinetics of SARS-CoV-2 specific IgM and IgG responses in COVID-19 patients.	Emerging microbes & infections	9	1	940-948	6.212	https://dx.doi.org/10.1080/22221751.2020.1762515	2020-05-01	2020-04-05	2020-04-23	18	18	0	1	1	38	1	0	2	2		.	.	.	.	.	.		.	.	.	.	.	.	.	.	.	.	.	.
157	32347200	#7131	Tostmann	Alma	Wertheim	Heiman	Netherlands	1	2	Strong associations and moderate predictive value of early symptoms for SARS-CoV-2 test positivity among healthcare workers, the Netherlands, March 2020.	Euro surveillance : bulletin Europeen sur les maladies transmissibles = European communicable disease bulletin	25	16		7.421	https://dx.doi.org/10.2807/1560-7917.ES.2020.25.16.2000508	.				.	0	1	1	803	1	0	0	0		.	.	.	.	.	.		.	.	.	.	.	.	.	.	.	.	.	.
158	32380430	#1526	Trapani	Dario	Curigliano	Giuseppe	Italy	0	0	The experience on coronavirus disease 2019 and cancer from an oncology hub institution in Milan, Lombardy Region.	European journal of cancer (Oxford, England : 1990)	132	arv, 9005373	199-206	6.68	https://dx.doi.org/10.1016/j.ejca.2020.04.017	2020-04-29	2020-04-06	2020-04-08	2	2	0	2	1	9	1	0	0	2		0	0	1	0	1	2		.	.	.	.	.	.	.	.	.	.	.	.
159	32333431	#2312	Sultan	Ibrahim	Gutsche	Jacob	United States	0	1	The role of extracorporeal life support for patients with COVID-19: Preliminary results from a statewide experience.	Journal of cardiac surgery	ben, 8908809	1.351		1.351	https://dx.doi.org/10.1111/jocs.14583	2020-04-25	2020-04-15	2020-04-16	1	1	0	2	1	10	1	0	0	0		1	0	1	0	1	3		.	.	.	.	.	.	.	.	.	.	.	.
160	32387139	#1132	Turner	Jennifer	Ford-Dunn	Suzanne	United Kingdom	0	1	A dual-centre observational review of hospital based palliative care in patients dying with COVID-19.	Journal of pain and symptom management	8605836, ijj		3.249	3.249	https://dx.doi.org/10.1016/j.jpainsymman.2020.04.031	2020-05-06		2020-04-28	43949	.	0	2	1	36	0	0	1	0		0	1	1	1	1	4		.	.	.	.	.	.	.	.	.	.	.	.
161	32396455	#1811	Turri-Zanoni	Mario	Cabrini	Luca	Italy	0	0	Elective Tracheostomy During Mechanical Ventilation in Patients Affected by COVID-19: Preliminary Case Series From Lombardy, Italy.	Otolaryngology--head and neck surgery : official journal of American Academy of Otolaryngology-Head and Neck Surgery	7909794, 8508176, on7, on8	195000000000000	2.31	2.31	https://dx.doi.org/10.1177/0194599820928963	2020-05-12				.	2	2	1	32	1	0	0	2		1	0	0	0	1	2		.	.	.	.	.	.	.	.	.	.	.	.
162	32361285	#1029	Uhteg	Katharine	Mostafa	Heba	United States	0	0	Comparing the analytical performance of three SARS-CoV-2 molecular diagnostic assays.	Journal of clinical virology : the official publication of the Pan American Society for Clinical Virology	127	cx0, 9815671	104384	3.02	https://dx.doi.org/10.1016/j.jcv.2020.104384	2020-04-26	2020-04-16	2020-04-21	5	5	0	3	1	.	0	0	1	2		.	.	.	.	.	.		.	.	.	.	.	.	.	.	.	.	.	.
163	32208917	#6213	Su	Liang	Gai	Zhongtao	China	1	0	The different clinical characteristics of corona virus disease cases between children and their families in China - the character of children with COVID-19.	Emerging microbes & infections	9	1	707-713	5.84	https://dx.doi.org/10.1080/22221751.2020.1744483	2020-03-25	2020-02-26	2020-03-12	15	15	0	2	1	9	1	0	1	1		0	1	1	1	1	4		.	.	.	.	.	.	.	.	.	.	.	.
164	32342566	#3026	Vaira	Luigi Angelo	De Riu	Giacomo	Italy	0	0	Objective evaluation of anosmia and ageusia in COVID-19 patients: Single-center experience on 72 cases.	Head & neck	g1p, 8902541	2.442		2.442	https://dx.doi.org/10.1002/hed.26204	2020-04-29	2020-04-12	2020-04-14	2	2	0	2	1	72	1	.	1	2		1	1	1	1	1	5		.	.	.	.	.	.	.	.	.	.	.	.
165	32351347	#2985	van den Broek	M P H	van de Garde	EMW	Netherlands	0	0	Chloroquine-induced QTc prolongation in COVID-19 patients.	Netherlands heart journal : monthly journal of the Netherlands Society of Cardiology and the Netherlands Heart Foundation	101095458	43834	1.972	1.972	https://dx.doi.org/10.1007/s12471-020-01429-7	2020-04-29				.	0	2	1	95	1	0	0	2		1	0	1	1	1	4		.	.	.	.	.	.	.	.	.	.	.	.
166	32341142	#2549	Visseaux	Benoit	Houhou-Fidouh	Nadhira	France	0	0	Evaluation of the QIAstat-Dx Respiratory SARS-CoV-2 Panel, the first rapid multiplex PCR commercial assay for SARS-CoV-2 detection.	Journal of clinical microbiology	hsh, 7505564	4.959		4.959	https://dx.doi.org/10.1128/JCM.00630-20	2020-04-27				.	0	3	1	69	0	0	1	2		.	.	.	.	.	.		.	.	.	.	.	.	.	.	.	.	.	.
167	32352306	#2999	Stefanini	Giulio G	Chieffo	Alaide	Italy	0	1	ST-Elevation Myocardial Infarction in Patients with COVID-19: Clinical and Angiographic Outcomes.	Circulation		daw, 0147763	23.054	23.054	https://dx.doi.org/10.1161/CIRCULATIONAHA.120.047525	2020-04-30	2020-04-10	2020-04-28	18	18	0	2	1	28	1	0	1	0		0	1	1	0	1	3		.	.	.	.	.	.	.	.	.	.	.	.
168	32401343	#1992	Wacharapluesadee	Supaporn	Hemachudha	Thiravat	Thailand	0	0	Evaluating the efficiency of specimen pooling for PCR-based detection of COVID-19.	Journal of medical virology	i9n, 7705876	2.049		2.049	https://dx.doi.org/10.1002/jmv.26005	2020-05-13				.	0	3	1	.	0	0	1	2		.	.	.	.	.	.		.	.	.	.	.	.	.	.	.	.	.	.
169	32198776	#5279	Wan	Suxin	Yang	Ruishan	China	1	0	Clinical features and treatment of COVID-19 patients in northeast Chongqing.	Journal of medical virology	i9n, 7705876	2.049		2.049	https://dx.doi.org/10.1002/jmv.25783	2020-03-21	2020-03-06	2020-03-18	12	12	0	2	1	135	1	0	0	2		0	0	1	0	1	2		.	.	.	.	.	.	.	.	.	.	.	.
170	32240718	#3507	Wang	Rui	Shui	Hua	China	0	0	COVID-19 in Hemodialysis Patients: A Report of 5 Cases.	American journal of kidney diseases : the official journal of the National Kidney Foundation	3h5, 8110075	6.653		6.653	https://dx.doi.org/10.1053/j.ajkd.2020.03.009	.	2020-02-28	2020-03-26	27	27	0	2	1	5	1	0	1	2		1	1	1	0	1	4		.	.	.	.	.	.	.	.	.	.	.	.
171	32289565	#5508	Wang	Ruirui	Shen	Leilei	China	1	0	Epidemiological and clinical features of 125 Hospitalized Patients with COVID-19 in Fuyang, Anhui, China.	International journal of infectious diseases : IJID : official publication of the International Society for Infectious Diseases	c3r, 9610933	3.538		3.538	https://dx.doi.org/10.1016/j.ijid.2020.03.070	.	2020-02-25	2020-03-24	28	28	0	2	1	125	1	0	1	0		1	1	1	0	1	4		.	.	.	.	.	.	.	.	.	.	.	.
172	32251842	#3439	Wang	X	Zhao	Q	China	1	0	Clinical characteristics of non-critically ill patients with novel coronavirus infection (COVID-19) in a Fangcang Hospital.	Clinical microbiology and infection : the official publication of the European Society of Clinical Microbiology and Infectious Diseases	dy9, 9516420	6.425		6.425	https://dx.doi.org/10.1016/j.cmi.2020.03.032	.	2020-03-06	2020-03-27	21	21	0	1	1	1012	1	0	1	2		.	.	.	.	.	.		.	.	.	.	.	.	.	.	.	.	.	.
173	32316063	#5985	Spiezia	Luca	Simioni	Paolo	Italy	0	0	COVID-19-Related Severe Hypercoagulability in Patients Admitted to Intensive Care Unit for Acute Respiratory Failure.	Thrombosis and haemostasis	vq7, 7608063	4.733		4.733	https://dx.doi.org/10.1055/s-0040-1710018	.	2020-04-02	2020-04-04	2	2	0	0	1	66	1	0	0	2		.	.	.	.	.	.		1	1	0	0	2	0	0	1	1	1	3	5
174	32366488	#3806	Wang	Xiaorong	Gao	Zhancheng	China	1	0	Nosocomial Outbreak of 2019 Novel Coronavirus Pneumonia in Wuhan, China.	The European respiratory journal	8803460, ery	11.807		11.807	https://dx.doi.org/10.1183/13993003.00544-2020	2020-05-04	2020-03-04	2020-04-08	35	35	0	2	1	35	1	0	1	2		1	1	1	0	1	4		.	.	.	.	.	.	.	.	.	.	.	.
175	32302722	#3452	Wang	Xiong	Li	Wengang	China	0	.	Clinical characteristics of 80 hospitalized frontline medical workers infected with COVID-19 in Wuhan, China.	The Journal of hospital infection	id6, 8007166	3.704		3.704	https://dx.doi.org/10.1016/j.jhin.2020.04.019	.	2020-03-10	2020-04-09	30	30	0	2	1	80	1	0	1,4	2		0	1	1	0	1	3		.	.	.	.	.	.	.	.	.	.	.	.
176	32315809	#3892	Wang	Xiong	Sun	Ziyong	China	1	0	Comparison of nasopharyngeal and oropharyngeal swabs for SARS-CoV-2 detection in 353 patients received tests with both specimens simultaneously.	International journal of infectious diseases : IJID : official publication of the International Society for Infectious Diseases	94	c3r, 9610933	107-109	3.538	https://dx.doi.org/10.1016/j.ijid.2020.04.023	.	2020-03-17	2020-04-08	22	22	0	3	1	353	1	0	1	2		.	.	.	.	.	.		.	.	.	.	.	.	.	.	.	.	.	.
177	631271337	#12126	Wang Y.	Yanrong	Li	Ling	China	0	0	Clinical outcome of 55 asymptomatic cases at the time of hospital admission infected with SARS-Coronavirus-2 in Shenzhen, China	The Journal of infectious diseases	(Wang, Liu, Liu) National Clinical Research Center for Infectious Disease, Shenzhen Third People's Hospital, Second Hospital Affiliated to Southern University of Science and Technology, Shenzhen, China(Wang, Luo, Ling) Department of Pediatrics, Third Peop	5.045		5.045	http://dx.doi.org/10.1093/infdis/jiaa119	2020-03-17	2020-03-02	2020-03-13	11	11	0	2	1	55	1	0	1	2		1	1	1	1	1	5		.	.	.	.	.	.	.	.	.	.	.	.
178	32267160	#5452	Wang	Yang	Wang	Jun	China	1	0	Clinical Course and Outcomes of 344 Intensive Care Patients with COVID-19.	American journal of respiratory and critical care medicine	9421642, bzs	16.494		16.494	https://dx.doi.org/10.1164/rccm.202003-0736LE	2020-04-08	2020-03-24	2020-04-08	15	15	0	2	1	344	1	0	1	2		1	1	1	0	1	4		.	.	.	.	.	.	.	.	.	.	.	.
179	32384397	#776	Wang	Yanli	Sun	Dan	China	1	0	The Risk of Children Hospitalized With Severe COVID-19 in Wuhan.	The Pediatric infectious disease journal	oxj, 8701858	2.317		2.317	https://dx.doi.org/10.1097/INF.0000000000002739	.		2020-04-16	43937	.	0	0	1	43	1	0	1	2		.	.	.	.	.	.		1	0	0	1	2	1	1	1	1	1	3	6
180	32191587	#4816	Wang	Yuhui	Zhou	Min	China	1	0	Temporal Changes of CT Findings in 90 Patients with COVID-19 Pneumonia: A Longitudinal Study.	Radiology		qsh, 0401260	200843	7.608	https://dx.doi.org/10.1148/radiol.2020200843	.				.	0	2	0	90	1	0	1	2		1	1	1	0	1	4		.	.	.	.	.	.	.	.	.	.	.	.
181	32283139	#2364	Wang	Zhongliang	Zhang	Ruiguang	China	0	0	Household transmission of SARS-CoV-2.	The Journal of infection	ig9, 7908424	5.099		5.099	https://dx.doi.org/10.1016/j.jinf.2020.03.040	.		2020-03-21	43911	.	0	2	1	240	1	0	1	2		1	1	0	0	1	3		.	.	.	.	.	.	.	.	.	.	.	.
182	32176772	#3096	Wang	Zhongliang	Zhang	Ruigang	China	0	0	Clinical Features of 69 Cases with Coronavirus Disease 2019 in Wuhan, China.	Clinical infectious diseases : an official publication of the Infectious Diseases Society of America	a4j, 9203213	9.055		9.055	https://dx.doi.org/10.1093/cid/ciaa272	2020-03-16	2020-02-17	2020-03-12	24	24	0	1	1	69	1	0	1	0		.	.	.	.	.	.		.	.	.	.	.	.	.	.	.	.	.	.
183	32167524	#3146	Wu	Chaomin	Song	Yuanlin	China	1	0	Risk Factors Associated With Acute Respiratory Distress Syndrome and Death in Patients With Coronavirus Disease 2019 Pneumonia in Wuhan, China.	JAMA internal medicine	101589534		20.768	20.768	https://dx.doi.org/10.1001/jamainternmed.2020.0994	.		2020-03-03	43893	.	0	1	1	201	1	0	1	2		.	.	.	.	.	.		.	.	.	.	.	.	.	.	.	.	.	.
184	32314274	#186	Wu	Chunchen	Xia	Jianbo	China	0	0	Clinical Manifestation and Laboratory Characteristics of SARS-CoV-2 Infection in Pregnant Women.	Virologica Sinica	101514185		2.467	2.467	https://dx.doi.org/10.1007/s12250-020-00227-0	2020-04-20	2020-03-06	2020-04-10	35	35	0	2	1	8	1	0	1	2		0	1	1	1	1	4		.	.	.	.	.	.	.	.	.	.	.	.
185	32220033	#5902	Wu	J	Li	L	China	1	1	Early antiviral treatment contributes to alleviate the severity and improve the prognosis of patients with novel coronavirus disease (COVID-19).	Journal of internal medicine	i2g, 8904841	6.051		6.051	https://dx.doi.org/10.1111/joim.13063	2020-04-20	2020-03-15	2020-03-27	12	12	0	1	1	280	1	0	1	2		.	.	.	.	.	.		.	.	.	.	.	.	.	.	.	.	.	.
186	32361323	#1031	Song	Wenliang	Xu	Wei	China	1	0	Clinical features of pediatric patients with coronavirus disease (COVID-19).	Journal of clinical virology : the official publication of the Pan American Society for Clinical Virology	127	cx0, 9815671	104377	3.02	https://dx.doi.org/10.1016/j.jcv.2020.104377	2020-04-24	2020-04-01	2020-04-16	15	15	0	2	1	16	1	0	1	0		0	1	1	1	1	4		.	.	.	.	.	.	.	.	.	.	.	.
187	32109279	#5310	Wu	Jian	Li	Lanjuan	China	1	1	Clinical Characteristics of Imported Cases of COVID-19 in Jiangsu Province: A Multicenter Descriptive Study.	Clinical infectious diseases : an official publication of the Infectious Diseases Society of America	a4j, 9203213	9.055		9.055	https://dx.doi.org/10.1093/cid/ciaa199	2020-02-29	2020-02-08	2020-02-26	18	18	0	2	1	80	1	0	1	2		1	1	1	0	1	4		.	.	.	.	.	.	.	.	.	.	.	.
188	32367422	#283	Wu	Jing	Chen	Yu-Chen	China	0	1	Interpretation of CT signs of 2019 novel coronavirus (COVID-19) pneumonia.	European radiology	cl3, 9114774	3.962		3.962	https://dx.doi.org/10.1007/s00330-020-06915-5	.	2020-02-18	2020-04-23	65	65	0	2	1	130	1	0	1	2		0	1	0	1	1	3		.	.	.	.	.	.	.	.	.	.	.	.
189	32091414	#8726	Wu	Jiong	Li	Chuanming	China	0	1	Chest CT Findings in Patients With Coronavirus Disease 2019 and Its Relationship With Clinical Features.	Investigative radiology	55	5	257-261	6.091	https://dx.doi.org/10.1097/RLI.0000000000000670	.				.	0	2	1	80	1	0	1	2		0	1	1	1	1	4		.	.	.	.	.	.	.	.	.	.	.	.
190	32232433	#2028	Wu	Ping	Wu	Kaili	China	1	0	Characteristics of Ocular Findings of Patients With Coronavirus Disease 2019 (COVID-19) in Hubei Province, China.	JAMA ophthalmology	101589539		6.167	6.167	https://dx.doi.org/10.1001/jamaophthalmol.2020.1291	2020-03-31		2020-03-17	43907	.	1	2	1	38	1	0	1	2		1	1	1	1	1	5		.	.	.	.	.	.	.	.	.	.	.	.
191	32376725	#64	Wu	Qin	Xing	Quansheng	China	1	1	Co-infection and Other Clinical Characteristics of COVID-19 in Children.	Pediatrics		oxv, 0376422	5.401	5.401	https://dx.doi.org/10.1542/peds.2020-0961	.				.	0	2	1	74	1	0	1	2		0	1	1	1	1	4		.	.	.	.	.	.	.	.	.	.	.	.
192	32270479	#5015	Wu	Xiaoqing	Wang	Xiang	China	0	1	Radiological findings and clinical characteristics of pregnant women with COVID-19 pneumonia.	International journal of gynaecology and obstetrics: the official organ of the International Federation of Gynaecology and Obstetrics	e4t, 0210174	2.17		2.17	https://dx.doi.org/10.1002/ijgo.13165	2020-04-08				.	0	2	1	23	1	0	1	2		0	1	1	1	1	4		.	.	.	.	.	.	.	.	.	.	.	.
193	32369656	#500	Wu	Yanting	Huang	H	China	1	0	Coronavirus disease 2019 among pregnant Chinese women: Case series data on the safety of vaginal birth and breastfeeding.	BJOG : an international journal of obstetrics and gynaecology	100935741		5.193	5.193	https://dx.doi.org/10.1111/1471-0528.16276	2020-05-05		2020-04-20	43941	.	0	2	1	13	1	0	1	2		1	1	1	1	1	5		.	.	.	.	.	.	.	.	.	.	.	.
194	32275753	#2722	Wu	Yuanyuan	Li	Jinan	China	0	1	Plasminogen improves lung lesions and hypoxemia in patients with COVID-19.	QJM : monthly journal of the Association of Physicians	9438285, B4V	2.649		2.649	https://dx.doi.org/10.1093/qjmed/hcaa121	2020-04-10	2020-03-24	2020-04-01	8	8	0	2	1	13	1	0	0	2		0	0	1	0	0	1		.	.	.	.	.	.	.	.	.	.	.	.
195	32100876	#2021	Xia	Jianhua	Guo	Dongyu	China	0	0	Evaluation of coronavirus in tears and conjunctival secretions of patients with SARS-CoV-2 infection.	Journal of medical virology	i9n, 7705876	2.049		2.049	https://dx.doi.org/10.1002/jmv.25725	2020-03-12	2020-02-19	2020-02-24	5	5	0	2	0	30	1	0	1	2		0	1	1	1	1	4		.	.	.	.	.	.	.	.	.	.	.	.
196	32134205	#6036	Xia	Wei	Huang	Daoyu	China	0	0	Clinical and CT features in pediatric patients with COVID-19 infection: Different points from adults.	Pediatric pulmonology	55	5	1169-1174	2.801	https://dx.doi.org/10.1002/ppul.24718	2020-03-05	2020-02-14	2020-02-26	12	12	0	2	1	20	1	0	1	2		0	1	1	0	1	3		.	.	.	.	.	.	.	.	.	.	.	.
197	32305025	#946	Xia	Xiao-Ying	Huang	Wen-Xiang	China	1	0	Epidemiological and initial clinical characteristics of patients with family aggregation of COVID-19.	Journal of clinical virology : the official publication of the Pan American Society for Clinical Virology	127	cx0, 9815671	104360	3.02	https://dx.doi.org/10.1016/j.jcv.2020.104360	2020-04-12	2020-03-07	2020-04-05	29	29	0	2	1	10	1	0	1	2		0	1	1	1	1	4		.	.	.	.	.	.	.	.	.	.	.	.
198	32027573	#8511	Song	Fengxiang	Shi	Yuxin	China	0	0	Emerging 2019 Novel Coronavirus (2019-nCoV) Pneumonia.	Radiology	295	1	210-217	7.608	https://dx.doi.org/10.1148/radiol.2020200274	2020-02-06	2020-02-02	2020-02-05	3	3	0	2	1	51	1	0	1	2		1	1	1	0	1	4		.	.	.	.	.	.	.	.	.	.	.	.
199	32306047	#2882	Xiang	Fei	Ma	Wan-Li	China	1	1	Antibody Detection and Dynamic Characteristics in Patients with COVID-19.	Clinical infectious diseases : an official publication of the Infectious Diseases Society of America	a4j, 9203213	9.055		9.055	https://dx.doi.org/10.1093/cid/ciaa461	2020-04-19	2020-03-07		23-Oct-1779	.	0	3	1	169	1	0	1	2		.	.	.	.	.	.		.	.	.	.	.	.	.	.	.	.	.	.
200	32361324	#1032	Xiao	Ai Tang	Zhang	Sheng	China	0	1	Dynamic profile of RT-PCR findings from 301 COVID-19 patients in Wuhan, China: A descriptive study.	Journal of clinical virology : the official publication of the Pan American Society for Clinical Virology	127	cx0, 9815671	104346	3.02	https://dx.doi.org/10.1016/j.jcv.2020.104346	2020-04-11	2020-03-06	2020-03-29	23	23	0	1	1	301	1	0	1	2		.	.	.	.	.	.		.	.	.	.	.	.	.	.	.	.	.	.
201	32306036	#2880	Xiao	Ai Tang	Zhang	Sheng	China	0	1	Profile of RT-PCR for SARS-CoV-2: a preliminary study from 56 COVID-19 patients.	Clinical infectious diseases : an official publication of the Infectious Diseases Society of America	a4j, 9203213	9.055		9.055	https://dx.doi.org/10.1093/cid/ciaa460	2020-04-19	2020-03-05		25-Oct-1779	.	0	2	1	56	1	0	1	2		0	1	1	1	1	4		.	.	.	.	.	.	.	.	.	.	.	.
202	2005665012	#9721	Xiao F.		Shan	Hong	China	1	0	Evidence for Gastrointestinal Infection of SARS-CoV-2	Gastroenterology	158	6	1831	19.809	http://dx.doi.org/10.1053/j.gastro.2020.02.055	.	2020-02-25	2020-02-27	2	2	2	1	1	73	1	0	1	2		.	.	.	.	.	.		.	.	.	.	.	.	.	.	.	.	.	.
203	32114193	#6483	Xie	Chunbao	Yang	Zhenglin	China	0	1	Comparison of different samples for 2019 novel coronavirus detection by nucleic acid amplification tests.	International journal of infectious diseases : IJID : official publication of the International Society for Infectious Diseases	93	c3r, 9610933	264-267	3.538	https://dx.doi.org/10.1016/j.ijid.2020.02.050	.	2020-02-17	2020-02-22	5	5	2	3	1	19	1	0	1	2		.	.	.	.	.	.		.	.	.	.	.	.	.	.	.	.	.	.
204	32399655	#4717	Singh	Siddharth	Makkar	Raj	United States	2	0	Allogeneic cardiosphere-derived cells (CAP-1002) in critically ill COVID-19 patients: compassionate-use case series.	Basic research in cardiology	115	4	36	6.47	https://dx.doi.org/10.1007/s00395-020-0795-1	2020-05-12	2020-04-28	2020-05-05	7	7	0	2	0	6	1	0	1	2		1	1	1	0	1	4		.	.	.	.	.	.	.	.	.	.	.	.
205	32239591	#5128	Xie	Hansheng	Zhuo	Huichang	China	1	0	Clinical characteristics of non-ICU hospitalized patients with coronavirus disease 2019 and liver injury: A retrospective study.	Liver international : official journal of the International Association for the Study of the Liver	101160857		5.542	5.542	https://dx.doi.org/10.1111/liv.14449	.	2020-03-15	2020-03-25	10	10	0	1	1	79	1	0	0	2		.	.	.	.	.	.		.	.	.	.	.	.	.	.	.	.	.	.
206	32376408	#1199	Singh	Shailendra	Khan	Ahmad	United States	0	2	Clinical Characteristics and Outcomes of COVID-19 Among Patients with Pre-Existing Liver Disease in United States: A Multi-Center Research Network Study.	Gastroenterology	fh3, 0374630	19.809		19.809	https://dx.doi.org/10.1053/j.gastro.2020.04.064	2020-05-03	2020-04-17	2020-04-28	11	11	0	1	1	2780	1	0	0	0		.	.	.	.	.	.		.	.	.	.	.	.	.	.	.	.	.	.
207	2005795329	#11289	Wehrhahn M.C.		Hadlow	Narelle	Australia	0	0	Self-collection: An appropriate alternative during the SARS-CoV-2 pandemic	Journal of Clinical Virology	128	(Wehrhahn, Newcombe, Siversten) Douglass Hanly Moir Pathology, 14 Giffnock Ave, Macquarie Park, NSW 2113, Australia(Robson, Bursle, Byrne) Sullivan Nicolaides Pathology, 24 Hurworth St, Bowen Hills, QLD 4006, Australia(Brown) Department of Endocrinology &	104417	3.02	http://dx.doi.org/10.1016/j.jcv.2020.104417	2020-05-04	2020-04-27	2020-04-30	3	3	0	3	0	236	1	1	1	1		.	.	.	.	.	.		.	.	.	.	.	.	.	.	.	.	.	.
208	32271993	#5091	Simonnet	Arthur	Jourdain	Merce	France	1	0	High prevalence of obesity in severe acute respiratory syndrome coronavirus-2 (SARS-CoV-2) requiring invasive mechanical ventilation.	Obesity (Silver Spring, Md.)	101264860		3.969	3.969	https://dx.doi.org/10.1002/oby.22831	2020-04-09				.	0	1	1	124	1	0	1	0		.	.	.	.	.	.		.	.	.	.	.	.	.	.	.	.	.	.
209	32309388	#7792	Shi	Yu	Huang	Guoying	China	0	0	A quickly, effectively screening process of novel corona virus disease 2019 (COVID-19) in children in Shanghai, China.	Annals of translational medicine	8	5	241	3.689	https://dx.doi.org/10.21037/atm.2020.03.22	.	2020-02-19	2020-03-10	20	20	0	1	0	56	0	0	1	2		.	.	.	.	.	.		.	.	.	.	.	.	.	.	.	.	.	.
210	631354304	#12201	Shi Y.		Sheng	Jifang	China	1	0	Host susceptibility to severe COVID-19 and establishment of a host risk score: Findings of 487 cases outside Wuhan	Critical Care	24	1	108	6.959	http://dx.doi.org/10.1186/s13054-020-2833-7	2020-03-18	2020-03-05	2020-03-13	8	8	1	1	1	487	1	0	0	2		.	.	.	.	.	.		.	.	.	.	.	.	.	.	.	.	.	.
211	32297985	#5556	Shi	Xiudong	Shi	Yuxin	China	1	0	Evaluation of Antiviral Therapies for Coronavirus Disease 2019 (COVID-19) Pneumonia in Shanghai, China.	Journal of medical virology	i9n, 7705876	2.049		2.049	https://dx.doi.org/10.1002/jmv.25893	2020-04-16				.	0	2	1	184	1	0	1	2		1	1	1	1	1	5		.	.	.	.	.	.	.	.	.	.	.	.
212	32355863	#4365	Xie	Hua-Tao	Zhang	Ming-Chang	China	1	0	SARS-CoV-2 in the ocular surface of COVID-19 patients.	Eye and vision (London, England)	7	101664982	23	2.683	https://dx.doi.org/10.1186/s40662-020-00189-0	2020-04-26	2020-04-08	2020-04-12	4	4	2	2	1	33	1	0	1	2		0	1	1	1	1	4		.	.	.	.	.	.	.	.	.	.	.	.
213	32109443	#8739	Xu	Yu-Huan	Gao	Bu-Lang	China	0	0	Clinical and computed tomographic imaging features of novel coronavirus pneumonia caused by SARS-CoV-2.	The Journal of infection	80	4	394-400	5.099	https://dx.doi.org/10.1016/j.jinf.2020.02.017	2020-02-25		2020-02-21	43882	.	0	2	1	50	1	0	1	0		0	1	1	0	1	3		.	.	.	.	.	.	.	.	.	.	.	.
214	32304994	#1400	Yang	Ai-Ping	Li	Hui-ming	China	1	0	The diagnostic and predictive role of NLR, d-NLR and PLR in COVID-19 patients.	International immunopharmacology	84	d17, 100965259	106504	3.361	https://dx.doi.org/10.1016/j.intimp.2020.106504	2020-04-13	2020-02-22	2020-04-09	47	47	0	1	1	93	1	0	1	0		.	.	.	.	.	.		.	.	.	.	.	.	.	.	.	.	.	.
215	32354798	#3241	Wei	Jia-Fu	Chen	Mao	China	0	1	Acute myocardial injury is common in patients with covid-19 and impairs their prognosis.	Heart (British Cardiac Society)	9602087		5.082	5.082	https://dx.doi.org/10.1136/heartjnl-2020-317007	.	2020-03-30	2020-04-06	7	7	0	1	0	101	1	0	1	2		.	.	.	.	.	.		.	.	.	.	.	.	.	.	.	.	.	.
216	32359943	#633	Wei	Xiao-Shan	Zhou	Qiong	China	1	0	A cluster of health care workers with COVID-19 pneumonia caused by SARS-CoV-2.	Journal of microbiology, immunology, and infection = Wei mian yu gan ran za zhi	100956211, dpw, 100956211	2.455		2.455	https://dx.doi.org/10.1016/j.jmii.2020.04.013	2020-04-27	2020-04-01	2020-04-16	15	15	0	2	1	14	1	0	1	2		1	1	1	1	1	5		.	.	.	.	.	.	.	.	.	.	.	.
217	32311512	#5976	Wei	Xiao-Shan	Zhou	Qiong	China	1	0	Diarrhea is associated with prolonged symptoms and viral carriage in COVID-19.	Clinical gastroenterology and hepatology : the official clinical practice journal of the American Gastroenterological Association	101160775		7.958	7.958	https://dx.doi.org/10.1016/j.cgh.2020.04.030	2020-04-17				.	0	1	1	84	1	0	1	1		.	.	.	.	.	.		.	.	.	.	.	.	.	.	.	.	.	.
218	32347972	#3080	Wei	Xiuqi	Wang	Hui	China	1	0	Elevations of serum cancer biomarkers correlate with severity of COVID-19.	Journal of medical virology	i9n, 7705876	2.049		2.049	https://dx.doi.org/10.1002/jmv.25957	2020-04-29				.	0	2	1	252	1	0	1	2		0	1	1	1	1	4		.	.	.	.	.	.	.	.	.	.	.	.
219	32374815	#695	Wichmann	Dominic	Kluge	Stefan	Germany	1	0	Autopsy Findings and Venous Thromboembolism in Patients With COVID-19: A Prospective Cohort Study.	Annals of internal medicine	372351		19.315	19.315	https://dx.doi.org/10.7326/M20-2003	.				.	0	2	0	12	1	0	1	2		1	1	1	1	1	5		.	.	.	.	.	.	.	.	.	.	.	.
220	32235945	#3155	Wolfel	Roman	Wendtner	Clemens	Germany	1	0	Virological assessment of hospitalized patients with COVID-2019.	Nature		410462		43.07	https://dx.doi.org/10.1038/s41586-020-2196-x	2020-04-01	2020-03-01	2020-03-24	23	23	0	2	1	9	0	0	1	2		0	1	1	0	1	3		.	.	.	.	.	.	.	.	.	.	.	.
221	32216717	#8479	Wong	Ho Yuen Frank	Ng	Ming-Yen	China	0	1	Frequency and Distribution of Chest Radiographic Findings in COVID-19 Positive Patients.	Radiology		qsh, 0401260	201160	7.608	https://dx.doi.org/10.1148/radiol.2020201160	2020-03-27				.	0	2	1	64	1	0	1	2		0	1	1	0	1	3		.	.	.	.	.	.	.	.	.	.	.	.
222	32346873	#1769	Xu	Tianmin	Zhuo	Chuanwu	China	1	1	Epidemiological and clinical features of asymptomatic patients with SARS-CoV-2 infection.	Journal of medical virology	i9n, 7705876	2.049		2.049	https://dx.doi.org/10.1002/jmv.25944	2020-04-28	2020-03-28	2020-04-12	15	15	0	2	1	15	1	0	1	2		0	1	1	1	1	4		.	.	.	.	.	.	.	.	.	.	.	.
223	32275319	#7553	Xie	Jianfeng	Qiu	Haibo	China	1	1	Clinical Characteristics of Patients Who Died of Coronavirus Disease 2019 in China.	JAMA network open	3	4	e205619		https://dx.doi.org/10.1001/jamanetworkopen.2020.5619	.		2020-03-12	43902	.	0	2	0	168	1	0	1	2		0	1	1	1	0	3		.	.	.	.	.	.	.	.	.	.	.	.
224	32134800	#7404	Xiong	Ying	Zhu	Wenzhen	China	0	0	Clinical and High-Resolution CT Features of the COVID-19 Infection: Comparison of the Initial and Follow-up Changes.	Investigative radiology	55	6	332-339	6.091	https://dx.doi.org/10.1097/RLI.0000000000000674	.	2020-02-22	2020-02-27	5	5	0	2	1	42	1	0	1	0		0	1	1	1	1	4		.	.	.	.	.	.	.	.	.	.	.	.
225	32330303	#207	Xie	Jiajia	He	Hongliang	China	1	0	Characteristics of patients with coronavirus disease (COVID-19) confirmed using an IgM-IgG antibody test.	Journal of medical virology	i9n, 7705876	2.049		2.049	https://dx.doi.org/10.1002/jmv.25930	2020-04-24	2020-04-04	2020-04-23	19	19	0	3	1	56	1	0	1	2		.	.	.	.	.	.		.	.	.	.	.	.	.	.	.	.	.	.
226	32376101	#1181	Xie	Jiang	Somers	Virend	China	0	0	Association Between Hypoxemia and Mortality in Patients With COVID-19.	Mayo Clinic proceedings	0405543, lly		7.091	7.091	https://dx.doi.org/10.1016/j.mayocp.2020.04.006	2020-04-13				.	0	1	1	140	1	0	1	2		.	.	.	.	.	.		.	.	.	.	.	.	.	.	.	.	.	.
227	32049601	#4729	Xie	Xingzhi	Liu	Jun	China	1	0	Chest CT for Typical 2019-nCoV Pneumonia: Relationship to Negative RT-PCR Testing.	Radiology		qsh, 0401260	200343	7.608	https://dx.doi.org/10.1148/radiol.2020200343	.				.	0	2	1	5	1	0	1	2		0	1	1	0	1	3		.	.	.	.	.	.	.	.	.	.	.	.
228	32385130	#784	Xiong	Fei	Zhang	Chun	China	1	1	Clinical Characteristics of and Medical Interventions for COVID-19 in Hemodialysis Patients in Wuhan, China.	Journal of the American Society of Nephrology : JASN	a6h, 9013836	8.547		8.547	https://dx.doi.org/10.1681/ASN.2020030354	2020-05-08	2020-03-25	2020-04-18	24	24	0	2	1	131	1	0	1	2		1	1	1	0	1	4		.	.	.	.	.	.	.	.	.	.	.	.
229	2005654971	#9180	XU B.		Miao	Qing	China	1	0	Suppressed T cell-mediated immunity in patients with COVID-19: A clinical retrospective study in Wuhan, China	Journal of Infection	(XU, FAN, ZOU, YU, HE, XIA, ZHANG) Hubei Provincial Hospital of Traditional Chinese & Western Medicine, Wuhan 430015, China(WANG, MIAO) Xiyuan Hospital, China Academy of Chinese Medical Sciences, No. 1 Xiyuan Playground, Haidian District, Beijing 100091,	5.099		5.099	http://dx.doi.org/10.1016/j.jinf.2020.04.012	2020-04-13				.	0	1	1	187	1	0	1	2		.	.	.	.	.	.		.	.	.	.	.	.	.	.	.	.	.	.
230	32271376	#2719	Xu	Kaijin	Li	Lanjuan	China	1	1	Factors associated with prolonged viral RNA shedding in patients with COVID-19.	Clinical infectious diseases : an official publication of the Infectious Diseases Society of America	a4j, 9203213	9.055		9.055	https://dx.doi.org/10.1093/cid/ciaa351	2020-04-09	2020-02-27	2020-04-07	40	40	0	2	1	113	1	0	1	2		0	1	1	0	1	3		.	.	.	.	.	.	.	.	.	.	.	.
231	32211816	#3150	Shi	Shaobo	Huang	Congxin	China	1	0	Association of Cardiac Injury With Mortality in Hospitalized Patients With COVID-19 in Wuhan, China.	JAMA cardiology	101676033		11.866	11.866	https://dx.doi.org/10.1001/jamacardio.2020.0950	2020-03-25		2020-03-09	43899	.	0	1	1	416	1	0	1	2		.	.	.	.	.	.		.	.	.	.	.	.	.	.	.	.	.	.
232	32346493	#3222	Xu	Luming	Wang	Ling	China	1	0	Clinical presentations and outcomes of SARS-CoV-2 infected pneumonia in pregnant women and health status of their neonates.	Science bulletin	101655530		6.277	6.277	https://dx.doi.org/10.1016/j.scib.2020.04.040	2020-04-28				.	2	2	1	5	1	0	1	2		0	1	1	1	1	4		.	.	.	.	.	.	.	.	.	.	.	.
233	32179140	#3501	Xu	Tianmin	Xue	Yuanlin	China	0	0	Clinical features and dynamics of viral load in imported and non-imported patients with COVID-19.	International journal of infectious diseases : IJID : official publication of the International Society for Infectious Diseases	94	c3r, 9610933	68-71	3.538	https://dx.doi.org/10.1016/j.ijid.2020.03.022	.	2020-02-29	2020-03-07	7	7	0	2	1	51	1	0	1	2		0	1	1	0	1	3		.	.	.	.	.	.	.	.	.	.	.	.
234	32107577	#8738	Xu	Xi	Liu	Jinxin	China	0	0	Imaging and clinical features of patients with 2019 novel coronavirus SARS-CoV-2.	European journal of nuclear medicine and molecular imaging	47	5	1275-1280	7.182	https://dx.doi.org/10.1007/s00259-020-04735-9	2020-02-28	2020-02-10	2020-02-19	9	9	0	2	1	90	1	0	1	2		0	1	1	0	1	3		.	.	.	.	.	.	.	.	.	.	.	.
235	32075786	#8494	Xu	Xiao-Wei	Li	Lan-Juan	China	0	0	Clinical findings in a group of patients infected with the 2019 novel coronavirus (SARS-Cov-2) outside of Wuhan, China: retrospective case series.	BMJ (Clinical research ed.)	368	8900488, bmj, 101090866	m606	27.604	https://dx.doi.org/10.1136/bmj.m606	2020-02-13				.	0	2	1	62	1	0	1	2		1	1	1	0	1	4		.	.	.	.	.	.	.	.	.	.	.	.
236	32284613	#6145	Xu	Yi	Gong	Sitang	China	1	0	Characteristics of pediatric SARS-CoV-2 infection and potential evidence for persistent fecal viral shedding.	Nature medicine	26	4	502-505	30.641	https://dx.doi.org/10.1038/s41591-020-0817-4	2020-04-01	2020-02-10	2020-03-02	21	21	2	2	0	10	1	0	1	2		1	1	1	0	1	4		.	.	.	.	.	.	.	.	.	.	.	.
237	32350134	#3724	Xu	Xiaoling	Wei	Haiming	China	0	1	Effective treatment of severe COVID-19 patients with tocilizumab.	Proceedings of the National Academy of Sciences of the United States of America	pv3, 7505876	9.58		9.58	https://dx.doi.org/10.1073/pnas.2005615117	2020-04-29	2020-03-25	2020-04-14	20	20	0	2	1	21	1	0	1	2		0	1	1	1	1	4		.	.	.	.	.	.	.	.	.	.	.	.
238	32320003	#3189	Richardson	Safiya	Davidson	Karina	United States	1	1	Presenting Characteristics, Comorbidities, and Outcomes Among 5700 Patients Hospitalized With COVID-19 in the New York City Area.	JAMA		7501160		51.273	https://dx.doi.org/10.1001/jama.2020.6775	.		2020-04-16	43937	.	0	2	1	5700	1	0	1	2		1	1	1	0	1	4		.	.	.	.	.	.	.	.	.	.	.	.
239	32361322	#1030	Rahman	H	Kok	J	Australia	0	0	Interpret with caution: An evaluation of the commercial AusDiagnostics versus in-house developed assays for the detection of SARS-CoV-2 virus.	Journal of clinical virology : the official publication of the Pan American Society for Clinical Virology	127	cx0, 9815671	104374	3.02	https://dx.doi.org/10.1016/j.jcv.2020.104374	2020-04-20	2020-03-02	2020-04-14	43	43	0	3	1	52	1	0	1	0		.	.	.	.	.	.		.	.	.	.	.	.	.	.	.	.	.	.
240	32279441	#5144	Yan	Carol H	DeConde	Adam	United States	1	0	Association of chemosensory dysfunction and Covid-19 in patients presenting with influenza-like symptoms.	International forum of allergy & rhinology	101550261		2.521	2.521	https://dx.doi.org/10.1002/alr.22579	2020-04-12	2020-04-05	2020-04-06	1	1	0	1	1	262	1	0	1	2		.	.	.	.	.	.		.	.	.	.	.	.	.	.	.	.	.	.
241	32329222	#2194	Yan	Carol H	DeConde	Adam	United States	1	0	Self-reported olfactory loss associates with outpatient clinical course in Covid-19.	International forum of allergy & rhinology	101550261		2.521	2.521	https://dx.doi.org/10.1002/alr.22592	2020-04-24	2020-04-18	2020-04-21	3	3	0	1	1	128	1	0	1	2		.	.	.	.	.	.		.	.	.	.	.	.	.	.	.	.	.	.
242	32345579	#7098	Yan	Yongli	Dong	Kun	China	1	0	Clinical characteristics and outcomes of patients with severe covid-19 with diabetes.	BMJ open diabetes research & care	8	1		5.067	https://dx.doi.org/10.1136/bmjdrc-2020-001343	.	2020-03-09	2020-04-06	28	28	0	1	1	193	1	0	1	2		.	.	.	.	.	.		.	.	.	.	.	.	.	.	.	.	.	.
243	32293741	#5265	Yang	Fan	Chen	Xiaobei	China	0	0	Analysis of 92 deceased patients with COVID-19.	Journal of medical virology	i9n, 7705876	2.049		2.049	https://dx.doi.org/10.1002/jmv.25891	2020-04-15				.	0	2	1	92	1	0	1	2		1	1	1	1	1	5		.	.	.	.	.	.	.	.	.	.	.	.
244	32335053	#3519	Yan	Jie	Yang	Huixia	China	1	1	Coronavirus disease 2019 (COVID-19) in pregnant women: A report based on 116 cases.	American journal of obstetrics and gynecology	3ni, 0370476	6.12		6.12	https://dx.doi.org/10.1016/j.ajog.2020.04.014	.	2020-04-09	2020-04-17	8	8	0	2	1	116	1	0	1	2		0	0	1	0	1	2		.	.	.	.	.	.	.	.	.	.	.	.
245	32181903	#4893	Qu	Rong	Wang	Qiang	China	0	0	Platelet-to-lymphocyte ratio is associated with prognosis in patients with coronavirus disease-19.	Journal of medical virology	i9n, 7705876	2.049		2.049	https://dx.doi.org/10.1002/jmv.25767	.	2020-02-27	2020-03-12	14	14	0	2	1	30	1	0	1	2		0	1	1	0	0	2		.	.	.	.	.	.	.	.	.	.	.	.
246	32383179	#711	Pujadas	Elisabet	Gitman	Melissa	United States	0	0	Comparison of SARS-CoV-2 Detection from Nasopharyngeal Swab Samples by the Roche cobas R 6800 SARS-CoV-2 Test and a Laboratory-Developed Real-Time RT-PCR test.	Journal of medical virology	i9n, 7705876	2.049		2.049	https://dx.doi.org/10.1002/jmv.25988	2020-05-08	2020-04-21	2020-05-05	14	14	2	3	1	1006	0	0	1	0		.	.	.	.	.	.		.	.	.	.	.	.	.	.	.	.	.	.
247	32339082	#2470	Prokop	Mathias	Brink	Monique	Netherlands	0	0	CO-RADS - A categorical CT assessment scheme for patients with suspected COVID-19: definition and evaluation.	Radiology		qsh, 0401260	201473	7.608	https://dx.doi.org/10.1148/radiol.2020201473	2020-04-27				.	0	3	1	105	1	0	1	2		.	.	.	.	.	.		.	.	.	.	.	.	.	.	.	.	.	.
248	32277022	#5102	Poljak	Mario	Petrovec	Miroslav	Slovenia	0	0	Clinical evaluation of the cobas SARS-CoV-2 test and a diagnostic platform switch during 48 hours in the midst of the COVID-19 pandemic.	Journal of clinical microbiology	hsh, 7505564	4.959		4.959	https://dx.doi.org/10.1128/JCM.00599-20	2020-05-26	2020-03-29	2020-04-08	10	10	0	3	0	502	0	0	1	0		.	.	.	.	.	.		.	.	.	.	.	.	.	.	.	.	.	.
249	32380026	#1217	Philips	Kaitlyn	Hametz	Patricia	United States	0	0	Rapid Implementation of an Adult COVID-19 Unit in a Children's Hospital.	The Journal of pediatrics	jlz, 0375410		3.739	3.739	https://dx.doi.org/10.1016/j.jpeds.2020.04.060	.	2020-04-15	2020-04-23	8	8	0	2	1	100	1	0	0	2		0	0	1	0	0	1		.	.	.	.	.	.	.	.	.	.	.	.
250	32347204	#7132	Perera	Ranawaka Apm	Peiris	Malik	China	1	0	Serological assays for severe acute respiratory syndrome coronavirus 2 (SARS-CoV-2), March 2020.	Euro surveillance : bulletin Europeen sur les maladies transmissibles = European communicable disease bulletin	25	16		7.421	https://dx.doi.org/10.2807/1560-7917.ES.2020.25.16.2000421	2020-04-23	2020-03-25	2020-04-14	20	20	0	3	1	224	0	0	1	2		.	.	.	.	.	.		.	.	.	.	.	.	.	.	.	.	.	.
251	32350226	#2979	Okamaoto	Kiyoko	Takeda	Makoto	Japan	1	0	An assessment of real-time RT-PCR kits for SARS-CoV-2 detection.	Japanese journal of infectious diseases	dii, 100893704	1.004		1.004	https://dx.doi.org/10.7883/yoken.JJID.2020.108	.	2020-02-29	2020-03-17	17	17	2	3	1	.	0	0	1	2		.	.	.	.	.	.		.	.	.	.	.	.	.	.	.	.	.	.
252	32388471	#1563	Norz	Dominik	Lutgehetmann	Marc	Germany	0	0	Clinical evaluation of a SARS-CoV-2 RT-PCR assay on a fully automated system for rapid on-demand testing in the hospital setting.	Journal of clinical virology : the official publication of the Pan American Society for Clinical Virology	128	cx0, 9815671	104390	3.02	https://dx.doi.org/10.1016/j.jcv.2020.104390	2020-04-28	2020-04-10	2020-04-25	15	15	0	3	1	176	0	0	1	0		.	.	.	.	.	.		.	.	.	.	.	.	.	.	.	.	.	.
253	32384019	#1239	Murphy	Keelin	Rutten	Matthieu	Netherlands	0	1	COVID-19 on the Chest Radiograph: A Multi-Reader Evaluation of an AI System.	Radiology		qsh, 0401260	201874	7.608	https://dx.doi.org/10.1148/radiol.2020201874	2020-05-08				.	0	3	0	25146	1	0	1	2		.	.	.	.	.	.		.	.	.	.	.	.	.	.	.	.	.	.
254	32301284	#5768	Moein	Shima T	Doty	Richard	United States	0	0	Smell dysfunction: a biomarker for COVID-19.	International forum of allergy & rhinology	101550261		2.521	2.521	https://dx.doi.org/10.1002/alr.22587	2020-04-17	2020-04-09	2020-04-15	6	6	0	0	1	120	1	0	1	2		.	.	.	.	.	.		1	1	0	0	2	0	0	1	1	1	3	5
255	32392332	#1581	Martin-Blondel	G	Gandia	P	France	0	0	Hydroxychloroquine in COVID-19 patients: what still needs to be known about the kinetics.	Clinical infectious diseases : an official publication of the Infectious Diseases Society of America	a4j, 9203213	9.055		9.055	https://dx.doi.org/10.1093/cid/ciaa558	2020-05-11	2020-04-10		19-Sep-1779	.	0	2	0	.	0	0	0	2		0	0	1	0	0	1		.	.	.	.	.	.	.	.	.	.	.	.
256	32371192	#307	Luo	Ying	Sun	Ziyong	China	1	0	Using the diagnostic model based on routine laboratory tests to distinguish patients infected with SARS-CoV-2 from those infected with influenza virus.	International journal of infectious diseases : IJID : official publication of the International Society for Infectious Diseases	c3r, 9610933	3.538		3.538	https://dx.doi.org/10.1016/j.ijid.2020.04.078	.	2020-03-03	2020-04-28	56	56	0	0	1	2167	1	0	1	2		.	.	.	.	.	.		1	1	1	1	4	1	1	1	1	0	2	7
257	32381057	#6969	Luo	Lin	Shen	Xinping	China	1	0	CT differential diagnosis of COVID-19 and non-COVID-19 in symptomatic suspects: a practical scoring method.	BMC pulmonary medicine	20	1	129	2.184	https://dx.doi.org/10.1186/s12890-020-1170-6	2020-05-07	2020-03-30	2020-04-28	29	29	0	1	1	73	1	0	1	1		.	.	.	.	.	.		.	.	.	.	.	.	.	.	.	.	.	.
258	32357210	#412	Luers	Jan C	Heindl	Ludwig	Germany	0	0	Olfactory and Gustatory Dysfunction in Coronavirus Disease 19 (COVID-19).	Clinical infectious diseases : an official publication of the Infectious Diseases Society of America	a4j, 9203213	9.055		9.055	https://dx.doi.org/10.1093/cid/ciaa525	2020-05-01	2020-04-14		15-Sep-1779	.	0	2	1	72	1	0	1	0		0	1	0	1	1	3		.	.	.	.	.	.	.	.	.	.	.	.
259	32325642	#6363	Lu	Renfei	Zhang	Chiyu	China	1	0	A Novel Reverse Transcription Loop-Mediated Isothermal Amplification Method for Rapid Detection of SARS-CoV-2.	International journal of molecular sciences	21	8		4.183	https://dx.doi.org/10.3390/ijms21082826	2020-04-18	2020-03-19	2020-04-16	28	28	0	3	1	56	0	0	1	2		.	.	.	.	.	.		.	.	.	.	.	.	.	.	.	.	.	.
260	32380382	#1525	Lowe	Christopher F	Romney	Marc	Canada	0	0	Detection of low levels of SARS-CoV-2 RNA from nasopharyngeal swabs using three commercial molecular assays.	Journal of clinical virology : the official publication of the Pan American Society for Clinical Virology	128	cx0, 9815671	104387	3.02	https://dx.doi.org/10.1016/j.jcv.2020.104387	2020-04-28	2020-04-22	2020-04-25	3	3	2	3	1	37	0	0	1	0		.	.	.	.	.	.		.	.	.	.	.	.	.	.	.	.	.	.
261	32350462	#2984	Long	Quan-Xin	Huang	Ai-Long	China	1	1	Antibody responses to SARS-CoV-2 in patients with COVID-19.	Nature medicine	cg5, 9502015	30.641		30.641	https://dx.doi.org/10.1038/s41591-020-0897-1	2020-04-29	2020-03-24	2020-04-22	29	29	2	2	1	285	1	0	1	2		1	1	1	1	1	4		.	.	.	.	.	.	.	.	.	.	.	.
262	32229322	#6747	Long	Chunqin	Li	Honglu	China	0	0	Diagnosis of the Coronavirus disease (COVID-19): rRT-PCR or CT?.	European journal of radiology	126	em6, 8106411	108961	2.948	https://dx.doi.org/10.1016/j.ejrad.2020.108961	.	2020-02-26	2020-03-11	14	14	0	1	1	87	1	0	1	2		.	.	.	.	.	.		.	.	.	.	.	.	.	.	.	.	.	.
263	32366669	#3823	Loeffelholz	Michael J	Persing	David	United States	0	1	Multicenter Evaluation of the Cepheid Xpert Xpress SARS-CoV-2 Test.	Journal of clinical microbiology	hsh, 7505564	4.959		4.959	https://dx.doi.org/10.1128/JCM.00926-20	2020-05-04				.	0	3	1	.	0	0	1	2		.	.	.	.	.	.		.	.	.	.	.	.	.	.	.	.	.	.
264	32048163	#8598	Liu	Yingxia	Liu	Lei	China	1	0	Clinical and biochemical indexes from 2019-nCoV infected patients linked to viral loads and lung injury.	Science China. Life sciences	63	3	364-374	3.583	https://dx.doi.org/10.1007/s11427-020-1643-8	2020-02-09	2020-02-05	2020-02-08	3	3	0	2	1	12	1	0	1	2		0	1	1	0	1	3		.	.	.	.	.	.	.	.	.	.	.	.
265	32394279	#1664	Li	Xiao	Lu	Jianping	China	1	1	Comparison of chest CT findings between COVID-19 pneumonia and other types of viral pneumonia: a two-center retrospective study.	European radiology	cl3, 9114774	3.962		3.962	https://dx.doi.org/10.1007/s00330-020-06925-3	2020-05-12	2020-02-28	2020-04-28	60	60	0	0	1	254	1	0	1	2		.	.	.	.	.	.		1	1	0	1	3	1	1	1	1	0	2	6
266	32162081	#4530	Li	Wei	Li	Shaolin	China	0	0	Chest computed tomography in children with COVID-19 respiratory infection.	Pediatric radiology	50	6	796-799	2.022	https://dx.doi.org/10.1007/s00247-020-04656-7	2020-03-11	2020-02-18	2020-03-02	13	13	0	2	1	5	1	0	1	2		0	1	1	0	0	2		.	.	.	.	.	.	.	.	.	.	.	.
267	32322046	#2622	Li	Tao	Duan	Jun	China	0	0	Prevalence of malnutrition and analysis of related factors in elderly patients with COVID-19 in Wuhan, China.	European journal of clinical nutrition	ejc, 8804070	3.114		3.114	https://dx.doi.org/10.1038/s41430-020-0642-3	2020-04-22	2020-03-09	2020-04-08	30	30	0	2	1	182	1	0	1	2		1	1	1	1	1	5		.	.	.	.	.	.	.	.	.	.	.	.
268	32359177	#3487	Lei	Fang	Yuan	Yufeng	China	0	1	Longitudinal association between markers of liver injury and mortality in COVID-19 in China.	Hepatology (Baltimore, Md.)	gbz, 8302946	14.971		14.971	https://dx.doi.org/10.1002/hep.31301	2020-05-02				.	0	1	1	5771	1	0	1	2		.	.	.	.	.	.		.	.	.	.	.	.	.	.	.	.	.	.
269	32383370	#4219	Lee	Yonghyun	Kim	Shin-Woo	Korea	0	1	Prevalence and Duration of Acute Loss of Smell or Taste in COVID-19 Patients.	Journal of Korean medical science	35	18	e174	1.716	https://dx.doi.org/10.3346/jkms.2020.35.e174	.	2020-04-23	2020-04-30	7	7	0	1	1	3191	1	0	1	0		.	.	.	.	.	.		.	.	.	.	.	.	.	.	.	.	.	.
270	32305587	#2612	Lee	Sun Hee	Peck	Kyong Ran	Korea	0	0	Can post-exposure prophylaxis for COVID-19 be considered as an outbreak response strategy in long-term care hospitals?.	International journal of antimicrobial agents	c2j, 9111860	105988	4.615	4.615	https://dx.doi.org/10.1016/j.ijantimicag.2020.105988	2020-04-17				.	0	2	1	314	1	0	1	2		0	1	1	1	1	4		.	.	.	.	.	.	.	.	.	.	.	.
271	32073213	#6404	Tang	Ning	Sun	Ziyong	China	0	0	Abnormal coagulation parameters are associated with poor prognosis in patients with novel coronavirus pneumonia.	Journal of thrombosis and haemostasis : JTH	18	4	844-847	4.662	https://dx.doi.org/10.1111/jth.14768	2020-02-19	2020-02-13	2020-02-18	5	5	0	2	1	183	1	0	1	2		1	1	1	0	0	3		.	.	.	.	.	.	.	.	.	.	.	.
272	32220112	#7146	Tang	Ning	Sun	Ziyong	China	1	0	Anticoagulant treatment is associated with decreased mortality in severe coronavirus disease 2019 patients with coagulopathy.	Journal of thrombosis and haemostasis : JTH	18	5	1094-1099	4.662	https://dx.doi.org/10.1111/jth.14817	2020-03-27	2020-03-20	2020-03-24	4	4	0	1	1	449	1	0	1	2		.	.	.	.	.	.		.	.	.	.	.	.	.	.	.	.	.	.
273	32302953	#910	Tan	Yu-Pin	Wei	Hong-yan	China	0	0	Epidemiologic and clinical characteristics of 10 children with coronavirus disease 2019 in Changsha, China.	Journal of clinical virology : the official publication of the Pan American Society for Clinical Virology	127	cx0, 9815671	104353	3.02	https://dx.doi.org/10.1016/j.jcv.2020.104353	2020-04-10	2020-03-19	2020-04-03	15	15	0	2	1	10	1	0	1	2		0	1	1	1	1	4		.	.	.	.	.	.	.	.	.	.	.	.
274	32226636	#4095	Tan	Li	Miao	Hongming	China	1	0	Lymphopenia predicts disease severity of COVID-19: a descriptive and predictive study.	Signal transduction and targeted therapy	5	101676423	33	5.873	https://dx.doi.org/10.1038/s41392-020-0148-4	2020-03-27	2020-03-07	2020-03-16	9	9	0	2	1	70	0	0	0	0		0	0	1	0	0	1		.	.	.	.	.	.	.	.	.	.	.	.
275	32281668	#2240	Tan	Chaochao	Li	Xiaosong	China	1	1	C-reactive protein correlates with computed tomographic findings and predicts severe COVID-19 early.	Journal of medical virology	i9n, 7705876	2.049		2.049	https://dx.doi.org/10.1002/jmv.25871	2020-04-13	2020-03-22	2020-04-09	18	18	0	0	1	102	1	0	0	2		.	.	.	.	.	.		0	1	1	0	2	1	1	1	1	1	3	6
276	32367683	#3850	Tam	Chor-Cheung Frankie	Siu	Chung-Wah	China	0	0	Impact of coronavirus disease 2019 (COVID-19) outbreak on outcome of myocardial infarction in Hong Kong, China.	Catheterization and cardiovascular interventions : official journal of the Society for Cardiac Angiography & Interventions	dbf, 100884139	2.551		2.551	https://dx.doi.org/10.1002/ccd.28943	.	2020-04-11	2020-04-14	3	3	0	1	1	149	1	0	0	0		.	.	.	.	.	.		.	.	.	.	.	.	.	.	.	.	.	.
277	32211755	#4884	Sun	Yinxiaohe	Leo	Yee Sin	Singapore	1	0	Epidemiological and Clinical Predictors of COVID-19.	Clinical infectious diseases : an official publication of the Infectious Diseases Society of America	a4j, 9203213	9.055		9.055	https://dx.doi.org/10.1093/cid/ciaa322	2020-03-25	2020-03-16	2020-03-21	5	5	0	0	1	788	1	0	1	1		.	.	.	.	.	.		1	1	1	1	4	1	1	1	1	1	3	8
278	32339487	#1001	Sun	Suyu	Huang	Xingzhong	China	0	0	Abnormalities of peripheral blood system in patients with COVID-19 in Wenzhou, China.	Clinica chimica acta; international journal of clinical chemistry	507	dcc, 1302422	174-180	2.735	https://dx.doi.org/10.1016/j.cca.2020.04.024	2020-04-24	2020-04-02	2020-04-22	20	20	0	1	0	216	1	0	1	2		.	.	.	.	.	.		.	.	.	.	.	.	.	.	.	.	.	.
279	32391877	#1367	Shi	Shaobo	Huang	Congxin	China	0	0	Characteristics and clinical significance of myocardial injury in patients with severe coronavirus disease 2019.	European heart journal	em8, 8006263	24.889		24.889	https://dx.doi.org/10.1093/eurheartj/ehaa408	2020-05-11	2020-03-02	2020-05-06	65	65	0	1	1	671	1	0	1	2		.	.	.	.	.	.		.	.	.	.	.	.	.	.	.	.	.	.
280	32105637	#6102	Shi	Heshui	Zheng	Chuansheng	China	0	1	Radiological findings from 81 patients with COVID-19 pneumonia in Wuhan, China: a descriptive study.	The Lancet. Infectious diseases	20	4	425-434	27.516	https://dx.doi.org/10.1016/S1473-3099(20)30086-4	2020-02-24				.	0	2	1	81	1	0	1	2		1	1	1	1	1	5		.	.	.	.	.	.	.	.	.	.	.	.
281	2005727968	#9767	Shi F.	Fengjuan	Wu	Bin	China	0	0	Association of viral load with serum biomakers among COVID-19 cases	Virology	546	(Shi, Wu, Zhu, Ge, Zeng, Chi, Zhu, Zhu, Cui, Wu) NHC Key Laboratory of Enteric Pathogenic Microbiology (Jiangsu Provincial Center for Disease Control and Prevention), Nanjing 210009, China(Zhu) Center for Global Health, School of Public Health, Nanjing Me	122-126	2.657	http://dx.doi.org/10.1016/j.virol.2020.04.011	2020-04-30	2020-04-03	2020-04-24	21	21	0	2	1	114	1	0	1	0		0	1	1	1	1	4		.	.	.	.	.	.	.	.	.	.	.	.
282	32259403	#4446	Shen	Qinxue	Peng	Hong	China	1	0	Novel coronavirus infection in children outside of Wuhan, China.	Pediatric pulmonology	55	6	1424-1429	2.801	https://dx.doi.org/10.1002/ppul.24762	2020-04-07	2020-03-05	2020-03-23	18	18	0	2	1	9	1	0	1	2		0	1	1	0	1	3		.	.	.	.	.	.	.	.	.	.	.	.
283	32352933	#3637	Shen	Na	Sun	Ziyong	China	1	0	Characteristics and diagnosis rate of 5,630 subjects receiving SARS-CoV-2 nucleic acid tests from Wuhan, China.	JCI insight		101676073		6.014	https://dx.doi.org/10.1172/jci.insight.137662	2020-04-30	2020-02-27	2020-04-15	48	48	0	1	1	5630	1	0	1	2		.	.	.	.	.	.		.	.	.	.	.	.	.	.	.	.	.	.
284	32292624	#159	Shen	Cong	Niu	Gang	China	1	.	Quantitative computed tomography analysis for stratifying the severity of Coronavirus Disease 2019.	Journal of pharmaceutical analysis	101579451		4.44	4.44	https://dx.doi.org/10.1016/j.jpha.2020.03.004	2020-03-06	2020-02-27	2020-03-04	6	6	0	2	1	44	1	0	0	0		0	0	1	1	1	3		.	.	.	.	.	.	.	.	.	.	.	.
285	32219428	#3133	Shen	Chenguang	Liu	Lei	China	1	0	Treatment of 5 Critically Ill Patients With COVID-19 With Convalescent Plasma.	JAMA		7501160		51.273	https://dx.doi.org/10.1001/jama.2020.4783	2020-03-27		2020-03-20	43910	.	0	2	1	5	1	0	1	2		1	1	1	0	1	4		.	.	.	.	.	.	.	.	.	.	.	.
286	32355546	#4304	Shen	Bo	Gao	Hengjun	China	0	0	Clinical evaluation of a rapid colloidal gold immunochromatography assay for SARS-Cov-2 IgM/IgG.	American journal of translational research	12	4	1348-1354	3.266		2020-04-30	2020-03-04	2020-03-08	4	4	0	3	0	150	1	1	1	2		.	.	.	.	.	.		.	.	.	.	.	.	.	.	.	.	.	.
287	32392288	#1578	Shekerdemian	Lara S	Burns	Jeffrey	United States	0	1	Characteristics and Outcomes of Children With Coronavirus Disease 2019 (COVID-19) Infection Admitted to US and Canadian Pediatric Intensive Care Units.	JAMA pediatrics	101589544		12.004	12.004	https://dx.doi.org/10.1001/jamapediatrics.2020.1948	2020-05-11		2020-04-29	43950	.	0	2	1	48	1	0	1	2		1	1	1	0	1	4		.	.	.	.	.	.	.	.	.	.	.	.
288	32283117	#888	Shao	Fei	Tang	Ziren	China	1	1	In-hospital cardiac arrest outcomes among patients with COVID-19 pneumonia in Wuhan, China.	Resuscitation	151	r8q, 0332173	18-23	4.572	https://dx.doi.org/10.1016/j.resuscitation.2020.04.005	.	2020-04-02	2020-04-06	4	4	0	2	1	136	1	0	0	2		0	0	1	1	1	3		.	.	.	.	.	.	.	.	.	.	.	.
289	32342191	#2932	Setti	Lucia	Bombardieri	Emilio	Italy	0	0	FDG-PET/CT findings highly suspicious for COVID-19 in an Italian case series of asymptomatic patients.	European journal of nuclear medicine and molecular imaging	101140988		7.182	7.182	https://dx.doi.org/10.1007/s00259-020-04819-6	2020-04-27	2020-03-24	2020-04-06	13	13	0	2	1	5	1	0	0	2		0	0	1	1	1	3		.	.	.	.	.	.	.	.	.	.	.	.
290	32380908	#1792	Sengupta	Vikram	Bremer	Nicholas	United States	2	0	Exosomes Derived from Bone Marrow Mesenchymal Stem Cells as Treatment for Severe COVID-19.	Stem cells and development	101197107		3.147	3.147	https://dx.doi.org/10.1089/scd.2020.0080	.	2020-05-07	2020-05-07	0	0	0	2	0	27	1	0	1	2		1	1	1	0	1	4		.	.	.	.	.	.	.	.	.	.	.	.
291	32400049	#1942	Secco	Gioel Gabrio	Di Mario	Carlo	Italy	0	0	Invasive strategy for COVID patients presenting with acute coronary syndrome: The first multicenter Italian experience.	Catheterization and cardiovascular interventions : official journal of the Society for Cardiac Angiography & Interventions	dbf, 100884139	2.551		2.551	https://dx.doi.org/10.1002/ccd.28959	.	2020-04-23	2020-04-26	3	3	0	2	1	31	1	0	0	2		1	0	1	0	1	3		.	.	.	.	.	.	.	.	.	.	.	.
292	32359035	#3532	Sciascia	Savino	Rossi	Daniela	Italy	0	1	Pilot prospective open, single-arm multicentre study on off-label use of tocilizumab in patients with severe COVID-19.	Clinical and experimental rheumatology	8308521, dfa	3.238		3.238		.	2020-04-26	2020-05-01	5	5	0	2	1	63	1	0	1	2		1	1	1	0	1	4		.	.	.	.	.	.	.	.	.	.	.	.
293	2005760355	#10169	Sanchez-Alvarez J.E.		Delores del Pino y Pino	Maria	Spain	0	2	Status of SARS-CoV-2 infection in patients on renal replacement therapy. Report of the COVID-19 Registry of the Spanish Society of Nephrology (SEN)	Nefrologia		(Sanchez-Alvarez) Hospital Universitario de Cabuenes, Gijon, Asturias, Spain(Fontan) Servicio de Nefrologia, Complexo Hospitalario Universitario A Coruna, A Coruna, Spain(Martin) Servicio de Nefrologia, Hospital Universitario La Paz, Madrid, Spain(Pelican	1.439	1.439	http://dx.doi.org/10.1016/j.nefroe.2020.04.002	2020-04-27	2020-04-15	2020-04-22	7	7	0	1	1	375	1	0	0	0		.	.	.	.	.	.		.	.	.	.	.	.	.	.	.	.	.	.
294	32309810	#7796	Samsami	Majid	Tahmasbi	Hamed	Iran	0	0	COVID-19 Pneumonia in Asymptomatic Trauma Patients; Report of 8 Cases.	Archives of academic emergency medicine	8	1	e46			2020-04-01				.	0	2	1	8	1	0	1	0		0	0	1	1	0	2		.	.	.	.	.	.	.	.	.	.	.	.
295	32347743	#3074	Saleh	Moussa	Epstein	Laurence	United States	0	1	The Effect of Chloroquine, Hydroxychloroquine and Azithromycin on the Corrected QT Interval in Patients with SARS-CoV-2 Infection.	Circulation. Arrhythmia and electrophysiology	101474365		4.968	4.968	https://dx.doi.org/10.1161/CIRCEP.120.008662	.				.	0	1	0	201	1	0	1	2		.	.	.	.	.	.		.	.	.	.	.	.	.	.	.	.	.	.
296	32392282	#1577	Rosenberg	Eli S	Zucker	Howard	United States	0	1	Association of Treatment With Hydroxychloroquine or Azithromycin With In-Hospital Mortality in Patients With COVID-19 in New York State.	JAMA		7501160		51.273	https://dx.doi.org/10.1001/jama.2020.8630	2020-05-11				.	0	1	1	1438	1	1	0	2		.	.	.	.	.	.		.	.	.	.	.	.	.	.	.	.	.	.
297	32330477	#3460	Rodriguez-Lago	Iago	Cabriada	Jose Luis	Spain	1	1	Characteristics and prognosis of patients with inflammatory bowel disease during the SARS-CoV-2 pandemic in the Basque Country (Spain).	Gastroenterology	fh3, 0374630	19.809		19.809	https://dx.doi.org/10.1053/j.gastro.2020.04.043	2020-04-21	2020-04-09	2020-04-16	7	7	0	2	1	40	1	0	1	0		1	1	1	0	1	4		.	.	.	.	.	.	.	.	.	.	.	.
298	32392129	#1573	Rivett	Lucy	Weekes	Michael	United Kingdom	1	1	Screening of healthcare workers for SARS-CoV-2 highlights the role of asymptomatic carriage in COVID-19 transmission.	eLife	9	101579614		7.551	https://dx.doi.org/10.7554/eLife.58728	.				.	0	1	1	1270	1	0	1	3		.	.	.	.	.	.		.	.	.	.	.	.	.	.	.	.	.	.
299	32318327	#2531	Liu	Xiaoyan	Luo	Hai-Bin	China	1	1	Potential therapeutic effects of dipyridamole in the severely ill patients with COVID-19.	Acta pharmaceutica Sinica. B	101600560		5.808	5.808	https://dx.doi.org/10.1016/j.apsb.2020.04.008	2020-04-20	2020-03-26	2020-04-06	11	11	0	4	0	31	1	0	1	2		.	.	.	.	.	.		.	.	.	.	.	.	.	.	.	.	.	.
300	32270592	#4450	Zhu	Li	Zhu	Chuanwu	China	1	1	Clinical characteristics of a case series of children with coronavirus disease 2019.	Pediatric pulmonology	55	6	1430-1432	2.801	https://dx.doi.org/10.1002/ppul.24767	2020-04-08	2020-03-16	2020-03-24	8	8	0	2	1	10	1	0	1	2		0	1	1	0	1	3		.	.	.	.	.	.	.	.	.	.	.	.
301	32348485	#384	Zeng	Qing-Lei	Liu	Zhang-Suo	China	1	1	Effect of Convalescent Plasma Therapy on Viral Shedding and Survival in COVID-19 Patients.	The Journal of infectious diseases	ih3, 0413675	5.045		5.045	https://dx.doi.org/10.1093/infdis/jiaa228	2020-04-29	2020-03-28	2020-04-28	31	31	0	1	1	21	1	0	1	2		.	.	.	.	.	.		.	.	.	.	.	.	.	.	.	.	.	.
302	32271459	#6688	Zheng	F	Zhou	Z.G.	China	1	0	Clinical characteristics of 161 cases of corona virus disease 2019 (COVID-19) in Changsha.	European review for medical and pharmacological sciences	24	6	3404-3410	2.721	https://dx.doi.org/10.26355/eurrev_202003_20711	.				.	0	2	1	161	1	0	0	2		0	0	1	1	1	3		.	.	.	.	.	.	.	.	.	.	.	.
303	2005836168	#11072	Faggiano P.		Maroldi	Roberto	Italy	0	0	Acute pulmonary embolism in COVID-19 disease: Preliminary report on seven patients	International Journal of Cardiology	(Faggiano, Bonelli, Paris, Milesi, Bisegna, Bernardi, Curnis) Cardiology Unit, Spedali Civili and University of Brescia, Italy(Agricola) Cardiovascular Imaging Unit, San Raffaele Hospital and University, Milan, Italy(Maroldi) Department of Radiological Sc	3.471		3.471	http://dx.doi.org/10.1016/j.ijcard.2020.04.028	.	2020-04-08	2020-04-08	0	0	2	1	1	25	1	0	0	0		.	.	.	.	.	.		.	.	.	.	.	.	.	.	.	.	.	.
304	32207032	#6378	Zheng	Fang	Jin	Run-ming	China	0	1	Clinical Characteristics of Children with Coronavirus Disease 2019 in Hubei, China.	Current medical science	40	2	275-280		https://dx.doi.org/10.1007/s11596-020-2172-6	2020-04-01				.	0	2	1	25	1	0	1	2		0	1	1	0	1	3		.	.	.	.	.	.	.	.	.	.	.	.
305	32171076	#6105	Zhou	Fei	Cao	Bin	China	1	1	Clinical course and risk factors for mortality of adult inpatients with COVID-19 in Wuhan, China: a retrospective cohort study.	Lancet (London, England)	395	10229	1054-1062	59.102	https://dx.doi.org/10.1016/S0140-6736(20)30566-3	2020-03-01				.	0	1	1	191	1	0	1	2		.	.	.	.	.	.		.	.	.	.	.	.	.	.	.	.	.	.
306	32154135	#7665	Zhu	Huaping	Zhou	Wenhao	China	0	0	Clinical analysis of 10 neonates born to mothers with 2019-nCoV pneumonia.	Translational pediatrics	9	1	51-60	1.31	https://dx.doi.org/10.21037/tp.2020.02.06	2020-02-01	2020-02-06	2020-02-10	4	4	0	2	1	10	1	0	1	2		0	1	1	0	1	3		.	.	.	.	.	.	.	.	.	.	.	.
307	32100485	#8579	Yoon	Soon Ho	Kim	Yun-Hyeon	South Korea	0	2	Chest Radiographic and CT Findings of the 2019 Novel Coronavirus Disease (COVID-19): Analysis of Nine Patients Treated in Korea.	Korean journal of radiology	21	4	494-500	3.73	https://dx.doi.org/10.3348/kjr.2020.0132	2020-04-01	2020-02-17	2020-02-18	1	1	0	2	1	9	1	0	1	1		0	1	1	1	1	4		.	.	.	.	.	.	.	.	.	.	.	.
308	32360053	#431	Yu	Jingjing	Shen	Ya	China	1	0	Characteristics of Endodontic Emergencies during Coronavirus Disease 2019 Outbreak in Wuhan.	Journal of endodontics	i1k, 7511484, 17910050r	2.833		2.833	https://dx.doi.org/10.1016/j.joen.2020.04.001	2020-04-01				.	0	2	0	96	1	0	0	2		0	0	1	1	0	3		.	.	.	.	.	.	.	.	.	.	.	.
309	32318325	#2530	Zhang	Jinping	Ma	Jing	China	0	0	The clinical data from 19 critically ill patients with coronavirus disease 2019: a single-centered, retrospective, observational study.	Zeitschrift fur Gesundheitswissenschaften = Journal of public health	9425271	43834	1.648	1.648	https://dx.doi.org/10.1007/s10389-020-01291-2	2020-04-21	2020-03-15	2020-04-02	18	18	0	2	1	19	1	0	0	0		0	0	1	1	1	3		.	.	.	.	.	.	.	.	.	.	.	.
310	32191764	#6163	Yuan	Mingli	Hu	Yi	China	0	0	Association of radiologic findings with mortality of patients infected with 2019 novel coronavirus in Wuhan, China.	PloS one	15	3	e0230548	2.776	https://dx.doi.org/10.1371/journal.pone.0230548	.	2020-02-12	2020-03-03	20	20	0	1	1	27	1	0	1	2		.	.	.	.	.	.		.	.	.	.	.	.	.	.	.	.	.	.
311	32304745	#2374	Zhang	J	Dong	W	China	0	0	Risk factors for disease severity, unimprovement, and mortality in COVID-19 patients in Wuhan, China.	Clinical microbiology and infection : the official publication of the European Society of Clinical Microbiology and Infectious Diseases	dy9, 9516420	6.425		6.425	https://dx.doi.org/10.1016/j.cmi.2020.04.012	.	2020-02-25	2020-04-12	47	47	0	1	1	663	1	0	1	2		.	.	.	.	.	.		.	.	.	.	.	.	.	.	.	.	.	.
312	32302265	#5856	Zhang	Peng	Li	Hongliang	China	1	1	Association of Inpatient Use of Angiotensin Converting Enzyme Inhibitors and Angiotensin II Receptor Blockers with Mortality Among Patients With Hypertension Hospitalized With COVID-19.	Circulation research	daj, 0047103	15.862		15.862	https://dx.doi.org/10.1161/CIRCRESAHA.120.317134	.	2020-04-13	2020-04-17	4	4	0	1	1	522	1	0	1	2		.	.	.	.	.	.		.	.	.	.	.	.	.	.	.	.	.	.
313	32383183	#712	Zeng	Fanfan	Wang	Lin	China	1	0	A comparison study of SARS-CoV-2 IgG antibody between male and female COVID-19 patients: a possible reason underlying different outcome between sex.	Journal of medical virology	i9n, 7705876	2.049		2.049	https://dx.doi.org/10.1002/jmv.25989	.	2020-04-05	2020-04-30	25	25	0	1	1	331	1	0	0	2		.	.	.	.	.	.		.	.	.	.	.	.	.	.	.	.	.	.
314	32229605	#5690	Liu	Wanbing	Zheng	Shangen	China	0	0	Evaluation of Nucleocapsid and Spike Protein-based ELISAs for detecting antibodies against SARS-CoV-2.	Journal of clinical microbiology	hsh, 7505564	4.959		4.959	https://dx.doi.org/10.1128/JCM.00461-20	.	2020-03-10	2020-03-28	18	18	0	3	1	214	0	0	1	2		.	.	.	.	.	.		.	.	.	.	.	.	.	.	.	.	.	.
315	32286242	#5710	Liu	Rui	Zhu	Chengliang	China	1	0	The value of urine biochemical parameters in the prediction of the severity of coronavirus disease 2019.	Clinical chemistry and laboratory medicine	cz8, 9806306	3.638		3.638	https://dx.doi.org/10.1515/cclm-2020-0220	.	2020-02-28	2020-03-31	32	32	0	0	1	164	1	0	1	2		.	.	.	.	.	.		1	0	0	0	1	0	0	1	0	0	1	2
316	32156607	#6726	Liu	Rui	Zhu	Chengliang	China	1	0	Positive rate of RT-PCR detection of SARS-CoV-2 infection in 4880 cases from one hospital in Wuhan, China, from Jan to Feb 2020.	Clinica chimica acta; international journal of clinical chemistry	505	dcc, 1302422	172-175	2.735	https://dx.doi.org/10.1016/j.cca.2020.03.009	2020-03-07	2020-03-02	2020-03-06	4	4	0	1	1	4880	1	0	1	2		.	.	.	.	.	.		.	.	.	.	.	.	.	.	.	.	.	.
317	32171865	#6331	Liu	Huanhuan	Lan	Weishun	China	0	0	Clinical and CT imaging features of the COVID-19 pneumonia: Focus on pregnant women and children.	The Journal of infection	80	5	e7-e13	5.099	https://dx.doi.org/10.1016/j.jinf.2020.03.007	.		2020-03-02	43892	.	0	2	1	55	1	0	5	2		0	1	1	1	1	4		.	.	.	.	.	.	.	.	.	.	.	.
318	32334082	#3466	Liu	Furong	Zhang	Zhanguo	China	1	0	ACE2 Expression in Pancreas May Cause Pancreatic Damage After SARS-CoV-2 Infection.	Clinical gastroenterology and hepatology : the official clinical practice journal of the American Gastroenterological Association	101160775		7.958	7.958	https://dx.doi.org/10.1016/j.cgh.2020.04.040	.				.	0	2	1	121	1	0	0	0		0	0	1	0	0	1		.	.	.	.	.	.	.	.	.	.	.	.
319	32173576	#840	Liu	Fang	Jun	Zhang	China	0	0	Patients of COVID-19 may benefit from sustained Lopinavir-combined regimen and the increase of Eosinophil may predict the outcome of COVID-19 progression.	International journal of infectious diseases : IJID : official publication of the International Society for Infectious Diseases	95	c3r, 9610933	183-191	3.538	https://dx.doi.org/10.1016/j.ijid.2020.03.013	.	2020-02-19	2020-03-06	16	16	0	2	1	10	1	0	1	2		1	1	0	0	1	3		.	.	.	.	.	.	.	.	.	.	.	.
320	32118639	#6537	Ling	Yun	Hong	Zhou	China	1	0	Persistence and clearance of viral RNA in 2019 novel coronavirus disease rehabilitation patients.	Chinese medical journal	133	9	1039-1043	1.555	https://dx.doi.org/10.1097/CM9.0000000000000774	.	2020-02-14		14-Nov-1779	.	0	2	1	66	1	0	1	2		0	1	1	0	1	3		.	.	.	.	.	.	.	.	.	.	.	.
321	32271368	#2714	Lighter	Jennifer	Stachel	Anna	United States	0	0	Obesity in patients younger than 60 years is a risk factor for Covid-19 hospital admission.	Clinical infectious diseases : an official publication of the Infectious Diseases Society of America	a4j, 9203213	9.055		9.055	https://dx.doi.org/10.1093/cid/ciaa415	.		2020-04-09	43930	.	1	1	1	3615	0	0	0	0		.	.	.	.	.	.		.	.	.	.	.	.	.	.	.	.	.	.
322	32350048	#2977	Lieberman	Joshua A	Greninger	Alexander	United States	0	0	Comparison of Commercially Available and Laboratory Developed Assays for in vitro Detection of SARS-CoV-2 in Clinical Laboratories.	Journal of clinical microbiology	hsh, 7505564	4.959		4.959	https://dx.doi.org/10.1128/JCM.00821-20	2020-04-29				.	0	3	1	169	0	0	1	0		.	.	.	.	.	.		.	.	.	.	.	.	.	.	.	.	.	.
323	32350871	#2987	Liao	Jing	Li	Jiafu	China	1	0	Analysis of vaginal delivery outcomes among pregnant women in Wuhan, China during the COVID-19 pandemic.	International journal of gynaecology and obstetrics: the official organ of the International Federation of Gynaecology and Obstetrics	e4t, 0210174	1.671		1.671	https://dx.doi.org/10.1002/ijgo.13188	2020-05-19	2020-04-14	2020-04-29	15	15	0	1	1	63	1	0	1	2		.	.	.	.	.	.		.	.	.	.	.	.	.	.	.	.	.	.
324	32066541	#6403	Liang	Wenhua	He	Jianxing	China	1	1	Cancer patients in SARS-CoV-2 infection: a nationwide analysis in China.	The Lancet. Oncology	21	3	335-337	35.386	https://dx.doi.org/10.1016/S1470-2045(20)30096-6	2020-02-14				.	0	1	1	1590	1	0	0	2		.	.	.	.	.	.		.	.	.	.	.	.	.	.	.	.	.	.
325	32269086	#5090	Liang	Wen-Hua	He	Jianxing	China	1	1	Clinical characteristics and outcomes of hospitalised patients with COVID-19 treated in Hubei (epicenter) and outside Hubei (non-epicenter): A Nationwide Analysis of China.	The European respiratory journal	8803460, ery	11.807		11.807	https://dx.doi.org/10.1183/13993003.00562-2020	2020-04-08	2020-03-05	2020-03-29	24	24	0	1	1	1590	1	0	1	2		.	.	.	.	.	.		.	.	.	.	.	.	.	.	.	.	.	.
326	32104917	#5163	Li	Zhengtu	Ye	Feng	China	0	0	Development and clinical application of a rapid IgM-IgG combined antibody test for SARS-CoV-2 infection diagnosis.	Journal of medical virology	i9n, 7705876	2.049		2.049	https://dx.doi.org/10.1002/jmv.25727	2020-02-27	2020-02-24	2020-02-26	2	2	0	3	1	525	0	0	1	0		.	.	.	.	.	.		.	.	.	.	.	.	.	.	.	.	.	.
327	32311109	#5596	Li	Youjiang	Xu	Jian	China	1	0	Positive result of Sars-Cov-2 in faeces and sputum from discharged patient with COVID-19 in Yiwu, China.	Journal of medical virology	i9n, 7705876	2.049		2.049	https://dx.doi.org/10.1002/jmv.25905	2020-04-20		2020-04-20	43941	.	0	2	1	13	1	0	1	2		0	1	1	1	1	4		.	.	.	.	.	.	.	.	.	.	.	.
328	32130038	#4751	Li	Yan	Xia	Liming	China	0	0	Coronavirus Disease 2019 (COVID-19): Role of Chest CT in Diagnosis and Management.	AJR. American journal of roentgenology	3ae, 7708173	43837	3.161	3.161	https://dx.doi.org/10.2214/AJR.20.22954	.	2020-02-11	2020-02-21	10	10	0	2	1	51	1	0	1	2		1	1	1	0	1	4		.	.	.	.	.	.	.	.	.	.	.	.
329	32219885	#5379	Li	Yafang	Yang	Chunhua	China	1	0	Stability issues of RT-PCR testing of SARS-CoV-2 for hospitalized patients clinically diagnosed with COVID-19.	Journal of medical virology	i9n, 7705876	2.049		2.049	https://dx.doi.org/10.1002/jmv.25786	.	2020-03-10	2020-03-22	12	12	0	2	0	610	1	0	1	2		1	1	1	1	1	5		.	.	.	.	.	.	.	.	.	.	.	.
330	32251805	#3516	Li	Xun	Gong	Zuojiong	China	1	0	Clinical characteristics of 25 death cases with COVID-19: A retrospective review of medical records in a single medical center, Wuhan, China.	International journal of infectious diseases : IJID : official publication of the International Society for Infectious Diseases	94	c3r, 9610933	128-132	3.538	https://dx.doi.org/10.1016/j.ijid.2020.03.053	2020-03-24	2020-03-09	2020-03-24	15	15	0	2	1	25	1	0	1	2		0	1	1	1	1	4		.	.	.	.	.	.	.	.	.	.	.	.
331	32243266	#6473	Li	Xin	Huang	Jiapeng	China	0	1	Extracorporeal Membrane Oxygenation for Coronavirus Disease 2019 in Shanghai, China.	ASAIO journal (American Society for Artificial Internal Organs : 1992)	66	5	475-481	2.494	https://dx.doi.org/10.1097/MAT.0000000000001172	.				.	0	2	1	8	1	0	0	0		0	0	1	0	1	2		.	.	.	.	.	.	.	.	.	.	.	.
332	32252784	#7057	Li	Xiaoming	Wang	Jian	China	1	1	CT imaging changes of corona virus disease 2019(COVID-19): a multi-center study in Southwest China.	Journal of translational medicine	18	1	154	4.098	https://dx.doi.org/10.1186/s12967-020-02324-w	2020-04-06	2020-03-08	2020-03-28	20	20	0	2	1	131	1	0	1	2		0	1	1	0	1	3		.	.	.	.	.	.	.	.	.	.	.	.
333	32294485	#3881	Li	Xiaochen	Zhao	Jianping	China	1	0	Risk factors for severity and mortality in adult COVID-19 inpatients in Wuhan.	The Journal of allergy and clinical immunology	h53, 1275002	14.11		14.11	https://dx.doi.org/10.1016/j.jaci.2020.04.006	.	2020-03-23	2020-04-09	17	17	0	1	1	548	1	0	1	2		.	.	.	.	.	.		.	.	.	.	.	.	.	.	.	.	.	.
334	32253535	#146	Lechien	Jerome R	Saussez	Sven	Belgium	0	1	Olfactory and gustatory dysfunctions as a clinical presentation of mild-to-moderate forms of the coronavirus disease (COVID-19): a multicenter European study.	European archives of oto-rhino-laryngology : official journal of the European Federation of Oto-Rhino-Laryngological Societies (EUFOS) : affiliated with the German Society for Oto-Rhino-Laryngology - Head and Neck Surgery	anb, 9002937	1.75		1.75	https://dx.doi.org/10.1007/s00405-020-05965-1	2020-04-06	2020-03-30	2020-04-02	3	3	0	2	0	417	1	0	1	2		1	1	0	0	1	3		.	.	.	.	.	.	.	.	.	.	.	.
335	32150748	#4526	Lauer	Stephen A	Lessler	Justin	United States	1	2	The Incubation Period of Coronavirus Disease 2019 (COVID-19) From Publicly Reported Confirmed Cases: Estimation and Application.	Annals of internal medicine	172	9	577-582	19.315	https://dx.doi.org/10.7326/M20-0504	.		2020-03-10	43900	.	0	2	1	181	1	0	0	0		0	0	1	1	0	2		.	.	.	.	.	.	.	.	.	.	.	.
336	32329897	#4579	Landa	Nerea	Aguirre	Teresa	Spain	0	0	Chilblain-like lesions on feet and hands during the COVID-19 Pandemic.	International journal of dermatology	59	6	739-743	1.794	https://dx.doi.org/10.1111/ijd.14937	2020-04-24	2020-04-17	2020-04-18	1	1	0	2	1	6	1	0	5	0		0	0	0	0	0	0		.	.	.	.	.	.	.	.	.	.	.	.
337	32372754	#6946	Lagi	Filippo	Bartoloni	Alessandro	Italy	1	0	Early experience of an infectious and tropical diseases unit during the coronavirus disease (COVID-19) pandemic, Florence, Italy, February to March 2020.	Euro surveillance : bulletin Europeen sur les maladies transmissibles = European communicable disease bulletin	25	17		7.421	https://dx.doi.org/10.2807/1560-7917.ES.2020.25.17.2000556	.	2020-04-08	2020-04-30	22	22	0	2	1	84	1	0	1	2		1	1	1	0	1	4		.	.	.	.	.	.	.	.	.	.	.	.
338	32367558	#3845	Kutlu	Omer	Metin	Ahmet	Turkey	0	0	Dermatological diseases presented before COVID-19: Are patients with psoriasis and superficial fungal infections more vulnerable to the COVID-19?.	Dermatologic therapy	9700070	e13509	1.74	1.74	https://dx.doi.org/10.1111/dth.13509	2020-05-05	2020-04-11	2020-04-29	18	18	0	2	1	93	1	0	0	0		0	0	1	0	0	1		.	.	.	.	.	.	.	.	.	.	.	.
339	2004756872	#10012	Kujawski S.A.		Zhang	J	United States	0	1	Clinical and virologic characteristics of the first 12 patients with coronavirus disease 2019 (COVID-19) in the United States	Nature Medicine	(Ahmed, O'Shea, Stoecker) Metro Infectious Disease Consultants, Hoffman Estates, IL, United States(Alvarez, Bystritsky, Patel) University of California San Francisco, San Francisco, CA, United States(Balter, Chiou, Fisher, Foo, Gounder, Gunzenhauser, Hadd	30.641		30.641	http://dx.doi.org/10.1038/s41591-020-0877-5	2020-04-23	2020-03-14	2020-04-06	23	23	0	2	1	12	1	0	1	3		1	1	0	1	1	4		.	.	.	.	.	.	.	.	.	.	.	.
340	32265517	#6474	Kong	Wen-Hua	Liu	Man-Qing	China	0	1	SARS-CoV-2 detection in patients with influenza-like illness.	Nature microbiology	5	5	675-678	14.633	https://dx.doi.org/10.1038/s41564-020-0713-1	2020-04-07	2020-02-04	2020-03-24	49	49	2	1	1	640	1	0	1	2		.	.	.	.	.	.		.	.	.	.	.	.	.	.	.	.	.	.
341	32339350	#2477	Koehler	Philipp	Shimabukuro-Vornhagen	Alexander	Germany	1	0	COVID-19 Associated Pulmonary Aspergillosis.	Mycoses		nof, 8805008	3.065	3.065	https://dx.doi.org/10.1111/myc.13096	2020-04-27	2020-04-17	2020-04-22	5	5	0	2	1	5	1	0	1	2		0	1	1	0	1	3		.	.	.	.	.	.	.	.	.	.	.	.
342	32305563	#2375	Klopfenstein	T	Zayet	S	France	0	0	Features of anosmia in COVID-19.	Medecine et maladies infectieuses	311416		1.289	1.289	https://dx.doi.org/10.1016/j.medmal.2020.04.006	.	2020-04-10	2020-04-15	5	5	2	2	1	54	1	0	1	0		1	1	1	0	1	4		.	.	.	.	.	.	.	.	.	.	.	.
343	32381264	#1065	Klok	F A	Endeman	H	Netherlands	2	1	Confirmation of the high cumulative incidence of thrombotic complications in critically ill ICU patients with COVID-19: An updated analysis.	Thrombosis research	vrn, 0326377	3.266		3.266	https://dx.doi.org/10.1016/j.thromres.2020.04.041	2020-04-30		2020-04-10	43931	.	0	2	1	184	0	0	0	0		0	0	1	0	0	1		.	.	.	.	.	.	.	.	.	.	.	.
344	32376309	#1195	Kim	Seong Eun	Park	Kyung-Hwa	Korea	1	0	Viral kinetics of SARS-CoV-2 in asymptomatic carriers and presymptomatic patients.	International journal of infectious diseases : IJID : official publication of the International Society for Infectious Diseases	c3r, 9610933	3.538		3.538	https://dx.doi.org/10.1016/j.ijid.2020.04.083	.	2020-04-16	2020-04-28	12	12	0	2	1	13	1	0	1	2		0	1	1	1	1	4		.	.	.	.	.	.	.	.	.	.	.	.
345	32293646	#3175	Kim	David	Brown	Ian	United States	0	1	Rates of Co-infection Between SARS-CoV-2 and Other Respiratory Pathogens.	JAMA		7501160		51.273	https://dx.doi.org/10.1001/jama.2020.6266	2020-04-15				.	0	1	1	1217	1	0	1	0		.	.	.	.	.	.		.	.	.	.	.	.	.	.	.	.	.	.
346	32384020	#1240	Kandemirli	Sedat G	Kocer	Naci	Turkey	0	1	Brain MRI Findings in Patients in the Intensive Care Unit with COVID-19 Infection.	Radiology		qsh, 0401260	201697	7.608	https://dx.doi.org/10.1148/radiol.2020201697	2020-05-08				.	0	1	1	27	1	0	0	2		.	.	.	.	.	.		.	.	.	.	.	.	.	.	.	.	.	.
347	32251798	#3515	Jin	Yujiao	Xue	Aifang	China	0	0	Diagnostic value and dynamic variance of serum antibody in coronavirus disease 2019.	International journal of infectious diseases : IJID : official publication of the International Society for Infectious Diseases	94	c3r, 9610933	49-52	3.583	https://dx.doi.org/10.1016/j.ijid.2020.03.065	2020-03-24	1900-01-07	2020-03-24	7	7	0	3	1	76	1	0	1	2		.	.	.	.	.	.		.	.	.	.	.	.	.	.	.	.	.	.
348	32390285	#1330	Ibrahim	Laila F	Babl	Franz	China	0	0	SARS-CoV-2 Testing and Outcomes in the First 30 Days after the First Case of COVID-19 at an Australian Children's Hospital.	Emergency medicine Australasia : EMA	101199824		1.353	1.5	https://dx.doi.org/10.1111/1742-6723.13550	2020-05-10	1900-01-03	2020-05-10	3	3	0	1	1	433	1	0	1	2		.	.	.	.	.	.		.	.	.	.	.	.	.	.	.	.	.	.
349	32293905	#2060	Huang	Yongbo	Li	Yimmin	China	1	0	SARS-CoV-2 Viral Load in Clinical Samples of Critically Ill Patients.	American journal of respiratory and critical care medicine	9421642, bzs	16.494		16.494	https://dx.doi.org/10.1164/rccm.202003-0572LE	2020-04-15		2020-04-15		.	0	2	1	16	1	0	0	2		1	1	1	0	1	4		.	.	.	.	.	.	.	.	.	.	.	.
350	32236562	#5295	Huang	Mingxing	Shan	Hong	China	0	0	Treating COVID-19 with Chloroquine.	Journal of molecular cell biology	101503669		3.735	4.671	https://dx.doi.org/10.1093/jmcb/mjaa014	2020-03-30	1900-01-10	2020-03-30	10	10	1	4	0	22	1	0	1	.		.	.	.	.	.	.		.	.	.	.	.	.	.	.	.	.	.	.
351	32361413	#1498	Huang	Lele	Zhou	Junlin	China	1	1	Initial CT imaging characters of an imported family cluster of COVID-19.	Clinical imaging	65	cim, 8911831	78-81	1.136	https://dx.doi.org/10.1016/j.clinimag.2020.04.010	2020-04-14	1900-02-07	2020-04-14	38	38	0	2	1	7	1	0	1	0		0	1	0	1	0	2		.	.	.	.	.	.	.	.	.	.	.	.
352	32369205	#3905	Huang	Jiaofeng	Cheng	Gongping	China	1	0	Individualized prediction nomograms for disease progression in mild COVID-19.	Journal of medical virology	i9n, 7705876	2.373		2.049	https://dx.doi.org/10.1002/jmv.25969	2020-05-03	1900-01-19	2020-05-03	19	19	0	1	1	344	1	0	1	2		.	.	.	.	.	.		.	.	.	.	.	.	.	.	.	.	.	.
353	32223665	#4945	Huang	Guoquan	Lin	Liangjie	China	0	0	Timely Diagnosis and Treatment Shortens the Time to Resolution of Coronavirus Disease (COVID-19) Pneumonia and Lowers the Highest and Last CT Scores From Sequential Chest CT.	AJR. American journal of roentgenology	3ae, 7708173	43837	3.19	3.19	https://dx.doi.org/10.2214/AJR.20.23078	2020-03-09	1900-01-03	2020-03-09	3	3	0	1	1	30	1	0	1	2		.	.	.	.	.	.		.	.	.	.	.	.	.	.	.	.	.	.
354	32146694	#6329	Hu	Zhiliang	Shen	Hongbing	China	0	0	Clinical characteristics of 24 asymptomatic infections with COVID-19 screened among close contacts in Nanjing, China.	Science China. Life sciences	63	5	706-711	3.583	https://dx.doi.org/10.1007/s11427-020-1661-4	2020-03-03	1900-01-05	2020-03-03	5	5	0	2	1	24	1	0	1	2		1	1	0	1	1	4		.	.	.	.	.	.	.	.	.	.	.	.
355	32335406	#1431	Hu	Xiaowen	Jiang	Fachun	China	0	0	Factors associated with negative conversion of viral RNA in patients hospitalized with COVID-19.	The Science of the total environment	728	uj0, 0330500	138812	5.589	https://dx.doi.org/10.1016/j.scitotenv.2020.138812	2020-04-17	1900-01-04	2020-04-17	4	4	0	1	1	59	1	0	1	2		.	.	.	.	.	.		.	.	.	.	.	.	.	.	.	.	.	.
356	32387924	#1541	Hu	Qiongjie	Xia	Liming	China	0	0	Early CT features and temporal lung changes in COVID-19 pneumonia in Wuhan, China.	European journal of radiology	128	em6, 8106411	109017	2.948	https://dx.doi.org/10.1016/j.ejrad.2020.109017	2020-04-10	1900-02-01	2020-04-10	32	32	0	2	1	46	1	0	1	2		0	1	1	1	1	4		.	.	.	.	.	.	.	.	.	.	.	.
357	32361738	#456	Hu	Ling	Deng	Youping	China	1	0	Risk Factors Associated with Clinical Outcomes in 323 COVID-19 Hospitalized Patients in Wuhan, China.	Clinical infectious diseases : an official publication of the Infectious Diseases Society of America	a4j, 9203213	9.055		9.055	https://dx.doi.org/10.1093/cid/ciaa539	2020-05-03	1900-01-25	2020-05-03	25	25	0	1	1	330	1	0	1	2		.	.	.	.	.	.		.	.	.	.	.	.	.	.	.	.	.	.
358	32311790	#5601	Hu	Hai	Qiu	Yanru	China	1	0	Comparing rapid scoring systems in mortality prediction of critical ill patients with novel coronavirus disease.	Academic emergency medicine : official journal of the Society for Academic Emergency Medicine	ce1, 9418450	2.5		2.963	https://dx.doi.org/10.1111/acem.13992	2020-04-14	1900-01-03	2020-04-14	3	3	0	2	1	138	1	0	1	2		1	0	1	1	1	4		.	.	.	.	.	.	.	.	.	.	.	.
359	32370577	#915	Hou	Wei	Hu	Zhongjie	China	0	1	Risk factors for disease progression in hospitalized patients with COVID-19: a retrospective cohort study.	Infectious diseases (London, England)	101650235	43838	5.19	2.191	https://dx.doi.org/10.1080/23744235.2020.1759817	2020-04-20	1900-01-09	2020-04-20	9	9	0	1	1	101	1	0	1	2		.	.	.	.	.	.		.	.	.	.	.	.	.	.	.	.	.	.
360	32365221	#3786	Hou	Hongyan	Sun	Z	China	0	1	Using IL-2R/lymphocyte for predicting the clinical progression of patients with COVID-19.	Clinical and experimental immunology	dd7, 0057202	3.409		3.711	https://dx.doi.org/10.1111/cei.13450	2020-04-28		2020-04-28		.	0	1	1	389	1	0	1	2		.	.	.	.	.	.		.	.	.	.	.	.	.	.	.	.	.	.
361	32391741	#1358	Hossain	Rydhwana	White	Charles	United States	0	1	CT Scans Obtained for Nonpulmonary Indications: Associated Respiratory Findings of COVID-19.	Radiology		qsh, 0401260	201743	7.608	https://dx.doi.org/10.1148/radiol.2020201743	2020-05-11		2020-05-11		.	0	2	1	124	1	0	1	2		1	1	0	1	1	4		.	.	.	.	.	.	.	.	.	.	.	.
362	32395487	#4506	Hong	Yucai	Zhang	Zhongheng	China	0	0	Clinical characteristics of Coronavirus Disease 2019 and development of a prediction model for prolonged hospital length of stay.	Annals of translational medicine	8	7	443	3.689	https://dx.doi.org/10.21037/atm.2020.03.147	2020-03-27	1900-01-23	2020-03-27	23	23	0	1	1	75	1	0	1	2		.	.	.	.	.	.		.	.	.	.	.	.	.	.	.	.	.	.
363	32336042	#2798	Hong	Nan	Han	Wei	China	1	0	Evaluation of ocular symptoms and tropism of SARS-CoV-2 in patients confirmed with COVID-19.	Acta ophthalmologica	101468102		3.153	3.153	https://dx.doi.org/10.1111/aos.14445	2020-03-26	1900-01-01	2020-03-26	1	1	0	2	0	56	1	0	0	2		0	0	0	1	1	2		.	.	.	.	.	.	.	.	.	.	.	.
364	32390367	#4401	Hong	Kyung Soo	Ahn	June	Korea	1	0	Clinical Features and Outcomes of 98 Patients Hospitalized with SARS-CoV-2 Infection in Daegu, South Korea: A Brief Descriptive Study.	Yonsei medical journal	61	5	431-437	1.759	https://dx.doi.org/10.3349/ymj.2020.61.5.431	2020-04-07	1900-01-08	2020-04-07	8	8	0	2	1	98	1	0	0	2		1	0	1	1	0	3		.	.	.	.	.	.	.	.	.	.	.	.
365	32353760	#1476	Hogan	Catherine A	Pinsky	Benjamin	United States	0	0	Comparison of the Panther Fusion and a laboratory-developed test targeting the envelope gene for detection of SARS-CoV-2.	Journal of clinical virology : the official publication of the Pan American Society for Clinical Virology	127	cx0, 9815671	104383	3.02	https://dx.doi.org/10.1016/j.jcv.2020.104383	2020-04-21	1900-01-08	2020-04-21	8	8	0	3	0	180	0	0	1	0		.	.	.	.	.	.		.	.	.	.	.	.	.	.	.	.	.	.
366	32363011	#4108	Hoffman	Tove	Lundkvist	Ake	Sweden	0	0	Evaluation of a COVID-19 IgM and IgG rapid test; an efficient tool for assessment of past exposure to SARS-CoV-2.	Infection ecology & epidemiology	10	1	1754538		https://dx.doi.org/10.1080/20008686.2020.1754538	2020-04-06	1900-01-01	2020-04-06	1	1	0	3	0	153	0	0	1	0		.	.	.	.	.	.		.	.	.	.	.	.	.	.	.	.	.	.
367	32232648	#6470	Himoto	Yuki	Umeoka	Shigeaki	Japan	0	0	Diagnostic performance of chest CT to differentiate COVID-19 pneumonia in non-high-epidemic area in Japan.	Japanese journal of radiology	38	5	400-406	1.5	https://dx.doi.org/10.1007/s11604-020-00958-w	2020-03-18	1900-01-05	2020-03-18	5	5	0	3	1	21	1	0	1	2		.	.	.	.	.	.		.	.	.	.	.	.	.	.	.	.	.	.
368	32296168	#5545	He	Xi	Leung	Gabriel	China	0	0	Temporal dynamics in viral shedding and transmissibility of COVID-19.	Nature medicine	cg5, 9502015	30.641		30.641	https://dx.doi.org/10.1038/s41591-020-0869-5	2020-04-01	1900-01-17	2020-04-01	17	17	0	2	1	94	1	0	1	2		0	1	0	1	1	3		.	.	.	.	.	.	.	.	.	.	.	.
369	32364959	#1040	He	Jian-Long	Wen	Zhibo	China	1	0	Diagnostic performance between CT and initial real-time RT-PCR for clinically suspected 2019 coronavirus disease (COVID-19) patients outside Wuhan, China.	Respiratory medicine	168	8908438, rme	105980	3.237	https://dx.doi.org/10.1016/j.rmed.2020.105980	2020-04-16	1900-01-01	2020-04-16	1	1	0	3	1	82	1	0	1	2		.	.	.	.	.	.		.	.	.	.	.	.	.	.	.	.	.	.
370	32290644	#6720	Gupta	Nitesh	Sen	Manas	India	0	0	Clinical and epidemiologic profile of the initial COVID-19 patients at a tertiary care centre in India.	Monaldi archives for chest disease = Archivio Monaldi per le malattie del torace	90	1			https://dx.doi.org/10.4081/monaldi.2020.1294	2020-04-06	1900-01-02	2020-04-06	2	2	0	2	1	21	1	0	0	0		1	0	0	1	0	2		.	.	.	.	.	.	.	.	.	.	.	.
371	32233013	#5429	Guo	Weina	Hu	Desheng	China	1	0	Diabetes is a risk factor for the progression and prognosis of COVID-19.	Diabetes/metabolism research and reviews	dcy, 100883450	e3319	1.68		https://dx.doi.org/10.1002/dmrr.3319	2020-03-25	1900-01-20	2020-03-25	20	20	0	1	1	174	1	0	1	2		.	.	.	.	.	.		.	.	.	.	.	.	.	.	.	.	.	.
372	32393351	#4620	Ren	Huihui	Zhang	Shujun	China	0	0	Association of the insulin resistance marker TyG index with the severity and mortality of COVID-19.	Cardiovascular diabetology	19	1	58	5.948	https://dx.doi.org/10.1186/s12933-020-01035-2	2020-05-07	00:00:00	2020-05-07		0	0	1	1	151	1	0	1	2		.	.	.	.	.	.		.	.	.	.	.	.	.	.	.	.	.	.
373	32219356	#4943	Guo	Tao	Lu	Zhibing	China	1	0	Cardiovascular Implications of Fatal Outcomes of Patients With Coronavirus Disease 2019 (COVID-19).	JAMA cardiology	101676033		11.866	11.866	https://dx.doi.org/10.1001/jamacardio.2020.1017	2020-03-27		2020-03-27		.	0	2	1	211	1	0	1	2		1	1	1	1	1	5		.	.	.	.	.	.	.	.	.	.	.	.
374	32198501	#3107	Guo	Li	Wang	Jianwei	China	0	0	Profiling Early Humoral Response to Diagnose Novel Coronavirus Disease (COVID-19).	Clinical infectious diseases : an official publication of the Infectious Diseases Society of America	a4j, 9203213	9.055		9.055	https://dx.doi.org/10.1093/cid/ciaa310	2020-03-19	1900-01-26	2020-03-19	26	26	0	3	1	82	1	0	1	2		.	.	.	.	.	.		.	.	.	.	.	.	.	.	.	.	.	.
375	32387541	#1159	Gubatan	John	Habtezion	Aida	United States	0	0	SARS-CoV-2 Testing, Prevalence, and Predictors of COVID-19 in Patients with Inflammatory Bowel Disease in Northern California.	Gastroenterology	fh3, 0374630	19.809		19.809	https://dx.doi.org/10.1053/j.gastro.2020.05.009	2020-05-02		2020-05-02		.	0	1	1	168	1	0	1	2		.	.	.	.	.	.		.	.	.	.	.	.	.	.	.	.	.	.
376	32109013	#6481	Guan	Wei-Jie	Zhong	N	China	1	1	Clinical Characteristics of Coronavirus Disease 2019 in China.	The New England journal of medicine	382	18	1708-1720	70.67	https://dx.doi.org/10.1056/NEJMoa2002032	2020-02-28		2020-02-28		.	0	2	1	1099	1	0	1	2		0	1	1	0	1	3		.	.	.	.	.	.	.	.	.	.	.	.
377	32217650	#4939	Guan	Wei-Jie	He	Jian-xing	China	1	1	Comorbidity and its impact on 1590 patients with Covid-19 in China: A Nationwide Analysis.	The European respiratory journal	8803460, ery	11.807		11.807	https://dx.doi.org/10.1183/13993003.00547-2020	2020-03-13	1900-01-09	2020-03-13	9	9	0	1	1	1590	1	0	1	2		.	.	.	.	.	.		.	.	.	.	.	.	.	.	.	.	.	.
378	32204990	#6467	Guan	Chun Shuang	Cheng	Bu Dong	China	0	0	Imaging Features of Coronavirus disease 2019 (COVID-19): Evaluation on Thin-Section CT.	Academic radiology	27	5	609-613	2.267	https://dx.doi.org/10.1016/j.acra.2020.03.002	2020-03-06	1900-01-03	2020-03-06	3	3	0	2	1	53	1	0	1	2		0	1	1	0	0	2		.	.	.	.	.	.	.	.	.	.	.	.
379	32275812	#2503	Grein	Jonathan	Flanigan	Timothy	United States	2	1	Compassionate Use of Remdesivir for Patients with Severe Covid-19.	The New England journal of medicine	0255562, now	70.67		70.67	https://dx.doi.org/10.1056/NEJMoa2007016	2020-04-10		2020-04-10		.	0	2	1	61	1	0	1	2		1	1	1	0	1	4		.	.	.	.	.	.	.	.	.	.	.	.
380	32250385	#3276	Grasselli	Giacomo	Pesenti	Antonio	Italy	1	1	Baseline Characteristics and Outcomes of 1591 Patients Infected With SARS-CoV-2 Admitted to ICUs of the Lombardy Region, Italy.	JAMA		7501160		9.055	https://dx.doi.org/10.1001/jama.2020.5394	2020-04-06		2020-04-06		.	0	2	1	1591	1	0	1	2		1	1	1	0	1	4		.	.	.	.	.	.	.	.	.	.	.	.
381	32296824	#2819	Gong	Jiao	Hu	Bo	China	1	1	A Tool to Early Predict Severe Corona Virus Disease 2019 (COVID-19) : A Multicenter Study using the Risk Nomogram in Wuhan and Guangdong, China.	Clinical infectious diseases : an official publication of the Infectious Diseases Society of America	a4j, 9203213				https://dx.doi.org/10.1093/cid/ciaa443	.	2020-03-23	2020-04-14	22	22	0	1	1	372	1	0	1	2		.	.	.	.	.	.		.	.	.	.	.	.	.	.	.	.	.	.
382	32389848	#1709	Giraud-Gatineau	Audrey	Raoult	Didier	France	1	0	Comparison of mortality associated with respiratory viral infections between December 2019 and March 2020 with that of the previous year, Southeastern France.	International journal of infectious diseases : IJID : official publication of the International Society for Infectious Diseases	c3r, 9610933	3.538		3.538	https://dx.doi.org/10.1016/j.ijid.2020.05.001	2020-05-01	1900-02-02	2020-05-01	33	33	0	1	1	272	0	0	1	2		.	.	.	.	.	.		.	.	.	.	.	.	.	.	.	.	.	.
383	32344276	#1447	Gilani	Sapideh	Naraghi	Mohsen	Iran	0	0	COVID-19 and anosmia in Tehran, Iran.	Medical hypotheses	141	m0m, 7505668	109757	1.322	https://dx.doi.org/10.1016/j.mehy.2020.109757	2020-04-21	1900-01-16	2020-04-21	16	16	0	2	1	8	1	0	0	0		0	0	0	1	0	1		.	.	.	.	.	.	.	.	.	.	.	.
384	32337591	#3967	Lin	Aifen	Yan	Wei-Hua	China	0	0	Early risk factors for the duration of SARS-CoV-2 viral positivity in COVID-19 patients.	Clinical infectious diseases : an official publication of the Infectious Diseases Society of America	a4j, 9203213	9.055		9.055	https://dx.doi.org/10.1093/cid/ciaa490	2020-04-27	1900-02-11	2020-04-27	42	42	0	1	0	137	1	0	1	2		.	.	.	.	.	.		.	.	.	.	.	.	.	.	.	.	.	.
385	32241899	#4254	Lin	Lu	Shan	Hong	China	1	0	Gastrointestinal symptoms of 95 cases with SARS-CoV-2 infection.	Gut	69	6	997-1001	17.943	https://dx.doi.org/10.1136/gutjnl-2020-321013	2020-03-24	1900-01-25	2020-03-24	25	25	0	2	1	95	1	0	1	2		0	1	1	1	1	4		.	.	.	.	.	.	.	.	.	.	.	.
386	32186894	#4807	Liu	Dehan	Zheng	Chuansheng	China	0	0	Pregnancy and Perinatal Outcomes of Women With Coronavirus Disease (COVID-19) Pneumonia: A Preliminary Analysis.	AJR. American journal of roentgenology	3ae, 7708173	43836	3.19	3.161	https://dx.doi.org/10.2214/AJR.20.23072	2020-03-07	1900-01-01	2020-03-07	1	1	0	2	1	15	1	0	1	2		1	1	1	0	1	4		.	.	.	.	.	.	.	.	.	.	.	.
387	32344321	#1013	Liu	Fang	Zhou	Xiang	China	0	0	Prognostic value of interleukin-6, C-reactive protein, and procalcitonin in patients with COVID-19.	Journal of clinical virology : the official publication of the Pan American Society for Clinical Virology	127	cx0, 9815671	104370	3.02	https://dx.doi.org/10.1016/j.jcv.2020.104370	2020-04-11	1900-01-08	2020-04-11	8	8	0	1	1	140	1	0	1	2		.	.	.	.	.	.		.	.	.	.	.	.	.	.	.	.	.	.
388	32373235	#7400	Liu	Fengjun	Shi	Yuxin	China	1	0	CT quantification of pneumonia lesions in early days predicts progression to severe illness in a cohort of COVID-19 patients.	Theranostics	10	12	5613-5622	8.063	https://dx.doi.org/10.7150/thno.45985	2020-04-14	1900-01-31	2020-04-14	31	31	0	1	1	134	1	0	1	2		.	.	.	.	.	.		.	.	.	.	.	.	.	.	.	.	.	.
389	32361250	#1497	Liu	Jing	Zheng	Xin	China	1	0	Longitudinal characteristics of lymphocyte responses and cytokine profiles in the peripheral blood of SARS-CoV-2 infected patients.	EBioMedicine	55	101647039	102763	6.68	https://dx.doi.org/10.1016/j.ebiom.2020.102763	2020-04-06	1900-02-11	2020-04-06	42	42	0	2	1	40	1	0	1	2		1	1	1	0	1	4		.	.	.	.	.	.	.	.	.	.	.	.
390	32385648	#798	Liu	Jiayi	Xiao	Enhua	China	0	0	Clinical and radiological changes of hospitalised patients with COVID-19 pneumonia from disease onset to acute exacerbation: a multicentre paired cohort study.	European radiology	cl3, 9114774	4.014		3.962	https://dx.doi.org/10.1007/s00330-020-06916-4	2020-04-23	1900-01-27	2020-04-23	27	27	0	2	1	24	1	0	1	2		1	1	1	0	1	4		.	.	.	.	.	.	.	.	.	.	.	.
391	32379667	#6966	Liu	Kai	Liqing	Pan	China	0	0	Effects of progressive muscle relaxation on anxiety and sleep quality in patients with COVID-19.	Complementary therapies in clinical practice	39	101225531	101132	1.587	https://dx.doi.org/10.1016/j.ctcp.2020.101132	2020-02-29	1900-01-02	2020-02-29	2	2	0	4	0	51	1	0	1	2		.	.	.	.	.	.		.	.	.	.	.	.	.	.	.	.	.	.
392	32379637	#6964	Liu	Kai	Cheng	Ying	China	0	0	Respiratory rehabilitation in elderly patients with COVID-19: A randomized controlled study.	Complementary therapies in clinical practice	39	101225531	101166	1.587	https://dx.doi.org/10.1016/j.ctcp.2020.101166	2020-03-30	00:00:00	2020-03-30	0	0	0	4	0	72	1	0	1	2		.	.	.	.	.	.		.	.	.	.	.	.	.	.	.	.	.	.
393	32399710	#1926	Liu	Mengqi	Xiao	Kaihu	China	0	1	COVID-19 pneumonia: CT findings of 122 patients and differentiation from influenza pneumonia.	European radiology	cl3, 9114774	4.014		4.014	https://dx.doi.org/10.1007/s00330-020-06928-0	2020-04-28	1900-02-06	2020-04-28	37	37	0	1	1	170	1	0	1	2		.	.	.	.	.	.		.	.	.	.	.	.	.	.	.	.	.	.
394	32118640	#6538	Liu	Wei	Yi	Hu	China	0	1	Analysis of factors associated with disease outcomes in hospitalized patients with 2019 novel coronavirus disease.	Chinese medical journal	133	9	1032-1038	1.555	https://dx.doi.org/10.1097/CM9.0000000000000775	2020-02-28	1900-01-17	2020-02-28	17	17	0	1	1	78	1	0	1	2		.	.	.	.	.	.		.	.	.	.	.	.	.	.	.	.	.	.
395	32285380	#2750	Liu	Wei	Rong	Zhihui	China	1	1	Clinical characteristics of 19 neonates born to mothers with COVID-19.	Frontiers of medicine	101549428		1.874	1.874	https://dx.doi.org/10.1007/s11684-020-0772-y	2020-03-15	1900-01-02	2020-03-15	2	2	0	2	1	19	1	0	0	2		1	0	1	1	1	4		.	.	.	.	.	.	.	.	.	.	.	.
396	32203672	#4860	Liu	Xiaoqing	Li	Yimin	China	1	0	Ventilatory Ratio in Hypercapnic Mechanically Ventilated Patients with COVID-19 Associated ARDS.	American journal of respiratory and critical care medicine	9421642, bzs	16.494		16.494	https://dx.doi.org/10.1164/rccm.202002-0373LE	2020-03-23		2020-03-23		.	1	2	1	8	1	0	0	2		1	0	1	1	1	4		.	.	.	.	.	.	.	.	.	.	.	.
397	32297828	#5550	Liu	Yang	Zhang	Wei	China	1	0	Correlation Between Relative Nasopharyngeal Virus RNA Load and Lymphocyte Count Disease Severity in Patients with COVID-19.	Viral immunology	ad0, 8801552	0.75		1.417	https://dx.doi.org/10.1089/vim.2020.0062	2020-04-10		2020-04-10		.	1	2	1	76	1	0	1	2		0	1	1	1	1	4		.	.	.	.	.	.	.	.	.	.	.	.
398	32297540	#3936	Liu	Yanli	Yu	Li	China	1	0	Association between platelet parameters and mortality in coronavirus disease 2019: Retrospective cohort study.	Platelets		dsj, 9208117	43837	3.106	https://dx.doi.org/10.1080/09537104.2020.1754383	2020-04-06	1900-01-15	2020-04-06	15	15	0	1	1	383	1	0	1	2		.	.	.	.	.	.		.	.	.	.	.	.	.	.	.	.	.	.
399	32353746	#1465	Lodigiani	Corrado	Barco	Stefano	Italy	0	0	Venous and arterial thromboembolic complications in COVID-19 patients admitted to an academic hospital in Milan, Italy.	Thrombosis research	191	vrn, 0326377	44088	3.27	https://dx.doi.org/10.1016/j.thromres.2020.04.024	2020-04-20	1900-01-04	2020-04-20	4	4	0	2	1	388	1	0	1	2		0	1	1	1	1	4		.	.	.	.	.	.	.	.	.	.	.	.
400	32307189	#2071	Mustafa	M W M	Mustafa	Mwm	Egypt	0	0	Audiological profile of asymptomatic Covid-19 PCR-positive cases.	American journal of otolaryngology	32w, 8000029	102483	0.932	0.932	https://dx.doi.org/10.1016/j.amjoto.2020.102483	2020-04-10	1900-01-04	2020-04-10	4	4	0	2	0	40	0	0	0	0		0	0	1	0	0	1		.	.	.	.	.	.	.	.	.	.	.	.
401	32330305	#3703	Peng	Liang	Gao	Zhiliang	China	1	0	SARS-CoV-2 can be detected in urine, blood, anal swabs, and oropharyngeal swabs specimens.	Journal of medical virology	i9n, 7705876	2.049		2.049	https://dx.doi.org/10.1002/jmv.25936	2020-04-22	1900-01-01	2020-04-22	1	1	0	2	1	9	1	0	1	1		0	0	1	1	1	3		.	.	.	.	.	.	.	.	.	.	.	.
402	32330334	#2286	Piccolo	Vincenzo	Bassi	A	Italy	0	0	Chilblain-like lesions during COVID-19 epidemic: a preliminary study on 63 patients.	Journal of the European Academy of Dermatology and Venereology : JEADV	c2r, 9216037	5.113		5.113	https://dx.doi.org/10.1111/jdv.16526	2020-04-24	1900-01-10	2020-04-24	10	10	1	2	1	63	1	0	0	0		0	0	0	1	0	1		.	.	.	.	.	.	.	.	.	.	.	.
403	32391519	#1353	Pierce-Williams	Rebecca A M	Berghella	Vincenzo	United States	0	1	Clinical course of severe and critical COVID-19 in hospitalized pregnancies: a US cohort study.	American journal of obstetrics & gynecology MFM	101746609	100134	6.12	6.12	https://dx.doi.org/10.1016/j.ajogmf.2020.100134	2020-05-04	1900-01-07	2020-05-04	7	7	0	1	1	64	1	0	1	2		.	.	.	.	.	.		.	.	.	.	.	.	.	.	.	.	.	.
404	32330817	#1414	Piva	Simone	Latronico	Nicola	Italy	0	0	Clinical presentation and initial management critically ill patients with severe acute respiratory syndrome coronavirus 2 (SARS-CoV-2) infection in Brescia, Italy.	Journal of critical care	58	buy, 8610642	29-33	2.783	https://dx.doi.org/10.1016/j.jcrc.2020.04.004	2020-04-14		2020-04-14		.	0	2	0	33	1	0	1	2		0	1	1	0	1	3		.	.	.	.	.	.	.	.	.	.	.	.
405	32267826	#5000	Pongpirul	Wannarat A	Prasithsirikul	Wisit	Thailand	0	0	Clinical Characteristics of Patients Hospitalized with Coronavirus Disease, Thailand.	Emerging infectious diseases	26	7		7.185	https://dx.doi.org/10.3201/eid2607.200598	.				.	0	2	1	11	1	0	1	2		1	1	0	0	1	3		.	.	.	.	.	.	.	.	.	.	.	.
406	32241022	#2672	Qiu	Lin	Zhu	Lan	China	1	0	SARS-CoV-2 is not detectable in the vaginal fluid of women with severe COVID-19 infection.	Clinical infectious diseases : an official publication of the Infectious Diseases Society of America	a4j, 9203213	9.055		9.055	https://dx.doi.org/10.1093/cid/ciaa375	2020-04-01	1900-01-06	2020-04-01	6	6	0	2	1	10	1	0	1	2		1	1	1	1	1	5		.	.	.	.	.	.	.	.	.	.	.	.
407	32179890	#3097	Ran	Li	Tan	Xiaodong	China	0	1	Risk Factors of Healthcare Workers with Corona Virus Disease 2019: A Retrospective Cohort Study in a Designated Hospital of Wuhan in China.	Clinical infectious diseases : an official publication of the Infectious Diseases Society of America	a4j, 9203213	9.055		9.055	https://dx.doi.org/10.1093/cid/ciaa287	2020-03-17	1900-01-30	2020-03-17	30	30	0	1	1	72	1	0	1	1		.	.	.	.	.	.		.	.	.	.	.	.	.	.	.	.	.	.
408	32302448	#3941	Ranucci	Marco	Menicanti	Lorenzo	Italy	1	0	The procoagulant pattern of patients with COVID-19 acute respiratory distress syndrome.	Journal of thrombosis and haemostasis : JTH	101170508		4.662	4.662	https://dx.doi.org/10.1111/jth.14854	2020-04-17		2020-04-17		.	0	2	0	16	1	0	0	2		0	0	1	1	1	3		.	.	.	.	.	.	.	.	.	.	.	.
409	32333911	#3464	Redd	Walker D	Chan	Walter	United States	1	1	Prevalence and Characteristics of Gastrointestinal Symptoms in Patients with SARS-CoV-2 Infection in the United States: A Multicenter Cohort Study.	Gastroenterology	fh3, 0374630	19.809		19.809	https://dx.doi.org/10.1053/j.gastro.2020.04.045	2020-04-20		2020-04-20		.	0	1	1	318	1	0	1	2		.	.	.	.	.	.		.	.	.	.	.	.	.	.	.	.	.	.
410	32325167	#973	Lovell	Natasha	Sleeman	Kathrine	United Kingdom	0	1	Characteristics, Symptom Management, and Outcomes of 101 Patients With COVID-19 Referred for Hospital Palliative Care.	Journal of pain and symptom management	8605836, ijj		3.378	3.378	https://dx.doi.org/10.1016/j.jpainsymman.2020.04.015	2020-04-20		2020-04-20		.	0	2	1	101	1	0	0	2		0	0	1	0	1	2		.	.	.	.	.	.	.	.	.	.	.	.
411	32304092	#3288	Lu	Lu	Zhou	Dong	China	1	1	New onset acute symptomatic seizure and risk factors in coronavirus disease 2019: A retrospective multicenter study.	Epilepsia		eix, 2983306r	5.562	5.562	https://dx.doi.org/10.1111/epi.16524	2020-04-10	1900-01-04	2020-04-10	4	4	0	2	1	304	1	0	1	2		1	1	1	1	1	5		.	.	.	.	.	.	.	.	.	.	.	.
412	32195887	#6262	Lu	Tao	Pu	Hong	China	0	0	Computed Tomography Manifestations of 5 Cases of the Novel Coronavirus Disease 2019 (COVID-19) Pneumonia From Patients Outside Wuhan.	Journal of thoracic imaging	35	3	W90-W93	2.078	https://dx.doi.org/10.1097/RTI.0000000000000508	.				.	0	2	1	5	1	0	1	0		0	1	1	0	0	2		.	.	.	.	.	.	.	.	.	.	.	.
413	32389373	#1298	Lu	Y	Liu	H	China	0	0	Clinical characteristics and radiological features of children infected with the 2019 novel coronavirus.	Clinical radiology	diu, 1306016	2.282		2.082	https://dx.doi.org/10.1016/j.crad.2020.04.010	2020-02-28	1900-01-03	2020-02-28	3	3	0	2	1	9	1	0	0	2		1	0	1	0	1	3		.	.	.	.	.	.	.	.	.	.	.	.
414	32379191	#109	Lu	Yingying	Du	Hao	China	0	1	Symptomatic Infection is Associated with Prolonged Duration of Viral Shedding in Mild Coronavirus Disease 2019: A Retrospective Study of 110 Children in Wuhan.	The Pediatric infectious disease journal	oxj, 8701858	2.317		2.317	https://dx.doi.org/10.1097/INF.0000000000002729	2020-04-21		2020-04-21		.	0	1	1	110	1	0	1	2		.	.	.	.	.	.		.	.	.	.	.	.	.	.	.	.	.	.
415	32381426	#1067	Luong-Nguyen	M	Sauvanet	A	France	0	1	Nosocomial infection with SARS-Cov-2 within Departments of Digestive Surgery.	Journal of visceral surgery	101532664		2.219	2.393	https://dx.doi.org/10.1016/j.jviscsurg.2020.04.016	2020-04-27		2020-04-27		.	0	2	1	15	1	0	0	2		1	0	1	1	1	4		.	.	.	.	.	.	.	.	.	.	.	.
416	32304402	#2069	Lyu	Peijie	Gao	Jianbo	China	0	0	The performance of chest CT in evaluating the clinical severity of COVID-19 pneumonia: identifying critical cases based on CT characteristics.	Investigative radiology	gwk, 0045377	6.091		6.091	https://dx.doi.org/10.1097/RLI.0000000000000689	2020-04-17		2020-04-17		.	0	1	1	51	1	0	1	2		.	.	.	.	.	.		.	.	.	.	.	.	.	.	.	.	.	.
417	32337590	#3966	Qu	Jiuxin	Liu	Lei	China	1	0	Profile of IgG and IgM antibodies against severe acute respiratory syndrome coronavirus 2 (SARS-CoV-2).	Clinical infectious diseases : an official publication of the Infectious Diseases Society of America	a4j, 9203213	9.055		9.055	https://dx.doi.org/10.1093/cid/ciaa489	2020-02-27	1900-01-01	2020-02-27	1	1	0	1	1	79	1	0	1	0		.	.	.	.	.	.		.	.	.	.	.	.	.	.	.	.	.	.
418	32220650	#5475	Qiu	Haiyan	Cheng	Dong	China	1	1	Clinical and epidemiological features of 36 children with coronavirus disease 2019 (COVID-19) in Zhejiang, China: an observational cohort study.	The Lancet. Infectious diseases	101130150		27.516	27.516	https://dx.doi.org/10.1016/S1473-3099(20)30198-5	2020-03-25		2020-03-25		.	0	2	1	36	1	0	1	2		1	1	1	1	1	5		.	.	.	.	.	.	.	.	.	.	.	.
419	32161940	#5321	Qin	Chuan	Tian	Dai-Shi	China	0	0	Dysregulation of immune response in patients with COVID-19 in Wuhan, China.	Clinical infectious diseases : an official publication of the Infectious Diseases Society of America	a4j, 9203213	9.055		9.055	https://dx.doi.org/10.1093/cid/ciaa248	2020-03-06	1900-01-17	2020-03-06	17	17	0	1	1	452	1	0	1	2		.	.	.	.	.	.		.	.	.	.	.	.	.	.	.	.	.	.
420	32353549	#3315	Qiancheng	Xu	Lei	Zha	China	1	0	Coronavirus disease 2019 in pregnancy.	International journal of infectious diseases : IJID : official publication of the International Society for Infectious Diseases	c3r, 9610933	3.538		3.538	https://dx.doi.org/10.1016/j.ijid.2020.04.065	2020-04-22	1900-01-23	2020-04-22	23	23	0	1	1	82	1	0	1	2		.	.	.	.	.	.		.	.	.	.	.	.	.	.	.	.	.	.
421	32181807	#3100	Qian	Guo-Qing	Cheng	X-M	China	1	1	Epidemiologic and Clinical Characteristics of 91 Hospitalized Patients with COVID-19 in Zhejiang, China: A retrospective, multi-centre case series.	QJM : monthly journal of the Association of Physicians	9438285, B4V	3.13		2.649	https://dx.doi.org/10.1093/qjmed/hcaa089	2020-03-17	1900-01-13	2020-03-17	13	13	0	2	1	88	1	0	0	2		0	0	1	0	1	2		.	.	.	.	.	.	.	.	.	.	.	.
422	32298988	#903	Li	Ruoqing	Ding	Jianqiang	China	0	0	Clinical characteristics of 225 patients with COVID-19 in a tertiary Hospital near Wuhan, China.	Journal of clinical virology : the official publication of the Pan American Society for Clinical Virology	127	cx0, 9815671	104363	3.02	https://dx.doi.org/10.1016/j.jcv.2020.104363	2020-04-05	1900-01-25	2020-04-05	25	25	0	2	1	225	1	0	1	2		0	1	0	1	0	2		.	.	.	.	.	.	.	.	.	.	.	.
423	32191588	#4817	Li	Lin	Xia	Jun	China	0	1	Artificial Intelligence Distinguishes COVID-19 from Community Acquired Pneumonia on Chest CT.	Radiology		qsh, 0401260	200905	7.608	https://dx.doi.org/10.1148/radiol.2020200905	2020-03-19		2020-03-19		.	0	3	1	3322	1	0	1	2		.	.	.	.	.	.		.	.	.	.	.	.	.	.	.	.	.	.
424	32215691	#3130	Li	Kunwei	Li	Shaolin	China	0	0	CT image visual quantitative evaluation and clinical classification of coronavirus disease (COVID-19).	European radiology	cl3, 9114774	4.014		2.948	https://dx.doi.org/10.1007/s00330-020-06817-6	2020-03-16	1900-01-27	2020-03-16	27	27	0	2	1	78	1	0	1	2		0	1	1	1	1	4		.	.	.	.	.	.	.	.	.	.	.	.
425	32325129	#3956	Li	Hui	Xue	Qiong	China	0	0	The profile of peripheral blood lymphocyte subsets and serum cytokines in children with 2019 novel coronavirus pneumonia.	The Journal of infection	ig9, 7908424	4.603		5.099	https://dx.doi.org/10.1016/j.jinf.2020.04.001	2020-04-02		2020-04-02		.	0	1	1	56	1	0	1	2		.	.	.	.	.	.		.	.	.	.	.	.	.	.	.	.	.	.
426	32277967	#5907	Li	Huan	Wu	Qingming	China	0	0	Serum Amyloid A is a biomarker of severe Coronavirus Disease and poor prognosis.	The Journal of infection	ig9, 7908424	4.603		5.099	https://dx.doi.org/10.1016/j.jinf.2020.03.035	2020-03-22		2020-03-22		.	0	1	1	132	1	0	1	2		.	.	.	.	.	.		.	.	.	.	.	.	.	.	.	.	.	.
427	32375560	#43	Li	Dongze	Zeng	Rui	China	1	0	SARS-CoV-2-Induced Immune Dysregulation and Myocardial Injury Risk in China: Insights from the ERS-COVID-19 Study.	Circulation research	daj, 0047103	15.862		15.862	https://dx.doi.org/10.1161/CIRCRESAHA.120.317070	2020-04-01	1900-02-04	2020-04-01	35	35	1	1	1	182	1	0	1	2		.	.	.	.	.	.		.	.	.	.	.	.	.	.	.	.	.	.
428	32324102	#2154	Leonard-Lorant	Ian	Ohana	Mickael	France	0	1	Acute Pulmonary Embolism in COVID-19 Patients on CT Angiography and Relationship to D-Dimer Levels.	Radiology		qsh, 0401260	201561	7.608	https://dx.doi.org/10.1148/radiol.2020201561	2020-04-23		2020-04-23		.	0	2	1	160	1	0	1	2		1	1	1	0	0	3		.	.	.	.	.	.	.	.	.	.	.	.
429	32257537	#7929	Leng	Zikuan	Zhao	Robert	China	1	0	Transplantation of ACE2- Mesenchymal Stem Cells Improves the Outcome of Patients with COVID-19 Pneumonia.	Aging and disease	11	2	216-228	4.232	https://dx.doi.org/10.14336/AD.2020.0228	2020-02-28	1900-01-03	2020-02-28	3	3	0	1	0	10	1	0	1	2		.	.	.	.	.	.		.	.	.	.	.	.	.	.	.	.	.	.
430	32278758	#3873	Lei	Ziying	Lin	Bing-Liang	China	1	0	A cross-sectional comparison of epidemiological and clinical features of patients with coronavirus disease (COVID-19) in Wuhan and outside Wuhan, China.	Travel medicine and infectious disease	101230758	101664	3.42	4.868	https://dx.doi.org/10.1016/j.tmaid.2020.101664	2020-03-07	1900-01-29	2020-03-07	29	29	0	2	1	119	1	0	1	2		1	1	1	0	1	4		.	.	.	.	.	.	.	.	.	.	.	.
431	32280076	#5150	Lei	Pinggui	Jiao	Jun	China	0	0	Clinical and computed tomographic (CT) images characteristics in the patients with COVID-19 infection: What should radiologists need to know?.	Journal of X-ray science and technology	9000080		1.662	1.662	https://dx.doi.org/10.3233/XST-200670	2020-03-09	1900-01-12	2020-03-09	12	12	0	2	1	14	1	0	1	2		1	1	0	1	1	4		.	.	.	.	.	.	.	.	.	.	.	.
432	32336080	#2800	Marullo	Antonino	Frati	Giacomo	Italy	0	1	Extracorporeal membrane oxygenation for critically ill patients with coronavirus-associated disease 2019: an updated perspective of the European experience.	Minerva cardioangiologica	n2m, 0400725	0.77		0.781	https://dx.doi.org/10.23736/S0026-4725.20.05328-1	2020-04-24	1900-01-03	2020-04-24	3	3	0	2	1	333	1	0	1	3		0	1	0	0	1	2		.	.	.	.	.	.	.	.	.	.	.	.
433	32317591	#3365	Mauri	Tommaso	Pesenti	Antonio	Italy	1	0	Potential for Lung Recruitment and Ventilation-Perfusion Mismatch in Patients With the Acute Respiratory Distress Syndrome From Coronavirus Disease 2019.	Critical care medicine	dtf, 0355501	6.971		6.971	https://dx.doi.org/10.1097/CCM.0000000000004386	2020-04-17		2020-04-17		.	0	2	1	10	1	0	0	2		1	0	1	1	1	4		.	.	.	.	.	.	.	.	.	.	.	.
434	32220208	#5403	McMichael	Temet	Duchin	Jeffery	United States	0	0	Epidemiology of Covid-19 in a Long-Term Care Facility in King County, Washington.	The New England journal of medicine	0255562, now	70.67		70.67	https://dx.doi.org/10.1056/NEJMoa2005412	2020-03-27		2020-03-27		.	0	2	1	167	1	0	1	2		1	1	0	1	1	4		.	.	.	.	.	.	.	.	.	.	.	.
435	32357994	#413	Mehta	Vikas	Verma	Amit	United States	1	0	Case Fatality Rate of Cancer Patients with COVID-19 in a New York Hospital System.	Cancer discovery	101561693		26.37	26.37	https://dx.doi.org/10.1158/2159-8290.CD-20-0516	2020-04-28	1900-01-08	2020-04-28	8	8	0	2	1	218	1	0	1	2		0	1	1	0	0	2		.	.	.	.	.	.	.	.	.	.	.	.
436	32294504	#5956	Meng	Heng	Geng	Qing	China	1	0	CT imaging and clinical course of asymptomatic cases with COVID-19 pneumonia at admission in Wuhan, China.	The Journal of infection	ig9, 7908424	4.603		5.099	https://dx.doi.org/10.1016/j.jinf.2020.04.004	2020-04-07		2020-04-07		.	0	2	1	58	1	0	1	2		0	1	1	1	1	4		.	.	.	.	.	.	.	.	.	.	.	.
437	32343745	#4461	Meng	Yifan	Wu	Peng	China	1	0	Sex-specific clinical characteristics and prognosis of coronavirus disease-19 infection in Wuhan, China: A retrospective study of 168 severe patients.	PLoS pathogens	16	4	e1008520	6.463	https://dx.doi.org/10.1371/journal.ppat.1008520	2020-04-06	1900-02-06	2020-04-06	37	37	0	1	1	168	1	0	1	2		.	.	.	.	.	.		.	.	.	.	.	.	.	.	.	.	.	.
438	32356863	#408	Mercuro	Nicholas J	Gold	Howard	United States	0	0	Risk of QT Interval Prolongation Associated With Use of Hydroxychloroquine With or Without Concomitant Azithromycin Among Hospitalized Patients Testing Positive for Coronavirus Disease 2019 (COVID-19).	JAMA cardiology	101676033		11.86	11.86	https://dx.doi.org/10.1001/jamacardio.2020.1834	2020-04-17		2020-04-17		.	0	1	1	90	1	0	1	2		.	.	.	.	.	.		.	.	.	.	.	.	.	.	.	.	.	.
439	2005823367	#11109	Merza M.A.	Muayad	Abdulah	Deldar	Iraq	0	0	COVID-19 outbreak in Iraqi Kurdistan: The first report characterizing epidemiological, clinical, laboratory, and radiological findings of the disease	Diabetes and Metabolic Syndrome: Clinical Research and Reviews	14	4	547-554		http://dx.doi.org/10.1016/j.dsx.2020.04.047	2020-04-29	1900-01-05	2020-04-29	5	5	0	2	1	15	1	0	1	2		0	1	1	1	1	4		.	.	.	.	.	.	.	.	.	.	.	.
440	32243304	#4598	Mi	Bobin	Liu	Guohui	China	0	1	Characteristics and Early Prognosis of COVID-19 Infection in Fracture Patients.	The Journal of bone and joint surgery. American volume	hjr, 0014030	4.716		4.716	https://dx.doi.org/10.2106/JBJS.20.00390	2020-05-06		2020-05-06		.	0	2	1	10	1	0	0	0		0	0	1	0	1	2		.	.	.	.	.	.	.	.	.	.	.	.
441	32327245	#2760	Miao	Congliang	Hong	Jiang	China	0	1	Early chest computed tomography to diagnose COVID-19 from suspected patients: A multicenter retrospective study.	The American journal of emergency medicine	aa2, 8309942	1.175		1.651	https://dx.doi.org/10.1016/j.ajem.2020.04.051	2020-04-14	1900-01-26	2020-04-14	26	26	0	3	1	130	1	0	1	2		.	.	.	.	.	.		.	.	.	.	.	.	.	.	.	.	.	.
442	32369666	#502	Middeldorp	Saskia	Es	Nick	Netherlands	0	1	Incidence of venous thromboembolism in hospitalized patients with COVID-19.	Journal of thrombosis and haemostasis : JTH	101170508		4.662	4.662	https://dx.doi.org/10.1111/jth.14888	2020-05-05		2020-05-05		.	0	1	1	198	1	0	1	2		.	.	.	.	.	.		.	.	.	.	.	.	.	.	.	.	.	.
443	32387409	#1150	Million	Matthieu	Raoult	Didier	France	1	0	Full-length title: Early treatment of COVID-19 patients with hydroxychloroquine and azithromycin: A retrospective analysis of 1061 cases in Marseille, France.	Travel medicine and infectious disease	101230758	101738	3.42	4.868	https://dx.doi.org/10.1016/j.tmaid.2020.101738	2020-05-01	1900-01-10	2020-05-01	10	10	0	1	1	1061	1	0	1	2		.	.	.	.	.	.		.	.	.	.	.	.	.	.	.	.	.	.
444	32173725	#3094	Mo	Pingzheng	Zhang	Yongxi	China	1	0	Clinical characteristics of refractory COVID-19 pneumonia in Wuhan, China.	Clinical infectious diseases : an official publication of the Infectious Diseases Society of America	a4j, 9203213	9.055		9.055	https://dx.doi.org/10.1093/cid/ciaa270	2020-03-16	1900-02-03	2020-03-16	34	34	0	1	1	155	1	0	1	2		.	.	.	.	.	.		.	.	.	.	.	.	.	.	.	.	.	.
445	32387456	#1151	Montopoli	M	Alimonti	A	Italy	1	1	Androgen-deprivation therapies for prostate cancer and risk of infection by SARS-CoV-2: a population-based study (n=4532).	Annals of oncology : official journal of the European Society for Medical Oncology	ayf, 9007735	14.196		14.196	https://dx.doi.org/10.1016/j.annonc.2020.04.479	2020-04-29	1900-01-08	2020-04-29	8	8	0	1	1	9280	1	0	1	2		.	.	.	.	.	.		.	.	.	.	.	.	.	.	.	.	.	.
446	32379104	#106	Munoz Vives	Josep Maria	Marcano-Fernandez	Francesco	Spain	0	1	Mortality Rates of Patients with Proximal Femoral Fracture in a Worldwide Pandemic: Preliminary Results of the Spanish HIP-COVID Observational Study.	The Journal of bone and joint surgery. American volume	hjr, 0014030	4.716		4.716	https://dx.doi.org/10.2106/JBJS.20.00686	2020-05-06		2020-05-06		.	0	2	1	136	1	0	1	2		1	1	1	0	1	4		.	.	.	.	.	.	.	.	.	.	.	.
447	32351040	#617	Nair	Vinay	Molmenti	Ernesto	United States	1	1	COVID-19 in kidney transplant recipients.	American journal of transplantation : official journal of the American Society of Transplantation and the American Society of Transplant Surgeons	100968638		7.163	7.163	https://dx.doi.org/10.1111/ajt.15967	2020-04-29	1900-01-27	2020-04-29	27	27	0	2	1	10	1	0	1	2		1	1	1	1	1	5		.	.	.	.	.	.	.	.	.	.	.	.
448	32353762	#1478	Nikpouraghdam	Mohamad	Bagheri	Mahdi	Iran	0	0	Epidemiological characteristics of coronavirus disease 2019 (COVID-19) patients in IRAN: A single center study.	Journal of clinical virology : the official publication of the Pan American Society for Clinical Virology	127	cx0, 9815671	104378	3.02	https://dx.doi.org/10.1016/j.jcv.2020.104378	2020-04-19	1900-01-03	2020-04-19	3	3	0	1	1	3203	1	0	1	2		.	.	.	.	.	.		.	.	.	.	.	.	.	.	.	.	.	.
449	32339960	#1440	Niu	Shengmei	Zhang	Jinjun	China	1	1	Clinical characteristics of older patients infected with COVID-19: A descriptive study.	Archives of gerontology and geriatrics	89	8214379, 7ax	104058	2.611	https://dx.doi.org/10.1016/j.archger.2020.104058	2020-03-31	1900-01-19	2020-03-31	19	19	0	2	1	201	1	0	1	2		0	1	1	0	1	3		.	.	.	.	.	.	.	.	.	.	.	.
450	32294477	#5743	Nobel	Yael R	Freedberg	Daniel	United States	0	1	Gastrointestinal Symptoms and COVID-19: Case-Control Study from the United States.	Gastroenterology	fh3, 0374630	19.809		19.809	https://dx.doi.org/10.1053/j.gastro.2020.04.017	2020-04-08		2020-04-08		.	0	1	1	516	1	0	1	2		.	.	.	.	.	.		.	.	.	.	.	.	.	.	.	.	.	.
451	32378797	#96	O'Reilly	G M	Cameron	Peter	Australia	1	0	Epidemiology and clinical features of emergency department patients with suspected COVID-19: Initial results from the COVED Quality Improvement Project (COVED-1).	Emergency medicine Australasia : EMA	101199824		1.353	1.5	https://dx.doi.org/10.1111/1742-6723.13540	2020-05-04		2020-05-04		.	0	2	0	1508	1	0	1	2		0	1	1	0	1	3		.	.	.	.	.	.	.	.	.	.	.	.
452	32053470	#5653	Pan	Feng	Zheng	Chuansheng	China	0	0	Time Course of Lung Changes On Chest CT During Recovery From 2019 Novel Coronavirus (COVID-19) Pneumonia.	Radiology		qsh, 0401260	200370	7.608	https://dx.doi.org/10.1148/radiol.2020200370	2020-02-13	1900-01-04	2020-02-13	4	4	0	2	1	21	1	0	1	2		0	1	1	1	1	4		.	.	.	.	.	.	.	.	.	.	.	.
453	32330343	#982	Pereira	Marcus R	Verna	Elizabeth	United States	1	1	COVID-19 in solid organ transplant recipients: Initial report from the US epicenter.	American journal of transplantation : official journal of the American Society of Transplantation and the American Society of Transplant Surgeons	100968638		7.163	7.163	https://dx.doi.org/10.1111/ajt.15941	2020-04-19	1900-01-10	2020-04-19	10	10	0	2	1	72	1	0	1	2		1	1	1	0	1	4		.	.	.	.	.	.	.	.	.	.	.	.
454	32287140	#7152	Pan	Lei	Tu	Lei	China	1	1	Clinical Characteristics of COVID-19 Patients With Digestive Symptoms in Hubei, China: A Descriptive, Cross-Sectional, Multicenter Study.	The American journal of gastroenterology	115	5	766-773	10.241	https://dx.doi.org/10.14309/ajg.0000000000000620	2020-04-14	1900-01-26	2020-04-14	26	26	0	2	1	204	1	0	1	2		1	1	1	1	1	5		.	.	.	.	.	.	.	.	.	.	.	.
455	32283141	#3666	Pan	Yunbao	Li	Yirong	China	1	0	Serological immunochromatographic approach in diagnosis with SARS-CoV-2 infected COVID-19 patients.	The Journal of infection	ig9, 7908424	4.603		5.099	https://dx.doi.org/10.1016/j.jinf.2020.03.051	2020-03-26		2020-03-26		.	0	3	1	134	0	0	1	2		.	.	.	.	.	.		.	.	.	.	.	.	.	.	.	.	.	.
456	32271602	#6668	Peng	Ling	Zhou	Chao	China	1	0	Improved Early Recognition of Coronavirus Disease-2019 (COVID-19): Single-Center Data from a Shanghai Screening Hospital.	Archives of Iranian medicine	23	4	272-276	1.141	https://dx.doi.org/10.34172/aim.2020.10	2020-03-21	1900-01-05	2020-03-21	5	5	2	2	1	86	1	0	1	2		1	1	1	1	0	4		.	.	.	.	.	.	.	.	.	.	.	.
457	32302438	#5868	Panigada	Mauro	Tripodi	Armando	Italy	0	0	Hypercoagulability of COVID-19 patients in Intensive Care Unit. A Report of Thromboelastography Findings and other Parameters of Hemostasis.	Journal of thrombosis and haemostasis : JTH	101170508		4.662	4.662	https://dx.doi.org/10.1111/jth.14850	2020-04-17		2020-04-17		.	2	2	1	24	1	0	0	2		1	0	1	1	0	2		.	.	.	.	.	.	.	.	.	.	.	.
458	32242347	#8693	Park	Peong Gang	Kim	Choong-Hyo	Korea	0	0	Out-of-Hospital Cohort Treatment of Coronavirus Disease 2019 Patients with Mild Symptoms in Korea: an Experience from a Single Community Treatment Center.	Journal of Korean medical science	35	13	e140	1.716	https://dx.doi.org/10.3346/jkms.2020.35.e140	2020-03-27	1900-01-07	2020-03-27	7	7	2	2	1	309	1	0	1	2		0	1	0	1	0	2		.	.	.	.	.	.	.	.	.	.	.	.
459	32351196	#7139	Pedersen	Henrik Planck	Nielsen	Henning	Denmark	0	0	Initial experiences from patients with COVID-19 on ventilatory support in Denmark.	Danish medical journal	67	5		1.17		.				.	0	2	1	16	1	0	0	3		1	0	0	1	1	3		.	.	.	.	.	.	.	.	.	.	.	.
460	32380315	#1061	Gendelman	Omer	Chodick	Gabriele	Israel	0	1	Continuous hydroxychloroquine or colchicine therapy does not prevent infection with SARS-CoV-2: Insights from a large healthcare database analysis.	Autoimmunity reviews	101128967	102566	7.716	7.716	https://dx.doi.org/10.1016/j.autrev.2020.102566	2020-04-29	1900-01-01	2020-04-29	1	1	0	2	1	14520	1	0	1	2		1	1	1	1	1	5		.	.	.	.	.	.	.	.	.	.	.	.
461	32345702	#1767	Pei	Guangchang	Xue	Gang	China	1	0	Renal Involvement and Early Prognosis in Patients with COVID-19 Pneumonia.	Journal of the American Society of Nephrology : JASN	a6h, 9013836	8.547		8.547	https://dx.doi.org/10.1681/ASN.2020030276	2020-04-12	1900-02-03	2020-04-12	34	34	2	2	1	333	1	0	1	2		1	1	1	1	1	5		.	.	.	.	.	.	.	.	.	.	.	.
462	32394236	#1662	Pavoni	Vittorio	Frigieri	Francesca	Italy	0	0	Evaluation of coagulation function by rotation thromboelastometry in critically ill patients with severe COVID-19 pneumonia.	Journal of thrombosis and thrombolysis	ddy, 9502018	2.213		2.941	https://dx.doi.org/10.1007/s11239-020-02130-7	2020-05-11		2020-05-11		.	0	2	1	40	1	0	1	2		1	1	1	0	1	4		.	.	.	.	.	.	.	.	.	.	.	.
463	32055945	#2589	Pan	Yueying	Xia	Liming	China	0	0	Initial CT findings and temporal changes in patients with the novel coronavirus pneumonia (2019-nCoV): a study of 63 patients in Wuhan, China.	European radiology	cl3, 9114774	3.962		3.962	https://dx.doi.org/10.1007/s00330-020-06731-x	2020-02-13		2020-02-13		.	0	2	1	63	1	0	0	2		0	0	1	1	0	2		.	.	.	.	.	.	.	.	.	.	.	.
464	32318703	#3367	Pan	Yanfeng	Zhang	Lu	China	0	0	Epidemiological and clinical characteristics of 26 asymptomatic SARS-CoV-2 carriers.	The Journal of infectious diseases	ih3, 0413675	5.04		5.04	https://dx.doi.org/10.1093/infdis/jiaa205	2020-04-20	1900-02-08	2020-04-20	39	39	0	2	1	22	1	0	1	2		0	0	1	1	0	2		.	.	.	.	.	.	.	.	.	.	.	.
465	32343948	#1007	Padoan	Andrea	Plebani	Mario	Italy	0	0	IgA-Ab response to spike glycoprotein of SARS-CoV-2 in patients with COVID-19: A longitudinal study.	Clinica chimica acta; international journal of clinical chemistry	507	dcc, 1302422	164-166	2.735	https://dx.doi.org/10.1016/j.cca.2020.04.026	2020-04-24	1900-01-01	2020-04-24	1	1	0	2	1	19	1	0	1	2		0	1	1	0	1	3		.	.	.	.	.	.	.	.	.	.	.	.
466	32369097	#292	Mehta	Neil	Chung	Mina	United States	1	0	Association of Use of Angiotensin-Converting Enzyme Inhibitors and Angiotensin II Receptor Blockers With Testing Positive for Coronavirus Disease 2019 (COVID-19).	JAMA cardiology	101676033		11.86	11.86	https://dx.doi.org/10.1001/jamacardio.2020.1855	2020-05-05		2020-05-05		.	0	1	1	18472	1	0	1	2		.	.	.	.	.	.		.	.	.	.	.	.	.	.	.	.	.	.
467	32356626	#1162	Mehra	Mandeep R	Mehra	Mandeep	United States	1	1	Cardiovascular Disease, Drug Therapy, and Mortality in Covid-19.	The New England journal of medicine	0255562, now	70.67		70.67	https://dx.doi.org/10.1056/NEJMoa2007621	2020-05-01		2020-05-01		.	0	0	1	8910	1	0	1	2		.	.	.	.	.	.		1	1	1	1	4	1	1	1	1	1	3	8
468	32259132	#7510	Mardani	Rajab	Ahmadi	Bnayebali	Iran	1	0	Laboratory Parameters in Detection of COVID-19 Patients with Positive RT-PCR; a Diagnostic Accuracy Study.	Archives of academic emergency medicine	8	1	e43	2.96		.				.	0	3	1	200	1	0	1	1		.	.	.	.	.	.		.	.	.	.	.	.	.	.	.	.	.	.
469	32275288	#3280	Mao	Ling	Hu	Bo	China	1	1	Neurologic Manifestations of Hospitalized Patients With Coronavirus Disease 2019 in Wuhan, China.	JAMA neurology	101589536		12.321	12.321	https://dx.doi.org/10.1001/jamaneurol.2020.1127	2020-04-10		2020-04-10		.	0	2	1	214	1	0	1	2		1	1	1	1	1	5		.	.	.	.	.	.	.	.	.	.	.	.
470	32356627	#1163	Mancia	Giuseppe	Corrao	Giovanni	Italy	0	1	Renin-Angiotensin-Aldosterone System Blockers and the Risk of Covid-19.	The New England journal of medicine	0255562, now	70.67		70.67	https://dx.doi.org/10.1056/NEJMoa2006923	2020-05-01		2020-05-01		.	0	0	1	37031	1	0	1	2		.	.	.	.	.	.		1	1	0	1	4	1	1	1	1	1	3	8
471	32387682	#1262	Ma	Yan	Zhang	Xia-guo	China	0	0	Characteristics of asymptomatic patients with SARS-CoV-2 infection in Jinan, China.	Microbes and infection	dj1, 100883508	2.669		2.669	https://dx.doi.org/10.1016/j.micinf.2020.04.011	2020-04-27	1900-01-22	2020-04-27	22	22	0	2	1	47	1	0	1	2		1	0	1	0	0	2		.	.	.	.	.	.	.	.	.	.	.	.
472	32370747	#6883	Ma	Huijing	Shao	Jianbo	China	0	0	A single-center, retrospective study of COVID-19 features in children: a descriptive investigation.	BMC medicine	18	1	123	8.258	https://dx.doi.org/10.1186/s12916-020-01596-9	2020-03-26	1900-02-08	2020-03-26	39	39	0	1	1	158	1	0	1	2		.	.	.	.	.	.		.	.	.	.	.	.	.	.	.	.	.	.
473	32364962	#1042	Luo	Zhibing	Li	Qiang	China	1	0	Association between chest CT features and clinical course of Coronavirus Disease 2019.	Respiratory medicine	168	8908438, rme	105989	3.237	https://dx.doi.org/10.1016/j.rmed.2020.105989	2020-04-20	1900-01-07	2020-04-20	7	7	0	2	1	115	1	0	1	2		0	1	1	1	1	4		.	.	.	.	.	.	.	.	.	.	.	.
474	32253759	#5206	Luo	Pan	Li	Juan	China	0	0	Tocilizumab treatment in COVID-19: A single center experience.	Journal of medical virology	i9n, 7705876	2.049		2.049	https://dx.doi.org/10.1002/jmv.25801	2020-03-26	1900-01-04	2020-03-26	4	4	0	2	1	15	1	0	1	2		0	0	1	0	1	2		.	.	.	.	.	.	.	.	.	.	.	.
475	32253318	#7108	Duan	Kai	Yang	Xiaoming	China	1	1	Effectiveness of convalescent plasma therapy in severe COVID-19 patients.	Proceedings of the National Academy of Sciences of the United States of America	117	17	9490-9496	9.58	https://dx.doi.org/10.1073/pnas.2004168117	2020-04-06	1900-01-29	2020-04-06	29	29	0	2	0	10	1	0	1	2		0	1	1	0	1	3		.	.	.	.	.	.	.	.	.	.	.	.
476	32334183	#218	Dohla	M	Streeck	H	Germany	0	0	Rapid point-of-care testing for SARS-CoV-2 in a community screening setting shows low sensitivity.	Public health	182	qi7, 0376507	170-172	1.648	https://dx.doi.org/10.1016/j.puhe.2020.04.009	2020-04-06	1900-01-03	2020-04-06	3	3	0	3	0	49	1	0	1	2		.	.	.	.	.	.		.	.	.	.	.	.	.	.	.	.	.	.
477	32317309	#5994	Denina	Marco	Garazzino	Silvia	Italy	0	0	Lung Ultrasound in Children With COVID-19.	Pediatrics		oxv, 0376422	5.401	5.401	https://dx.doi.org/10.1542/peds.2020-1157	2020-04-21		2020-04-21		.	0	2	0	8	1	0	0	0		1	0	0	1	0	2		.	.	.	.	.	.	.	.	.	.	.	.
478	32283101	#3665	Cholankeril	George	Cholankeril	George	United States	1	0	High Prevalence of Concurrent Gastrointestinal Manifestations in Patients with SARS-CoV-2: Early Experience from California.	Gastroenterology	fh3, 0374630	19.809		19.809	https://dx.doi.org/10.1053/j.gastro.2020.04.008	2020-04-10		2020-04-10		.	0	2	1	116	1	0	0	2		1	0	1	0	0	2		.	.	.	.	.	.	.	.	.	.	.	.
479	32356867	#409	Cheng	Hao-Yuan	Lin	Hsien-Ho	China	1	0	Contact Tracing Assessment of COVID-19 Transmission Dynamics in Taiwan and Risk at Different Exposure Periods Before and After Symptom Onset.	JAMA internal medicine	101589534		20.77	20.77	https://dx.doi.org/10.1001/jamainternmed.2020.2020	2020-05-01		2020-05-01		.	0	2	0	100	1	0	1	3		1	1	1	1	1	5		.	.	.	.	.	.	.	.	.	.	.	.
480	32323974	#196	Chen	Zhenhua	Lin	Guangfeng	China	1	0	Rapid and Sensitive Detection of anti-SARS-CoV-2 IgG, Using Lanthanide-Doped Nanoparticles-Based Lateral Flow Immunoassay.	Analytical chemistry	4nr, 0370536	6.35		6.35	https://dx.doi.org/10.1021/acs.analchem.0c00784	2020-04-23	1900-01-31	2020-04-23	31	31	0	3	1	58	0	0	1	2		.	.	.	.	.	.		.	.	.	.	.	.	.	.	.	.	.	.
481	32375909	#45	Chen	Yiguang	Pan	Jun	China	0	0	Impact of fundamental diseases on patients with COVID-19.	Disaster medicine and public health preparedness	101297401	43845	0.61	1.031	https://dx.doi.org/10.1017/dmp.2020.139	2020-05-07		2020-05-07		.	0	2	1	50	1	0	0	0		0	0	0	1	0	1		.	.	.	.	.	.	.	.	.	.	.	.
482	32300971	#2838	Chen	Xiaofeng	Dai	Zhouzhi	China	1	1	A diagnostic model for coronavirus disease 2019 (COVID-19) based on radiological semantic and clinical features: a multi-center study.	European radiology	cl3, 9114774	3.962		3.962	https://dx.doi.org/10.1007/s00330-020-06829-2	2020-03-23	1900-02-02	2020-03-23	33	33	0	1	1	136	1	0	1	2		.	.	.	.	.	.		.	.	.	.	.	.	.	.	.	.	.	.
483	631475693	#13691	Diao K.	Kaiyue	Yang	Zhigang	China	1	0	HRCT imaging features in representative imported cases of 2019 novel coronavirus pneumonia	Precision Clinical Medicine	3	1	44087		http://dx.doi.org/10.1093/pcmedi/pbaa004	2020-02-11		2020-02-11		.	0	2	1	6	1	0	0	2		0	1	1	1	1	4		.	.	.	.	.	.	.	.	.	.	.	.
484	32373340	#6886	Chen	Yifei	Zang	Shuang	China	1	0	Epidemiological analysis of the early 38 fatalities in Hubei, China, of the coronavirus disease 2019.	Journal of global health	10	1	11004	3.079	https://dx.doi.org/10.7189/jogh-10-011004	2020-04-24		2020-04-24		.	0	2	0	38	1	0	0	2		0	0	0	1	1	2		.	.	.	.	.	.	.	.	.	.	.	.
485	32226287	#6203	Lo	Iek Long	Sin	Nin Ngan	China	0	0	Evaluation of SARS-CoV-2 RNA shedding in clinical specimens and clinical characteristics of 10 patients with COVID-19 in Macau.	International journal of biological sciences	16	10	1698-1707	4.067	https://dx.doi.org/10.7150/ijbs.45357	2020-03-03	1900-01-06	2020-03-03	6	6	0	2	1	10	1	0	1	2		0	1	0	0	1	2		.	.	.	.	.	.	.	.	.	.	.	.
486	32320517	#2123	Llitjos	Jean-Francois	Llitjos	Jean-Francois	France	0	1	High incidence of venous thromboembolic events in anticoagulated severe COVID-19 patients.	Journal of thrombosis and haemostasis : JTH	101170508		4.662	4.662	https://dx.doi.org/10.1111/jth.14869	2020-04-20	1900-01-02	2020-04-20	2	2	2	1	1	26	1	0	1	2		.	.	.	.	.	.		.	.	.	.	.	.	.	.	.	.	.	.
487	32283162	#3448	Liu	Yuwei	Zhao	Yanyun	China	0	0	Neutrophil-to-lymphocyte ratio as an independent risk factor for mortality in hospitalized patients with COVID-19.	The Journal of infection	ig9, 7908424	4.603		5.099	https://dx.doi.org/10.1016/j.jinf.2020.04.002	2020-04-03		2020-04-03		.	0	1	1	245	1	0	1	2		.	.	.	.	.	.		.	.	.	.	.	.	.	.	.	.	.	.
488	32217900	#4908	Liu	Mengqi	Xiao	Kaihu	China	0	0	High-Resolution Computed Tomography Manifestations of 5 Pediatric Patients With 2019 Novel Coronavirus.	Journal of computer assisted tomography	hvt, 7703942	1.3		1.3	https://dx.doi.org/10.1097/RCT.0000000000001023	2020-03-26		2020-03-26		.	0	2	1	5	1	0	1	2		0	1	1	1	0	3		.	.	.	.	.	.	.	.	.	.	.	.
489	32044814	#6536	Liu	Kui	Liu	Hui-Guo	China	0	1	Clinical characteristics of novel coronavirus cases in tertiary hospitals in Hubei Province.	Chinese medical journal	133	9	1025-1031	1.55	https://dx.doi.org/10.1097/CM9.0000000000000744	2020-02-15	1900-01-17	2020-02-15	17	17	0	2	1	137	1	0	1	2		0	1	1	1	0	3		.	.	.	.	.	.	.	.	.	.	.	.
490	32171866	#4964	Liu	Kai	Han	Kunyuan	China	0	0	Clinical features of COVID-19 in elderly patients: A comparison with young and middle-aged patients.	The Journal of infection	ig9, 7908424	4.603		5.099	https://dx.doi.org/10.1016/j.jinf.2020.03.005	2020-03-04		2020-03-04		.	0	1	1	56	1	0	1	2		.	.	.	.	.	.		.	.	.	.	.	.	.	.	.	.	.	.
491	32193037	#6746	Liu	Kai-Cai	Wei	Wei	China	0	0	CT manifestations of coronavirus disease-2019: A retrospective analysis of 73 cases by disease severity.	European journal of radiology	126	em6, 8106411	108941	2.948	https://dx.doi.org/10.1016/j.ejrad.2020.108941	2020-03-07	1900-01-12	2020-03-07	12	12	0	2	1	73	1	0	1	2		0	1	0	0	1	2		.	.	.	.	.	.	.	.	.	.	.	.
492	32301745	#5774	Lin	Chenyao	Shen	Changxin	China	1	0	Comparison of throat swabs and sputum specimens for viral nucleic acid detection in 52 cases of novel coronavirus (SARS-Cov-2)-infected pneumonia (COVID-19).	Clinical chemistry and laboratory medicine	cz8, 9806306	3.68		3.64	https://dx.doi.org/10.1515/cclm-2020-0187	2020-04-06	1900-01-13	2020-04-06	13	13	0	2	1	54	1	0	1	2		0	0	1	1	1	3		.	.	.	.	.	.	.	.	.	.	.	.
493	32396163	#1747	Liang	Wenhua	He	Jianxing	China	1	1	Development and Validation of a Clinical Risk Score to Predict the Occurrence of Critical Illness in Hospitalized Patients With COVID-19.	JAMA internal medicine	101589534		20.77	20.77	https://dx.doi.org/10.1001/jamainternmed.2020.2033	2020-05-12		2020-05-12		.	0	1	1	1590	1	0	1	2		.	.	.	.	.	.		.	.	.	.	.	.	.	.	.	.	.	.
494	32291502	#2807	Liang	Ting	Yang	Jianjun	China	1	0	Evolution of CT findings in patients with mild COVID-19 pneumonia.	European radiology	cl3, 9114774	3.962		3.962	https://dx.doi.org/10.1007/s00330-020-06823-8	2020-03-19	1900-01-29	2020-03-19	29	29	0	2	1	88	1	0	1	2		0	1	1	1	1	4		.	.	.	.	.	.	.	.	.	.	.	.
495	32344167	#233	Lian	N	Lin	Q	China	1	0	Umifenovir treatment is not associated with improved outcomes in patients with coronavirus disease 2019: a retrospective study.	Clinical microbiology and infection : the official publication of the European Society of Clinical Microbiology and Infectious Diseases	dy9, 9516420	6.425		6.425	https://dx.doi.org/10.1016/j.cmi.2020.04.026	2020-04-21	1900-01-22	2020-04-21	22	22	0	1	1	81	1	0	1	2		.	.	.	.	.	.		.	.	.	.	.	.	.	.	.	.	.	.
496	32397011	#1845	Lian	Jiangshan	Yang	Yida	China	1	1	Epidemiological, clinical, and virological characteristics of 465 hospitalized cases of coronavirus disease 2019 (COVID-19) from Zhejiang province in China.	Influenza and other respiratory viruses	101304007		2.945	3.094	https://dx.doi.org/10.1111/irv.12758	2020-05-04	1900-02-08	2020-05-04	39	39	0	2	0	465	1	0	1	3		0	1	1	0	1	3		.	.	.	.	.	.	.	.	.	.	.	.
497	32211844	#3119	Lian	Jiangshan	Yang	Yida	China	1	1	Analysis of Epidemiological and Clinical features in older patients with Corona Virus Disease 2019 (COVID-19) out of Wuhan.	Clinical infectious diseases : an official publication of the Infectious Diseases Society of America	a4j, 9203213	9.05		9.05	https://dx.doi.org/10.1093/cid/ciaa242	2020-03-05	1900-01-16	2020-03-05	16	16	0	1	1	788	1	0	1	3		.	.	.	.	.	.		.	.	.	.	.	.	.	.	.	.	.	.
498	2004869959	#11277	Lian J.-S.	Jiang-shan	Yang	Yi-da	China	0	1	Comparison of epidemiological and clinical characteristics of COVID-19 patients with and without Wuhan exposure	Journal of Zhejiang University: Science B	(Lian, Cai, Hao, Zhang, Zheng, Jia, Hu, Zhang, Yu, Gu, Ye, Jin, Lu, Sheng, Yang) State Key Laboratory for Diagnosis and Treatment of Infectious Diseases, National Clinical Research Center for Infectious Diseases, Collaborative Innovation Center for Diagno	1.67		1.879	http://dx.doi.org/10.1631/jzus.B2000112	2020-04-08	1900-01-28	2020-04-08	28	28	0	1	1	788	1	0	1	2		.	.	.	.	.	.		.	.	.	.	.	.	.	.	.	.	.	.
499	32341519	#226	Li	Yanlei	Ma	Tiangang	China	0	0	Retrospective analysis of laboratory testing in 54 patients with severe- or critical-type 2019 novel coronavirus pneumonia.	Laboratory investigation; a journal of technical methods and pathology	kz4, 0376617	3.684		3.684	https://dx.doi.org/10.1038/s41374-020-0431-6	2020-04-07	1900-01-27	2020-04-07	27	27	0	2	1	54	1	0	1	2		0	1	1	1	1	4		.	.	.	.	.	.	.	.	.	.	.	.
500	32232652	#6383	Li	Yang-Kai	Fu	Xiang-ning	China	0	0	Clinical and Transmission Characteristics of Covid-19 - A Retrospective Study of 25 Cases from a Single Thoracic Surgery Department.	Current medical science	40	2	295-300		https://dx.doi.org/10.1007/s11596-020-2176-2	2020-03-30	1900-01-23	2020-03-30	23	23	0	2	1	25	1	0	0	2		1	0	1	0	0	2		.	.	.	.	.	.	.	.	.	.	.	.
501	32389850	#1711	Li	Yan	Liu	Jihai	China	1	0	Characteristics of respiratory virus infection during the outbreak of 2019 novel coronavirus in Beijing.	International journal of infectious diseases : IJID : official publication of the International Society for Infectious Diseases	c3r, 9610933	3.54		3.54	https://dx.doi.org/10.1016/j.ijid.2020.05.008	2020-05-04	1900-02-14	2020-05-04	45	45	0	2	1	136	1	0	1	2		1	1	0	1	1	4		.	.	.	.	.	.	.	.	.	.	.	.
502	32368728	#3860	Li	Qilin	Wang	Zhengyuan	China	1	0	Eosinopenia and elevated C-reactive protein facilitate triage of COVID-19 patients in fever clinic: a retrospective case-control study.	EClinicalMedicine	101733727	100375			https://dx.doi.org/10.1016/j.eclinm.2020.100375	2020-04-28	1900-01-24	2020-04-28	24	24	0	0	1	989	1	0	1	2		.	.	.	.	.	.		1	0	1	1	3	0	0	1	1	1	3	6
503	32249918	#2689	Li	Na	Cheng	Lin	China	1	0	Maternal and neonatal outcomes of pregnant women with COVID-19 pneumonia: a case-control study.	Clinical infectious diseases : an official publication of the Infectious Diseases Society of America	a4j, 9203213	9.05		9.05	https://dx.doi.org/10.1093/cid/ciaa352	2020-03-30	1900-01-20	2020-03-30	20	20	0	1	1	276	1	0	1	2		.	.	.	.	.	.		.	.	.	.	.	.	.	.	.	.	.	.
504	32118615	#7402	Li	Kunhua	Li	Chuangming	China	0	0	The Clinical and Chest CT Features Associated With Severe and Critical COVID-19 Pneumonia.	Investigative radiology	55	6	327-331	6.091	https://dx.doi.org/10.1097/RLI.0000000000000672	2020-02-24	1900-01-05	2020-02-24	5	5	0	0	1	83	1	0	1	2		.	.	.	.	.	.		1	1	1	1	4	0	0	0	1	1	2	6
505	32314455	#5630	Li	Juyi	Deng	Aiping	China	1	0	COVID-19 infection may cause ketosis and ketoacidosis.	Diabetes, obesity & metabolism	dw9, 100883645	6.13		6.133	https://dx.doi.org/10.1111/dom.14057	2020-04-15	1900-01-17	2020-04-15	17	17	0	1	1	658	1	0	1	2		.	.	.	.	.	.		.	.	.	.	.	.	.	.	.	.	.	.
506	32324209	#3384	Li	Juyi	Deng	Aiping	China	1	0	Association of Renin-Angiotensin System Inhibitors With Severity or Risk of Death in Patients With Hypertension Hospitalized for Coronavirus Disease 2019 (COVID-19) Infection in Wuhan, China.	JAMA cardiology	101676033		11.87	11.87	https://dx.doi.org/10.1001/jamacardio.2020.1624	2020-04-23		2020-04-23		.	0	2	1	1178	1	0	0	2		1	0	1	1	0	3		.	.	.	.	.	.	.	.	.	.	.	.
507	32224310	#5481	Lescure	Francois-Xavier	Yazdanpanah	Yazdan	France	1	1	Clinical and virological data of the first cases of COVID-19 in Europe: a case series.	The Lancet. Infectious diseases	101130150		27.52	27.52	https://dx.doi.org/10.1016/S1473-3099(20)30200-0	2020-03-27		2020-03-27		.	0	2	1	5	1	0	1	2		1	1	1	1	1	5		.	.	.	.	.	.	.	.	.	.	.	.
508	32292899	#162	Lei	Shaoqing	Xia	Zhengyuan	China	1	1	Clinical characteristics and outcomes of patients undergoing surgeries during the incubation period of COVID-19 infection.	EClinicalMedicine	101733727	100331			https://dx.doi.org/10.1016/j.eclinm.2020.100331	2020-03-18	1900-01-04	2020-03-18	4	4	0	2	1	34	1	0	1	2		0	1	0	1	1	3		.	.	.	.	.	.	.	.	.	.	.	.
509	32352202	#2997	Lechien	Jerome R	Lechien	Jay	France	0	1	Clinical and Epidemiological Characteristics of 1,420 European Patients with mild-to-moderate Coronavirus Disease 2019.	Journal of internal medicine	i2g, 8904841	6.05		6.05	https://dx.doi.org/10.1111/joim.13089	2020-04-30		2020-04-30		.	0	2	1	1420	1	0	1	2		0	1	0	1	1	3		.	.	.	.	.	.	.	.	.	.	.	.
510	32247926	#5089	Escalera-Antezana	Juan Pablo	Rodriguez-Morales	Alfonso	Bolivia	1	1	Clinical features of the first cases and a cluster of Coronavirus Disease 2019 (COVID-19) in Bolivia imported from Italy and Spain.	Travel medicine and infectious disease	101230758	101653	4.868	4.868	https://dx.doi.org/10.1016/j.tmaid.2020.101653	2020-03-27	1900-01-05	2020-03-27	5	5	0	2	1	152	0	0	1	3		1	1	0	1	0	3		.	.	.	.	.	.	.	.	.	.	.	.
511	32223012	#5427	Easom	Nicholas	Lillie	Patrick	United Kingdom	0	0	Sixty-eight consecutive patients assessed for COVID-19 infection: Experience from a UK Regional infectious diseases Unit.	Influenza and other respiratory viruses	101304007		2.954	3.094	https://dx.doi.org/10.1111/irv.12739	2020-03-13	1900-01-01	2020-03-13	1	1	0	2	1	68	1	0	1	3		1	0	1	1	0	3		.	.	.	.	.	.	.	.	.	.	.	.
512	32242738	#5342	Du	Yingzhen	Xue	Guogang	China	1	1	Clinical Features of 85 Fatal Cases of COVID-19 from Wuhan: A Retrospective Observational Study.	American journal of respiratory and critical care medicine	9421642, bzs	4		16.494	https://dx.doi.org/10.1164/rccm.202003-0543OC	2020-04-02	1900-01-27	2020-04-02	27	27	0	2	1	85	1	0	4	1		1	0	1	1	0	3		.	.	.	.	.	.	.	.	.	.	.	.
513	32301099	#2839	Du	Wenjun	Zhang	Zhongfa	China	0	1	Clinical characteristics of COVID-19 in children compared with adults in Shandong Province, China.	Infection		go8, 0365307	2.972	2.972	https://dx.doi.org/10.1007/s15010-020-01427-2	2020-03-23	1900-01-17	2020-03-23	17	17	0	2	1	67	1	0	1	2		1	1	0	1	1	4		.	.	.	.	.	.	.	.	.	.	.	.
514	32255382	#5422	Du	Rong-Hui	Shi	Huan-Zhong	China	1	1	Hospitalization and Critical Care of 109 Decedents with COVID-19 Pneumonia in Wuhan, China.	Annals of the American Thoracic Society	101600811		4	4.026	https://dx.doi.org/10.1513/AnnalsATS.202003-225OC	2020-04-07	1900-01-23	2020-04-07	23	23	0	2	1	109	1	0	1	1		0	0	1	1	0	2		.	.	.	.	.	.	.	.	.	.	.	.
515	32269088	#4257	Du	Rong-Hui	Shi	Huan-Zhong	China	1	0	Predictors of mortality for patients with COVID-19 pneumonia caused by SARS-CoV-2: a prospective cohort study.	The European respiratory journal	55	5		11.81	https://dx.doi.org/10.1183/13993003.00524-2020	2020-03-30	1900-01-28	2020-03-30	28	28	0	1	1	179	1	0	1	2		.	.	.	.	.	.		.	.	.	.	.	.	.	.	.	.	.	.
516	32179660	#5719	Dong	Yuanyuan	Tong	Shilu	China	1	1	Epidemiology of COVID-19 Among Children in China.	Pediatrics		oxv, 0376422	5.4	5.4	https://dx.doi.org/10.1542/peds.2020-0702	2020-03-13		2020-03-13		.	0	2	1	2135	1	0	1	1		0	1	1	0	1	3		.	.	.	.	.	.	.	.	.	.	.	.
517	32196678	#5376	Dong	Xiang	Gao	Ya-Dong	Switzerland	0	1	Eleven faces of coronavirus disease 2019.	Allergy		39c, 7804028	6.8	6.771	https://dx.doi.org/10.1111/all.14289	2020-03-19	1900-01-02	2020-03-19	2	2	0	2	1	11	1	0	0	2		0	0	1	1	0	2		.	.	.	.	.	.	.	.	.	.	.	.
518	32389697	#1314	Dogan	Lerzan	Afsar	Nazire	Turkey	0	0	Plasmapheresis treatment in COVID-19-related autoimmune meningoencephalitis: Case series.	Brain, behavior, and immunity	bbi, 8800478	6.3		6.17	https://dx.doi.org/10.1016/j.bbi.2020.05.022	2020-05-06	1900-01-03	2020-05-06	3	3	0	2	1	6	1	0	0	2		1	1	1	1	0	4		.	.	.	.	.	.	.	.	.	.	.	.
519	32325282	#197	Ding	Xun	Long	Qingyun	China	0	0	Chest CT findings of COVID-19 pneumonia by duration of symptoms.	European journal of radiology	127	em6, 8106411	109009	2.948	https://dx.doi.org/10.1016/j.ejrad.2020.109009	2020-04-08	1900-01-14	2020-04-08	14	14	0	2	1	112	1	0	0	2		0	0	1	1	1	3		.	.	.	.	.	.	.	.	.	.	.	.
520	32196707	#4937	Ding	Qiang	Liu	Mei	China	1	5	The clinical characteristics of pneumonia patients coinfected with 2019 novel coronavirus and influenza virus in Wuhan, China.	Journal of medical virology	i9n, 7705876	2.049		2.049	https://dx.doi.org/10.1002/jmv.25781	2020-03-17	1900-01-03	2020-03-17	3	3	0	2	1	5	1	0	1	2		1	1	0	1	0	3		.	.	.	.	.	.	.	.	.	.	.	.
521	32387247	#1142	Jain	Shashank	Rosenfeld	Lynda	United States	0	0	ENHANCED ECG MONITORING OF COVID-19 PATIENTS.	Heart rhythm	101200317		5.225	5.225	https://dx.doi.org/10.1016/j.hrthm.2020.04.047	2020-04-30	1900-01-10	2020-04-30	10	10	0	1	1	524	1	0	1	1		.	.	.	.	.	.		.	.	.	.	.	.	.	.	.	.	.	.
522	32396239	#1750	Jiang	Guiyuan	Xue	Keying	China	0	0	The impact of laryngopharyngeal reflux disease on 95 hospitalized patients with COVID-19 in Wuhan, China: A retrospective study.	Journal of medical virology	i9n, 7705876	2.049		2.049	https://dx.doi.org/10.1002/jmv.25998	2020-05-12		2020-05-12		.	0	0	1	95	1	0	1	1		.	.	.	.	.	.		1	0	1	1	3	0	0	0	1	1	2	5
523	32379887	#336	Jiang	Mei	Wan	LaGen	China	1	0	T cell subset counts in peripheral blood can be used as discriminatory biomarkers for diagnosis and severity prediction of COVID-19.	The Journal of infectious diseases	ih3, 0413675	5.04		5.04	https://dx.doi.org/10.1093/infdis/jiaa252	2020-05-07	1900-02-20	2020-05-07	51	51	0	1	1	103	1	0	0	2		.	.	.	.	.	.		.	.	.	.	.	.	.	.	.	.	.	.
524	32367888	#6832	Jiang	Xiangsen	Han	Qizheng	China	0	0	COVID-19 Dynamic Computed Tomography (CT) Performance and Observation of Some Laboratory Indicators.	Medical science monitor : international medical journal of experimental and clinical research	26	dxw, 9609063	e924403	1.98	https://dx.doi.org/10.12659/MSM.924403	2020-03-18	1900-01-28	2020-03-18	28	28	0	2	1	44	1	0	1	2		0	1	1	1	1	4		.	.	.	.	.	.	.	.	.	.	.	.
525	32306755	#5925	Jie	Bingkun	Liu	Zhenhe	China	1	0	Clinical and Dynamic Computed Tomography Features of 24 Patients With Coronavirus Disease 2019.	Canadian Association of Radiologists journal = Journal l'Association canadienne des radiologistes	caj, 8812910	847000000000000	1	1	https://dx.doi.org/10.1177/0846537120918834	2020-04-20		2020-04-20		.	0	2	1	24	1	0	1	2		0	0	1	1	0	2		.	.	.	.	.	.	.	.	.	.	.	.
526	631190266	#13445	Kong I.		N/A	N/A	Korea	0	0	Early epidemiological and clinical characteristics of 28 cases of coronavirus disease in South Korea	Osong Public Health and Research Perspectives	1	44057	1.38		http://dx.doi.org/10.24171/j.phrp.2020.11.1.03	2020-02-21	1900-01-05	2020-02-21	5	5	0	2	1	28	1	0	1	2		1	1	0	0	1	2		.	.	.	.	.	.	.	.	.	.	.	.
527	32382746	#706	Kobayashi	Ken-Ichiro	Otsu	Satoko	Japan	0	0	Clinical characteristics of patients with COVID-19 in Japan: a single-center case series.	The Journal of infectious diseases	ih3, 0413675	5.04		5.04	https://dx.doi.org/10.1093/infdis/jiaa244	2020-05-20	1900-02-04	0204-May-20	35	35	0	2	1	6	1	0	1	2		0	1	1	1	0	3		.	.	.	.	.	.	.	.	.	.	.	.
528	32387320	#1145	Klopfenstein	Timothee	Klopfenstein	T	France	0	0	Tocilizumab therapy reduced intensive care unit admissions and/or mortality in COVID-19 patients.	Medecine et maladies infectieuses	311416		1.289	1.289	https://dx.doi.org/10.1016/j.medmal.2020.05.001	2020-05-04	1900-01-05	2020-05-04	5	5	0	1	1	45	1	0	1	2		.	.	.	.	.	.		.	.	.	.	.	.	.	.	.	.	.	.
529	32291094	#5807	Klok	F A	Endeman	H	Netherlands	0	1	Incidence of thrombotic complications in critically ill ICU patients with COVID-19.	Thrombosis research	vrn, 0326377	3.27		3.27	https://dx.doi.org/10.1016/j.thromres.2020.04.013	2020-04-10		2020-04-10		.	0	2	0	184	1	0	0	2		1	0	1	0	0	2		.	.	.	.	.	.	.	.	.	.	.	.
530	32360780	#3542	Kim	Gwang-Un	Kim	S-H	Korea	1	0	Clinical characteristics of asymptomatic and symptomatic patients with mild COVID-19.	Clinical microbiology and infection : the official publication of the European Society of Clinical Microbiology and Infectious Diseases	dy9, 9516420	6.43		6.43	https://dx.doi.org/10.1016/j.cmi.2020.04.040	2020-04-27	1900-01-28	2020-04-27	28	28	0	2	1	213	1	0	1	2		0	1	0	1	0	2		.	.	.	.	.	.	.	.	.	.	.	.
531	32242348	#8695	Kim	Eu Suk	Oh	Myoung-don	Korea	1	1	Clinical Course and Outcomes of Patients with Severe Acute Respiratory Syndrome Coronavirus 2 Infection: a Preliminary Report of the First 28 Patients from the Korean Cohort Study on COVID-19.	Journal of Korean medical science	35	13	e142	1.716	https://dx.doi.org/10.3346/jkms.2020.35.e142	2020-03-27	1900-01-15	2020-03-27	15	15	0	2	1	28	1	0	1	2		1	1	1	1	1	5		.	.	.	.	.	.	.	.	.	.	.	.
532	32352637	#3022	Kalligeros	Markos	Mylonakis	Eleftherios	United States	0	0	Association of Obesity with Disease Severity among Patients with COVID-19.	Obesity (Silver Spring, Md.)	101264860		3.97	3.969	https://dx.doi.org/10.1002/oby.22859	2020-04-30		2020-04-30		.	0	0	1	103	1	0	1	2		.	.	.	.	.	.		0	1	1	1	3	0	0	1	1	1	3	6
533	32213556	#4249	Jin	Xi	Yang	Yida	China	1	1	Epidemiological, clinical and virological characteristics of 74 cases of coronavirus-infected disease 2019 (COVID-19) with gastrointestinal symptoms.	Gut	69	6	1002-1009	17.94	https://dx.doi.org/10.1136/gutjnl-2020-320926	2020-03-17	1900-01-30	2020-03-17	30	30	0	2	1	651	1	0	1	2		0	1	1	0	1	3		.	.	.	.	.	.	.	.	.	.	.	.
534	32396143	#1746	Javanian	Mostafa	Ebrahimpour	Soheil	Iran	0	1	Clinical and laboratory findings from patients with COVID-19 pneumonia in Babol North of Iran: a retrospective cohort study.	Romanian journal of internal medicine = Revue roumaine de medecine interne	bos, 9304507	0.3			https://dx.doi.org/10.2478/rjim-2020-0013	2020-05-11	1900-01-26	2020-05-11	26	26	0	1	1	100	1	0	1	2		.	.	.	.	.	.		.	.	.	.	.	.	.	.	.	.	.	.
535	32317557	#2256	Jacobs	Jeffrey P	Slepian	Marvin	United States	0	1	Extracorporeal Membrane Oxygenation in the Treatment of Severe Pulmonary and Cardiac Compromise in COVID-19: Experience with 32 patients.	ASAIO journal (American Society for Artificial Internal Organs : 1992)	bbh, 9204109	2.494		2.494	https://dx.doi.org/10.1097/MAT.0000000000001185	2020-04-17		2020-04-17		.	0	2	1	32	1	0	0	2		1	0	1	0	0	2		.	.	.	.	.	.	.	.	.	.	.	.
536	32378815	#6913	Itelman	Edward	Segal	Gad	Israel	0	0	Clinical Characterization of 162 COVID-19 patients in Israel: Preliminary Report from a Large Tertiary Center.	The Israel Medical Association journal : IMAJ	22	5	271-274	0.828		.		2020-05-22		.	0	2	1	162	1	0	0	2		1	0	1	0	0	2		.	.	.	.	.	.	.	.	.	.	.	.
537	32383763	#740	Inciardi	Riccardo M	Metra	Marco	Italy	0	1	Characteristics and outcomes of patients hospitalized for COVID-19 and cardiac disease in Northern Italy.	European heart journal	em8, 8006263	24.89		24.89	https://dx.doi.org/10.1093/eurheartj/ehaa388	2020-05-06	1900-02-04	2020-05-06	35	35	0	1	0	99	1	0	1	2		.	.	.	.	.	.		.	.	.	.	.	.	.	.	.	.	.	.
538	32360710	#1021	Iacobellis	Gianluca	Mizrachi	Ernesto	United States	0	0	Admission hyperglycemia and radiological findings of SARS-CoV2 in patients with and without diabetes.	Diabetes research and clinical practice	164	ebi, 8508335	108185	3.239	https://dx.doi.org/10.1016/j.diabres.2020.108185	2020-04-24	1900-01-05	2020-04-24	5	5	0	2	1	85	1	0	1	2		0	1	1	1	1	4		.	.	.	.	.	.	.	.	.	.	.	.
539	32395474	#4505	Huang	Zheyong	Geng	Junbo	China	1	0	The effect of RAS blockers on the clinical characteristics of COVID-19 patients with hypertension.	Annals of translational medicine	8	7	430	3.689	https://dx.doi.org/10.21037/atm.2020.03.229	2020-03-30	1900-01-03	2020-03-30	3	3	0	1	0	50	1	0	1	2		.	.	.	.	.	.		.	.	.	.	.	.	.	.	.	.	.	.
540	32114074	#4958	Huang	Yihui	Guo	Liang	China	0	0	Clinical characteristics of laboratory confirmed positive cases of SARS-CoV-2 infection in Wuhan, China: A retrospective single center analysis.	Travel medicine and infectious disease	101230758	101606	4.868	4.868	https://dx.doi.org/10.1016/j.tmaid.2020.101606	2020-02-24	1900-01-07	2020-02-24	7	7	0	2	1	34	1	0	0	2		0	0	1	0	0	1		.	.	.	.	.	.	.	.	.	.	.	.
541	32384078	#1242	Huang	Rui	Wu	Chao	China	0	0	Clinical findings of patients with coronavirus disease 2019 in Jiangsu province, China: A retrospective, multi-center study.	PLoS neglected tropical diseases	14	5	e0008280	4.487	https://dx.doi.org/10.1371/journal.pntd.0008280	2020-04-08	1900-01-10	2020-04-08	10	10	0	2	1	202	1	0	1	2		0	1	1	0	1	3		.	.	.	.	.	.	.	.	.	.	.	.
542	31986264	#6098	Huang	Chaolin	Cao	Bin	China	0	0	Clinical features of patients infected with 2019 novel coronavirus in Wuhan, China.	Lancet (London, England)	395	10223	497-506	59.1	https://dx.doi.org/10.1016/S0140-6736(20)30183-5	2020-01-24		2020-01-24		.	0	2	1	41	1	0	1	2		1	1	0	1	1	4		.	.	.	.	.	.	.	.	.	.	.	.
543	32367170	#1783	Helms	Julie	Meziani	Ferhat	France	0	1	High risk of thrombosis in patients with severe SARS-CoV-2 infection: a multicenter prospective cohort study.	Intensive care medicine	h2j, 7704851	18.967		18.967	https://dx.doi.org/10.1007/s00134-020-06062-x	2020-05-04		2020-05-04		.	0	1	0	150	1	0	1	2		.	.	.	.	.	.		.	.	.	.	.	.	.	.	.	.	.	.
544	32279676	#2239	He	Yan	Liu	Dong	China	1	0	Nosocomial infection among patients with COVID-19: A retrospective data analysis of 918 cases from a single center in Wuhan, China.	Infection control and hospital epidemiology	ich, 8804099	43832	2.86	2.86	https://dx.doi.org/10.1017/ice.2020.126	2020-04-13		2020-04-13		.	1	0	1	325	0	0	1	2		.	.	.	.	.	.		0	1	1	0	2	1	1	1	1	1	3	6
545	32332856	#594	He	Wenjuan	Gale	Robert	China	0	0	COVID-19 in persons with haematological cancers.	Leukemia		leu, 8704895	9.944	9.944	https://dx.doi.org/10.1038/s41375-020-0836-7	2020-04-06	1900-01-03	2020-04-06	3	3	0	1	1	352	0	0	1	2		.	.	.	.	.	.		.	.	.	.	.	.	.	.	.	.	.	.
546	32344320	#1012	He	Ruyuan	Geng	Qing	China	1	0	The clinical course and its correlated immune status in COVID-19 pneumonia.	Journal of clinical virology : the official publication of the Pan American Society for Clinical Virology	127	cx0, 9815671	104361	3.02	https://dx.doi.org/10.1016/j.jcv.2020.104361	2020-04-05	1900-01-02	2020-04-05	2	2	0	2	1	204	1	0	1	2		1	1	0	1	0	3		.	.	.	.	.	.	.	.	.	.	.	.
547	32394344	#1666	Harter	Georg	Hoffman	Christian	Germany	0	1	COVID-19 in people living with human immunodeficiency virus: a case series of 33 patients.	Infection		go8, 0365307	2.927	2.927	https://dx.doi.org/10.1007/s15010-020-01438-z	2020-05-01	1900-01-10	2020-05-01	10	10	0	2	1	33	1	0	0	2		1	1	0	1	0	3		.	.	.	.	.	.	.	.	.	.	.	.
548	32360108	#3757	Hantoushzadeh	Sedigheh	Agaard	Kjersti	United States	1	1	Maternal Death Due to COVID-19 Disease.	American journal of obstetrics and gynecology	3ni, 0370476	6.12		6.12	https://dx.doi.org/10.1016/j.ajog.2020.04.030	2020-04-24	1900-01-10	2020-04-24	10	10	0	2	1	9	1	0	1	2		0	1	1	1	1	4		.	.	.	.	.	.	.	.	.	.	.	.
549	32249943	#5571	Han	Ya-Nan	Fang	Ying-zi	China	0	0	A comparative-descriptive analysis of clinical characteristics in 2019-coronavirus-infected children and adults.	Journal of medical virology	i9n, 7705876	2.049		2.049	https://dx.doi.org/10.1002/jmv.25835	2020-04-06	1900-01-10	2020-04-06	10	10	0	1	1	32	1	0	0	2		.	.	.	.	.	.		.	.	.	.	.	.	.	.	.	.	.	.
550	32227091	#2650	Han	Xiaoyu	Shi	Heshui	China	0	0	Novel Coronavirus Pneumonia (COVID-19) Progression Course in 17 Discharged Patients: Comparison of Clinical and Thin-Section CT Features During Recovery.	Clinical infectious diseases : an official publication of the Infectious Diseases Society of America	a4j, 9203213	9.055		9.055	https://dx.doi.org/10.1093/cid/ciaa271	2020-03-12	1900-01-27	2020-03-12	27	27	0	2	1	17	1	0	1	2		0	1	1	1	1	4		.	.	.	.	.	.	.	.	.	.	.	.
551	32181672	#4798	Han	Rui	Zhang	Dongyou	China	0	0	Early Clinical and CT Manifestations of Coronavirus Disease 2019 (COVID-19) Pneumonia.	AJR. American journal of roentgenology	3ae, 7708173	43836	3.19	3.19	https://dx.doi.org/10.2214/AJR.20.22961	2020-02-15	1900-01-02	2020-02-15	2	2	0	2	1	108	1	0	1	2		0	1	1	1	1	4		.	.	.	.	.	.	.	.	.	.	.	.
552	32172226	#4965	Han	Huan	Zhu	Chengliang	China	0	0	Prominent changes in blood coagulation of patients with SARS-CoV-2 infection.	Clinical chemistry and laboratory medicine	cz8, 9806306	3.686		3.686	https://dx.doi.org/10.1515/cclm-2020-0188	2020-02-27	1900-01-05	2020-02-27	5	5	0	1	0	94	1	0	1	2		.	.	.	.	.	.		.	.	.	.	.	.	.	.	.	.	.	.
553	32232979	#5198	Han	Huan	Zhu	Chengliang	China	1	0	Analysis of heart injury laboratory parameters in 273 COVID-19 patients in one hospital in Wuhan, China.	Journal of medical virology	i9n, 7705876	2.049		2.049	https://dx.doi.org/10.1002/jmv.25809	2020-03-25	1900-01-18	2020-03-25	18	18	0	2	1	273	1	0	1	2		0	1	1	1	0	3		.	.	.	.	.	.	.	.	.	.	.	.
554	32301761	#2067	Han	Chaoqun	Hou	Xiaohua	China	1	1	Digestive Symptoms in COVID-19 Patients With Mild Disease Severity: Clinical Presentation, Stool Viral RNA Testing, and Outcomes.	The American journal of gastroenterology	3he, 0421030	10.241		10.241	https://dx.doi.org/10.14309/ajg.0000000000000664	2020-03-31	00:00:00	2020-03-31	0	0	0	2	1	223	1	0	1	2		1	1	1	0	1	4		.	.	.	.	.	.	.	.	.	.	.	.
555	32401274	#1985	Hamiel	Uri	Youngster	Ilan	Israel	0	0	SARS-CoV-2 Rates in BCG-Vaccinated and Unvaccinated Young Adults.	JAMA		7501160		51.273	https://dx.doi.org/10.1001/jama.2020.8189	2020-04-30		2020-04-30		.	1	1	1	5933	1	0	1	2		.	.	.	.	.	.		.	.	.	.	.	.	.	.	.	.	.	.
556	32379955	#343	Geleris	Joshua	Schluger	Neil	United States	1	0	Observational Study of Hydroxychloroquine in Hospitalized Patients with Covid-19.	The New England journal of medicine	0255562, now	70.67		70.67	https://dx.doi.org/10.1056/NEJMoa2012410	2020-05-07		2020-05-07		.	0	1	0	1446	1	0	1	2		.	.	.	.	.	.		.	.	.	.	.	.	.	.	.	.	.	.
557	32289548	#748	Gautret	Philippe	Raoult	Didier	France	1	0	Clinical and microbiological effect of a combination of hydroxychloroquine and azithromycin in 80 COVID-19 patients with at least a six-day follow up: A pilot observational study.	Travel medicine and infectious disease	101230758	101663	4.868	4.868	https://dx.doi.org/10.1016/j.tmaid.2020.101663	2020-04-04	1900-01-01	2020-04-04	1	1	0	2	0	80	1	0	0	2		0	0	1	1	1	3		.	.	.	.	.	.	.	.	.	.	.	.
558	32205204	#5680	Gautret	Philippe	Raoult	Didier	France	0	0	Hydroxychloroquine and azithromycin as a treatment of COVID-19: results of an open-label non-randomized clinical trial.	International journal of antimicrobial agents	c2j, 9111860	105949	4.615	4.615	https://dx.doi.org/10.1016/j.ijantimicag.2020.105949	2020-03-17	1900-01-01	2020-03-17	1	1	0	1	0	36	1	0	1	2		.	.	.	.	.	.		.	.	.	.	.	.	.	.	.	.	.	.
559	32400362	#4723	Garazzino	Silvia	Gattinara	Guido	Italy	1	1	Multicentre Italian study of SARS-CoV-2 infection in children and adolescents, preliminary data as at 10 April 2020.	Euro surveillance : bulletin Europeen sur les maladies transmissibles = European communicable disease bulletin	25	18		7.421	https://dx.doi.org/10.2807/1560-7917.ES.2020.25.18.2000600	2020-05-07	1900-01-26	2020-05-07	26	26	0	2	1	168	1	0	1	2		1	1	1	0	0	3		.	.	.	.	.	.	.	.	.	.	.	.
560	32181911	#5026	Gao	Yong	Wang	Linding	China	0	0	Diagnostic utility of clinical laboratory data determinations for patients with the severe COVID-19.	Journal of medical virology	i9n, 7705876	2.049		2.049	https://dx.doi.org/10.1002/jmv.25770	2020-03-13	1900-01-14	2020-03-13	14	14	0	2	1	43	1	0	1	2		0	1	1	1	0	3		.	.	.	.	.	.	.	.	.	.	.	.
561	32246819	#6043	Gao	Lulu	Zhang	Jianjun	China	0	0	Pulmonary High-Resolution Computed Tomography (HRCT) Findings of Patients with Early-Stage Coronavirus Disease 2019 (COVID-19) in Hangzhou, China.	Medical science monitor : international medical journal of experimental and clinical research	26	dxw, 9609063	e923885	1.98	https://dx.doi.org/10.12659/MSM.923885	2020-03-22	1900-01-23	2020-03-22	23	23	0	2	1	6	1	0	0	2		0	0	1	1	0	2		.	.	.	.	.	.	.	.	.	.	.	.
562	32293449	#6795	Gao	Lei	Zhang	Dong-ying	China	1	0	Prognostic value of NT-proBNP in patients with severe COVID-19.	Respiratory research	21	1	83	3.829	https://dx.doi.org/10.1186/s12931-020-01352-w	2020-04-15	1900-02-04	2020-04-15	35	35	0	1	1	54	1	0	1	2		.	.	.	.	.	.		.	.	.	.	.	.	.	.	.	.	.	.
563	32325421	#3698	Ganji	Ali	Mosayebi	Ghasem	Iran	1	0	Increased expression of CD8 marker on T-cells in COVID-19 patients.	Blood cells, molecules & diseases	83	b5a, 9509932	102437	2.305	https://dx.doi.org/10.1016/j.bcmd.2020.102437	2020-04-07	1900-01-05	2020-04-07	5	5	0	1	1	25	0	0	0	0		.	.	.	.	.	.		.	.	.	.	.	.	.	.	.	.	.	.
564	32348545	#2946	Galvan Casas	C	Doval	Garcia	Spain	1	0	Classification of the cutaneous manifestations of COVID-19: a rapid prospective nationwide consensus study in Spain with 375 cases.	The British journal of dermatology	aw0, 0004041	6.714		6.714	https://dx.doi.org/10.1111/bjd.19163	2020-04-29		2020-04-29		.	0	2	1	429	1	0	0	2		0	0	0	1	0	1		.	.	.	.	.	.	.	.	.	.	.	.
565	2005817989	#11105	Fu J.		Yuen	Xin	China	1	0	The clinical implication of dynamic neutrophil to lymphocyte ratio and D-dimer in COVID-19: A retrospective study in Suzhou China	Thrombosis Research	192	(Fu, Wu) Department of Hematology, The First Affiliated Hospital of Soochow University, National Clinical Research Center for Hematologic Diseases, Soochow University, Suzhou 215006, China(Fu, Wu, Yao, Yu) Department of Pulmonary, The Affiliated Infectiou	43898	3.266	http://dx.doi.org/10.1016/j.thromres.2020.05.006	2020-05-04	1900-02-07	2020-05-04	38	38	0	2	1	75	1	0	1	2		1	1	1	1	1	5		.	.	.	.	.	.	.	.	.	.	.	.
566	32283325	#547	Fan	Zhenyu	Cheng	Jilin	China	1	0	Clinical Features of COVID-19-Related Liver Damage.	Clinical gastroenterology and hepatology : the official clinical practice journal of the American Gastroenterological Association	101160775		7.958	7.958	https://dx.doi.org/10.1016/j.cgh.2020.04.002	2020-04-10		2020-04-10		.	0	2	1	148	1	0	1	2		0	1	1	1	1	4		.	.	.	.	.	.	.	.	.	.	.	.
567	32318916	#3371	Fan	Na	Liang	Yi	Japan	0	0	Imaging characteristics of initial chest computed tomography and clinical manifestations of patients with COVID-19 pneumonia.	Japanese journal of radiology	101490689			1.5	https://dx.doi.org/10.1007/s11604-020-00973-x	2020-04-07	1900-01-14	2020-04-07	14	14	0	2	1	150	1	0	1	0		0	1	1	1	1	4		.	.	.	.	.	.	.	.	.	.	.	.
568	2005674644	#13846	Ding M.		Huang	Ying-zi	China	1	0	Correlation analysis of the severity and clinical prognosis of 32 cases of patients with COVID-19	Respiratory Medicine	167	(Ding, Zhang, Wu) Department of Respiratory Medicine, Zhongda Hospital, School of Medicine, Southeast University, Nanjing, Jiangsu, China(Li, Huang) Department of Critical Care Medicine, Zhongda Hospital, School of Medicine, Southeast University, 87 Dingj	105981	3.237	http://dx.doi.org/10.1016/j.rmed.2020.105981	2020-04-15	1900-01-03	2020-04-15	3	3	0	2	1	32	1	0	1	2		0	1	1	0	0	2		.	.	.	.	.	.	.	.	.	.	.	.
569	32392741	#4488	Di Micco	Pierpaolo	Lodigiani	Corrado	Italy	1	0	Clotting Factors in COVID-19: Epidemiological Association and Prognostic Values in Different Clinical Presentations in an Italian Cohort.	Journal of clinical medicine	9	5		5.688	https://dx.doi.org/10.3390/jcm9051371	2020-05-05	1900-01-26	2020-05-05	26	26	0	1	1	134	1	0	1	2		.	.	.	.	.	.		.	.	.	.	.	.	.	.	.	.	.	.
570	32209890	#4883	Deng	Yan	Liu	Hui-Guo	China	1	1	Clinical characteristics of fatal and recovered cases of coronavirus disease 2019 (COVID-19) in Wuhan, China: a retrospective study.	Chinese medical journal	0005256, d3b, 7513795			1.555	https://dx.doi.org/10.1097/CM9.0000000000000824	2020-03-20	00:00:00	2020-03-20	0	0	0	0	1	225	1	0	1	2		.	.	.	.	.	.		1	1	1	1	4	1	1	0	1	1	2	7
571	32346594	#3224	Cheng	Zenghui	Yan	Fuhua	China	0	0	Quantitative computed tomography of the coronavirus disease 2019 (COVID-19) pneumonia.	Radiology of infectious diseases (Beijing, China)	101708991				https://dx.doi.org/10.1016/j.jrid.2020.04.004	2020-04-23	1900-01-30	2020-04-23	30	30	0	2	1	30	1	0	0	2		1	0	1	1	1	4		.	.	.	.	.	.	.	.	.	.	.	.
572	32174128	#4792	Cheng	Zenghui	Yang	Wenjie	China	0	0	Clinical Features and Chest CT Manifestations of Coronavirus Disease 2019 (COVID-19) in a Single-Center Study in Shanghai, China.	AJR. American journal of roentgenology	3ae, 7708173	43836		3.161	https://dx.doi.org/10.2214/AJR.20.22959	2020-02-27	1900-01-16	2020-02-27	16	16	0	1	1	33	1	0	1	2		.	.	.	.	.	.		.	.	.	.	.	.	.	.	.	.	.	.
573	32247631	#6437	Cheng	Yichun	Xu	Gang	China	1	0	Kidney disease is associated with in-hospital death of patients with COVID-19.	Kidney international	97	5	829-838	8.306	https://dx.doi.org/10.1016/j.kint.2020.03.005	2020-03-05	1900-01-11	2020-03-05	11	11	0	1	0	701	1	0	1	2		.	.	.	.	.	.		.	.	.	.	.	.	.	.	.	.	.	.
574	32240913	#6748	Chen	Zuhua	Sun	Jihong	China	1	0	High-resolution computed tomography manifestations of COVID-19 infections in patients of different ages.	European journal of radiology	126	em6, 8106411	108972	2.948	https://dx.doi.org/10.1016/j.ejrad.2020.108972	2020-03-17	1900-01-12	2020-03-17	12	12	0	2	1	98	1	0	0	2		0	0	1	1	1	3		.	.	.	.	.	.	.	.	.	.	.	.
575	32243607	#2232	Chen	Yifei	Cheng	Zhenshun	China	1	0	The presence of SARS-CoV-2 RNA in the feces of COVID-19 patients.	Journal of medical virology	i9n, 7705876			2.049	https://dx.doi.org/10.1002/jmv.25825	2020-03-24	1900-01-07	2020-03-24	7	7	0	2	1	42	1	0	1	2		0	1	1	0	1	3		.	.	.	.	.	.	.	.	.	.	.	.
576	32237148	#5296	Chen	Xinyi	Wan	Yanyun	China	1	0	Differences between COVID-19 and suspected then confirmed SARS-CoV-2-negative pneumonia: a retrospective study from a single center.	Journal of medical virology	i9n, 7705876			2.049	https://dx.doi.org/10.1002/jmv.25810	2020-04-01		2020-04-01		.	0	1	1	104	1	0	1	2		.	.	.	.	.	.		.	.	.	.	.	.	.	.	.	.	.	.
577	32301997	#2858	Chen	Xiaohua	Li	Feng	China	1	0	Detectable serum SARS-CoV-2 viral load (RNAaemia) is closely correlated with drastically elevated interleukin 6 (IL-6) level in critically ill COVID-19 patients.	Clinical infectious diseases : an official publication of the Infectious Diseases Society of America	a4j, 9203213			9.055	https://dx.doi.org/10.1093/cid/ciaa449	2020-04-17	1900-02-14	2020-04-17	45	45	0	2	1	48	1	0	1	2		0	1	1	1	1	4		.	.	.	.	.	.	.	.	.	.	.	.
578	32279081	#2732	Chen	TieLong	Xiong	Yong	China	0	0	Clinical characteristics and outcomes of older patients with coronavirus disease 2019 (COVID-19) in Wuhan, China (2019): a single-centered, retrospective study.	The journals of gerontology. Series A, Biological sciences and medical sciences	cba, 9502837			4.711	https://dx.doi.org/10.1093/gerona/glaa089	2020-04-07	1900-01-27	2020-04-07	27	27	0	2	1	203	1	0	1	2		0	1	1	0	1	3		.	.	.	.	.	.	.	.	.	.	.	.
579	32217556	#6214	Chen	Tao	Ning	Qin	China	1	0	Clinical characteristics of 113 deceased patients with coronavirus disease 2019: retrospective study.	BMJ (Clinical research ed.)	368	8900488, bmj, 101090866	m1091	27.604	https://dx.doi.org/10.1136/bmj.m1091	2020-03-17		2020-03-17		.	0	2	1	274	1	0	1	2		1	1	1	0	1	4		.	.	.	.	.	.	.	.	.	.	.	.
580	32222119	#5031	Chen	Siyu	Shao	Yong	China	1	0	Clinical analysis of pregnant women with 2019 novel coronavirus pneumonia.	Journal of medical virology	i9n, 7705876			2.049	https://dx.doi.org/10.1002/jmv.25789	2020-03-16	1900-01-16	2020-03-16	16	16	0	2	0	5	1	0	1	2		0	1	1	1	0	3		.	.	.	.	.	.	.	.	.	.	.	.
581	32330308	#2279	Fogarty	Helen	O-Donnell	James	Irleand	1	0	COVID-19 Coagulopathy in Caucasian patients.	British journal of haematology	axc, 0372544			5.206	https://dx.doi.org/10.1111/bjh.16749	2020-04-22	00:00:00	2020-04-22	0	0	2	2	1	83	0	0	1	2		1	1	1	1	1	5		.	.	.	.	.	.	.	.	.	.	.	.
582	32339382	#2478	Ferrazzi	Enrico	Cetin	Irene	Italy	0	1	Vaginal delivery in SARS-CoV-2 infected pregnant women in Northern Italy: a retrospective analysis.	BJOG : an international journal of obstetrics and gynaecology	100935741			5.193	https://dx.doi.org/10.1111/1471-0528.16278	2020-04-27		2020-04-27		.	0	2	1	42	1	0	1	2		0	1	0	1	1	3		.	.	.	.	.	.	.	.	.	.	.	.
583	32374248	#524	Ji	Mengyao	Dong	Weiguo	China	1	0	Characteristics of Disease Progress in Patients with Coronavirus Disease 2019 in Wuhan, China.	Epidemiology and infection	epi, 8703737	43843		2.047	https://dx.doi.org/10.1017/S0950268820000977	2020-05-06		2020-05-06		.	0	2	1	101	1	0	1	2		0	1	1	0	1	3		.	.	.	.	.	.	.	.	.	.	.	.
584	32271369	#2715	Ji	Dong	Qin	Enqiang	China	0	1	Prediction for Progression Risk in Patients with COVID-19 Pneumonia: the CALL Score.	Clinical infectious diseases : an official publication of the Infectious Diseases Society of America	a4j, 9203213			9.055	https://dx.doi.org/10.1093/cid/ciaa414	2020-04-09	1900-01-30	2020-04-09	30	30	0	0	1	208	1	0	1	2		.	.	.	.	.	.		0	1	1	0	2	1	1	1	1	1	3	6
585	32341785	#7969	Japan ECMsOnet for COVID-19		N/A	N/A	Japan	0	1	Nationwide system to centralize decisions around ECMO use for severe COVID-19 pneumonia in Japan (Special Correspondence).	Journal of intensive care	8	101627304	29	2.873	https://dx.doi.org/10.1186/s40560-020-00445-4	2020-03-31		2020-03-31		.	1	2	1	14	0	0	0	2		0	0	1	1	0	2		.	.	.	.	.	.	.	.	.	.	.	.
586	32400364	#4724	Jaaskelainen	Anne J	Lappalainen	Maija	Finland	1	0	Evaluation of commercial and automated SARS-CoV-2 IgG and IgA ELISAs using coronavirus disease (COVID-19) patient samples.	Euro surveillance : bulletin Europeen sur les maladies transmissibles = European communicable disease bulletin	25	18		7.421	https://dx.doi.org/10.2807/1560-7917.ES.2020.25.18.2000603	2020-05-07	1900-01-25	2020-05-07	25	25	2	3	1	37	1	0	1	2		.	.	.	.	.	.		.	.	.	.	.	.	.	.	.	.	.	.
587	32236856	#6471	Iwasawa	Tae	Ogura	Takashi	Japan	0	0	Ultra-high-resolution computed tomography can demonstrate alveolar collapse in novel coronavirus (COVID-19) pneumonia.	Japanese journal of radiology	38	5	394-398	1.5	https://dx.doi.org/10.1007/s11604-020-00956-y	2020-03-10	1900-01-04	2020-03-10	4	4	2	2	1	6	0	0	1	2		1	1	1	1	1	5		.	.	.	.	.	.	.	.	.	.	.	.
588	32330291	#980	Infantino	Maria	Manfredi	Mariangela	Italy	0	0	Diagnostic accuracy of an automated chemiluminescent immunoassay for anti-SARS-CoV-2 IgM and IgG antibodies: an Italian experience.	Journal of medical virology	i9n, 7705876			2.049	https://dx.doi.org/10.1002/jmv.25932	2020-04-23	1900-01-05	2020-04-23	5	5	2	3	0	125	0	0	1	2		.	.	.	.	.	.		.	.	.	.	.	.	.	.	.	.	.	.
589	32387968	#1543	Imai	Kazuo	Maeda	Takuya	Japan	0	0	Clinical evaluation of an immunochromatographic IgM/IgG antibody assay and chest computed tomography for the diagnosis of COVID-19.	Journal of clinical virology : the official publication of the Pan American Society for Clinical Virology	128	cx0, 9815671	104393	3.02	https://dx.doi.org/10.1016/j.jcv.2020.104393	2020-04-27	1900-01-03	2020-04-27	3	3	0	3	1	112	0	0	1	2		.	.	.	.	.	.		.	.	.	.	.	.	.	.	.	.	.	.
590	32301155	#907	Fernandez-Ruiz	Mario	Aguado	Jose	Spain	1	0	COVID-19 in solid organ transplant recipients: A single-center case series from Spain.	American journal of transplantation : official journal of the American Society of Transplantation and the American Society of Transplant Surgeons	100968638			7.163	https://dx.doi.org/10.1111/ajt.15929	2020-04-09	1900-01-10	2020-04-09	10	10	2	2	0	18	1	0	1	2		1	1	1	0	1	4		.	.	.	.	.	.	.	.	.	.	.	.
591	32384180	#1247	Fernandez-Nieto	D	Fernandez-Guarino	M	Spain	0	0	Clinical and histological characterization of vesicular COVID-19 rashes: A prospective study in a tertiary care hospital.	Clinical and experimental dermatology	ddu, 7606847			1.771	https://dx.doi.org/10.1111/ced.14277	2020-05-08		2020-05-08		.	2	2	0	24	1	0	0	2		1	0	1	0	1	3		.	.	.	.	.	.	.	.	.	.	.	.
592	32275452	#5092	Feng	Yun	Qu	Jieming	China	1	1	COVID-19 with Different Severity: A Multi-center Study of Clinical Features.	American journal of respiratory and critical care medicine	9421642, bzs			16.49	https://dx.doi.org/10.1164/rccm.202002-0445OC	2020-04-10	1900-02-13	2020-04-10	44	44	0	2	1	476	1	0	1	2		1	1	1	1	1	5		.	.	.	.	.	.	.	.	.	.	.	.
593	32073353	#4972	Fang	Yicheng	Ji	Wenbin	China	0	0	Sensitivity of Chest CT for COVID-19: Comparison to RT-PCR.	Radiology		qsh, 0401260	200432	7.608	https://dx.doi.org/10.1148/radiol.2020200432	2020-02-19		2020-02-19		.	0	3	1	51	1	0	1	2		.	.	.	.	.	.		.	.	.	.	.	.	.	.	.	.	.	.
594	32291207	#5673	Deng	Qing	Zhou	Qing	China	0	1	Suspected myocardial injury in patients with COVID-19: Evidence from front-line clinical observation in Wuhan, China.	International journal of cardiology	gqw, 8200291			3.471	https://dx.doi.org/10.1016/j.ijcard.2020.03.087	2020-03-30	1900-01-26	2020-03-30	26	26	0	2	1	112	1	0	1	2		1	1	1	0	1	4		.	.	.	.	.	.	.	.	.	.	.	.
595	32171872	#3093	Deng	Lisi	Xia	Jinyu	China	0	1	Arbidol combined with LPV/r versus LPV/r alone against Corona Virus Disease 2019: A retrospective cohort study.	The Journal of infection	ig9, 7908424			5.099	https://dx.doi.org/10.1016/j.jinf.2020.03.002	2020-03-06		2020-03-06		.	0	1	1	31	1	0	1	2		.	.	.	.	.	.		.	.	.	.	.	.	.	.	.	.	.	.
596	32389784	#1320	Demey	Baptiste	Brochot	Etienne	France	0	0	Dynamic profile for the detection of anti-SARS-CoV-2 antibodies using four immunochromatographic assays.	The Journal of infection	ig9, 7908424			5.099	https://dx.doi.org/10.1016/j.jinf.2020.04.033	2020-04-04		2020-04-04		.	0	3	0	22	0	0	1	2		.	.	.	.	.	.		.	.	.	.	.	.	.	.	.	.	.	.
597	32319792	#2010	Dane	Bari	Katz	Douglas	United States	0	0	Unexpected Findings of Coronavirus Disease (COVID-19) at the Lung Bases on Abdominopelvic CT.	AJR. American journal of roentgenology	3ae, 7708173	43834		3.161	https://dx.doi.org/10.2214/AJR.20.23240	2020-04-03	1900-01-04	2020-04-03	4	4	0	2	1	23	1	0	0	2		0	0	1	0	1	2		.	.	.	.	.	.	.	.	.	.	.	.
598	32356577	#3260	Damiani	Giovanni	Malagoli	Piergiorgio	Italy	0	0	Biologics increase the risk of SARS- CoV-2 infection and hospitalization, but not ICU admission and death: real-life data from a large cohort during RED-ZONE declaration.	Dermatologic therapy	9700070	e13475		1.74	https://dx.doi.org/10.1111/dth.13475	2020-04-27	1900-01-03	2020-04-27	3	3	0	1	1	10061767	1	0	1	2		.	.	.	.	.	.		.	.	.	.	.	.	.	.	.	.	.	.
599	32345594	#1768	Dai	Mengyuan	Cai	Hongbing	China	0	1	Patients with Cancer Appear More Vulnerable to SARS-COV-2: A Multicenter Study during the COVID-19 Outbreak.	Cancer discovery	101561693			26.37	https://dx.doi.org/10.1158/2159-8290.CD-20-0422	2020-04-23	1900-01-21	2020-04-23	21	21	0	1	0	641	1	0	1	2		.	.	.	.	.	.		.	.	.	.	.	.	.	.	.	.	.	.
600	32272262	#877	Dai	Hui	Li	Yonggang	China	1	1	High-resolution Chest CT Features and Clinical Characteristics of Patients Infected with COVID-19 in Jiangsu, China.	International journal of infectious diseases : IJID : official publication of the International Society for Infectious Diseases	95	c3r, 9610933	106-112	3.538	https://dx.doi.org/10.1016/j.ijid.2020.04.003	2020-04-01	1900-02-04	2020-04-01	35	35	0	2	0	234	1	0	1	2		0	1	1	1	1	4		.	.	.	.	.	.	.	.	.	.	.	.
601	32397511	#4659	D'Avolio	Antonio	Cantu	Marco	Italy	0	0	25-Hydroxyvitamin D Concentrations Are Lower in Patients with Positive PCR for SARS-CoV-2.	Nutrients	12	5		4.171	https://dx.doi.org/10.3390/nu12051359	2020-05-07	1900-01-17	2020-05-07	17	17	2	1	1	107	1	0	1	0		.	.	.	.	.	.		.	.	.	.	.	.	.	.	.	.	.	.
602	32271988	#3922	Cui	Songping	Wang	Feng	China	0	0	Prevalence of venous thromboembolism in patients with severe novel coronavirus pneumonia.	Journal of thrombosis and haemostasis : JTH	101170508			4.662	https://dx.doi.org/10.1111/jth.14830	2020-04-04	1900-01-01	2020-04-04	1	1	0	2	1	81	1	0	1	2		0	1	1	0	1	3		.	.	.	.	.	.	.	.	.	.	.	.
603	32381643	#372	Craney	Arryn R	Westblad	Lars	United States	0	0	Comparison of Two High-Throughput Reverse Transcription-Polymerase Chain Reaction Systems for the Detection of Severe Acute Respiratory Syndrome Coronavirus 2.	Journal of clinical microbiology	hsh, 7505564			4.959	https://dx.doi.org/10.1128/JCM.00890-20	2020-05-07		2020-05-07		.	0	3	0	389	0	0	1	0		.	.	.	.	.	.		.	.	.	.	.	.	.	.	.	.	.	.
604	32149037	#7253	COVID-19 National Emergency Response Center	Epidemiology and Case Management Team		N/A	Korea	0	1	Early Epidemiological and Clinical Characteristics of 28 Cases of Coronavirus Disease in South Korea.	Osong public health and research perspectives	11	1	44057		https://dx.doi.org/10.24171/j.phrp.2020.11.1.03	2020-02-21	1900-01-05	2020-02-21	5	5	0	2	1	28	1	0	0	2		0	0	0	1	0	1		.	.	.	.	.	.	.	.	.	.	.	.
605	32327757	#2186	COVID-19 Investigation Team		N/A	N/A	United States	1	1	Clinical and virologic characteristics of the first 12 patients with coronavirus disease 2019 (COVID-19) in the United States.	Nature medicine	cg5, 9502015			30.641	https://dx.doi.org/10.1038/s41591-020-0877-5	2020-04-06	1900-01-23	2020-04-06	23	23	1	2	1	12	1	0	1	2		1	1	0	1	1	4		.	.	.	.	.	.	.	.	.	.	.	.
606	32376098	#1178	Cosgriff	Rebecca	Carr	Siobhan	United Kingdom	0	1	A multinational report to characterise SARS-CoV-2 infection in people with cystic fibrosis.	Journal of cystic fibrosis : official journal of the European Cystic Fibrosis Society	101128966			4.29	https://dx.doi.org/10.1016/j.jcf.2020.04.012	2020-04-22	1900-01-02	2020-04-22	2	2	0	2	1	40	1	0	0	2		0	0	0	0	1	1		.	.	.	.	.	.	.	.	.	.	.	.
607	32361996	#3547	Corman	Victor M	Ciesek	Sandra	Germany	0	0	SARS-CoV-2 asymptomatic and symptomatic patients and risk for transfusion transmission.	Transfusion		wdn, 0417360		3.111	https://dx.doi.org/10.1111/trf.15841	2020-03-25	1900-01-08	2020-03-25	8	8	0	2	1	18	1	0	1	2		0	1	1	1	0	3		.	.	.	.	.	.	.	.	.	.	.	.
608	32383626	#732	Conversano	Andrea	Eustachio	Agricola	Italy	0	0	RAAs inhibitors and outcome in patients with SARS-CoV-2 pneumonia. A case series study.	Hypertension (Dallas, Tex. : 1979)	gk7, 7906255			7.017	https://dx.doi.org/10.1161/HYPERTENSIONAHA.120.15312	2020-05-06	1900-01-20	2020-05-06	20	20	1	2	1	191	.	0	0	2		1	1	0	0	0	2		.	.	.	.	.	.	.	.	.	.	.	.
609	32317402	#191	Columbia University Kidney Transplant Program		N/a	N/a	United States	0	0	Early Description of Coronavirus 2019 Disease in Kidney Transplant Recipients in New York.	Journal of the American Society of Nephrology : JASN	a6h, 9013836			8.547	https://dx.doi.org/10.1681/ASN.2020030375	2020-04-06	1900-01-08	2020-04-06	8	8	2	2	1	15	1	0	0	0		1	0	1	0	0	2		.	.	.	.	.	.	.	.	.	.	.	.
610	32301647	#2370	Colombi	Davide	Michieletti	Emanuele	Italy	0	0	Well-aerated Lung on Admitting Chest CT to Predict Adverse Outcome in COVID-19 Pneumonia.	Radiology		qsh, 0401260	201433	7.608	https://dx.doi.org/10.1148/radiol.2020201433	2020-04-17		2020-04-17		.	0	1	1	236	1	0	1	2		.	.	.	.	.	.		.	.	.	.	.	.	.	.	.	.	.	.
611	32386441	#833	Collin	Julius	Ahrne	Malin	Sweden	1	1	Pregnant and postpartum women with SARS-CoV-2 infection in intensive care in Sweden.	Acta obstetricia et gynecologica Scandinavica	370343			2.741	https://dx.doi.org/10.1111/aogs.13901	2020-05-09		2020-05-09		.	0	1	1	53	1	0	1	2		.	.	.	.	.	.		.	.	.	.	.	.	.	.	.	.	.	.
612	32397399	#4657	Colaneri	Marta	Bruno	Raffaele	Italy	0	0	Tocilizumab for Treatment of Severe COVID-19 Patients: Preliminary Results from SMAtteo COvid19 REgistry (SMACORE).	Microorganisms	8	5		4.167	https://dx.doi.org/10.3390/microorganisms8050695	2020-05-20	April 23 2020	May 6 2020	13	13	0	1	0	112	1	0	1	2		.	.	.	.	.	.		.	.	.	.	.	.	.	.	.	.	.	.
613	631658610	#10638	Colaneri M.	Marta	Bruno	Raffaele	Italy	0	0	Clinical characteristics of coronavirus disease (COVID-19) early findings from a teaching hospital in Pavia, North Italy, 21 to 28 February 2020	Euro surveillance : bulletin Europeen sur les maladies transmissibles = European communicable disease bulletin	25	16		7.421	http://dx.doi.org/10.2807/1560-7917.ES.2020.25.16.2000460	2020-04-23	1900-01-25	2020-04-23	25	25	2	2	1	44	1	0	1	2		1	1	1	0	1	4		.	.	.	.	.	.	.	.	.	.	.	.
614	32396670	#1824	Clemency	Brian M	Raab	Thomas	USA	0	1	Symptom Criteria for COVID-19 Testing of Heath Care Workers.	Academic emergency medicine : official journal of the Society for Academic Emergency Medicine	ce1, 9418450			2.963	https://dx.doi.org/10.1111/acem.14009	2020-05-20		2020-05-12		.	0	3	1	961	0	1	1	2		.	.	.	.	.	.		.	.	.	.	.	.	.	.	.	.	.	.
615	32017661	#8506	Chung	Michael	Shan	Hong	China	0	1	CT Imaging Features of 2019 Novel Coronavirus (2019-nCoV).	Radiology	295	1	202-207	7.608	https://dx.doi.org/10.1148/radiol.2020200230	2020-02-04		2020-02-04		.	0	2	1	21	1	0	0	2		1	0	1	1	1	4		.	.	.	.	.	.	.	.	.	.	.	.
616	32222986	#5564	Chu	Jiaojiao	Zhang	Huilan	China	0	0	Clinical characteristics of 54 medical staff with COVID-19: A retrospective study in a single center in Wuhan, China.	Journal of medical virology	i9n, 7705876			2.049	https://dx.doi.org/10.1002/jmv.25793	2020-04-20	March 15 2020	2020-03-29	9	9	0	2	1	54	1	0	1	2		1	1	0	1	1	4		.	.	.	.	.	.	.	.	.	.	.	.
617	32304772	#3886	Chen	Ruchong	Zhong	Nanshan	China	0	1	Risk Factors of Fatal Outcome in Hospitalized Subjects With Coronavirus Disease 2019 From a Nationwide Analysis in China.	Chest		0231335, d1c		9.657	https://dx.doi.org/10.1016/j.chest.2020.04.010	2020-04-15		2020-04-15		.	0	1	1	1590	1	0	1	2		.	.	.	.	.	.		.	.	.	.	.	.	.	.	.	.	.	.
618	32180175	#4534	Chen	Rong	Meng	Qing-tao	China	0	1	Safety and efficacy of different anesthetic regimens for parturients with COVID-19 undergoing Cesarean delivery: a case series of 17 patients.	Canadian journal of anaesthesia = Journal canadien d'anesthesie	67	6	655-663	3.374	https://dx.doi.org/10.1007/s12630-020-01630-7	2020-06-20	March 1 2020	2020-03-10	9	9	0	2	1	17	1	0	1	2		0	1	1	0	1	3		.	.	.	.	.	.	.	.	.	.	.	.
619	32342479	#604	Chen	Qingqing	Zheng	Cheng	China	0	0	Clinical characteristics of 145 patients with corona virus disease 2019 (COVID-19) in Taizhou, Zhejiang, China.	Infection		go8, 0365307		2.927	https://dx.doi.org/10.1007/s15010-020-01432-5	2020-04-23	1900-02-23	2020-04-23	54	54	0	2	1	145	1	0	1	2		0	1	0	1	1	3		.	.	.	.	.	.	.	.	.	.	.	.
620	32162699	#4790	Chen	Qing	Han	Wenzheng	China	1	1	A report of clinical diagnosis and treatment of nine cases of coronavirus disease 2019.	Journal of medical virology	i9n, 7705876			2.049	https://dx.doi.org/10.1002/jmv.25755	2020-03-20		2020-03-09		.	0	2	1	9	0	0	1	0		0	1	0	1	0	2		.	.	.	.	.	.	.	.	.	.	.	.
621	32386675	#1103	Chen	Peng	Xu	Yi	China	1	1	Epidemiological and clinical characteristics of 136 cases of COVID-19 in main district of Chongqing.	Journal of the Formosan Medical Association = Taiwan yi zhi	9214933, blq			2.844	https://dx.doi.org/10.1016/j.jfma.2020.04.019	2020-04-19	1900-02-05	2020-04-19	36	36	0	2	1	136	1	0	1	2		0	1	0	1	1	3		.	.	.	.	.	.	.	.	.	.	.	.
622	32007143	#8596	Chen	Nanshan	Zhang	Li	China	1	0	Epidemiological and clinical characteristics of 99 cases of 2019 novel coronavirus pneumonia in Wuhan, China: a descriptive study.	Lancet (London, England)	395	10223	507-513	59.102	https://dx.doi.org/10.1016/S0140-6736(20)30211-7	2020-01-20		2020-01-29		.	0	2	1	99	1	0	1	2		1	1	1	0	1	4		.	.	.	.	.	.	.	.	.	.	.	.
623	32401361	#1995	Chen	Min	Zhang	Mingwei	China	1	0	Clinical Characteristics of Re-hospitalized Patients with COVID-19 in China.	Journal of medical virology	i9n, 7705876			2.049	https://dx.doi.org/10.1002/jmv.26002	2020-05-13		2020-05-13		.	0	2	1	11	1	0	1	2		0	1	0	1	1	3		.	.	.	.	.	.	.	.	.	.	.	.
624	32171869	#6260	Chen	Jun	Lu	Hongzou	China	1	0	Clinical progression of patients with COVID-19 in Shanghai, China.	The Journal of infection	80	5	e1-e6	5.099	https://dx.doi.org/10.1016/j.jinf.2020.03.004	2020-03-20		2020-03-02		.	0	0	1	249	1	0	1	2		.	.	.	.	.	.		1	1	1	1	4	0	0	1	0	1	2	6
625	32363222	#660	Chen	Juan	Huang	Ai-Long	China	1	1	The clinical and immunological features of pediatric COVID-19 patients in China.	Genes & diseases	101635967				https://dx.doi.org/10.1016/j.gendis.2020.03.008	2020-03-22	1900-01-20	2020-03-22	20	20	0	2	1	12	1	0	0	2		1	0	1	0	0	2		.	.	.	.	.	.	.	.	.	.	.	.
626	32151335	#8787	Chen	Huijun	Zhang	Yuanzhen	China	0	0	Clinical characteristics and intrauterine vertical transmission potential of COVID-19 infection in nine pregnant women: a retrospective review of medical records.	Lancet (London, England)	395	10226	809-815	59.102	https://dx.doi.org/10.1016/S0140-6736(20)30360-3	2020-02-20		2020-02-12		.	0	2	1	9	1	0	1	2		0	1	1	0	1	3		.	.	.	.	.	.	.	.	.	.	.	.
627	631358781	#11845	Chen G.	Guang	Ning	Qin	China	1	0	Clinical and immunologic features in severe and moderate Coronavirus Disease 2019	The Journal of clinical investigation	(Chen, Wu, Guo, Huang, Wang, Zhang, Chen, Yu, Zhang, Song, Chen, Han, Ning) Department and Institute of Infectious Disease, Tongji Hospital, Tongji Medical College, Huazhong University of Science and, Wuhan, China(Cao, Wang, Zhao) Department of Respirator			12.282	http://dx.doi.org/10.1172/JCI137244	2020-03-27	1900-02-13	2020-03-27	44	44	0	2	1	21	1	0	1	2		0	1	1	1	1	4		.	.	.	.	.	.	.	.	.	.	.	.
628	32368928	#3865	Chen	Dandan	Wei	Xinhua	China	0	1	Can Chest CT Features Distinguish Patients With Negative From Those With Positive Initial RT-PCR Results for Coronavirus Disease (COVID-19)?.	AJR. American journal of roentgenology	3ae, 7708173	43835		3.161	https://dx.doi.org/10.2214/AJR.20.23012	2020-11-20	Feb 26 2020	2020-04-03	37	37	0	1	1	21	1	0	1	2		.	.	.	.	.	.		.	.	.	.	.	.	.	.	.	.	.	.
629	32227141	#852	Chen	Chen	Zhang	Fujie	China	1	0	SARS-CoV-2-Positive Sputum and Feces After Conversion of Pharyngeal Samples in Patients With COVID-19.	Annals of internal medicine	372351			19.315	https://dx.doi.org/10.7326/M20-0991	2020-03-30		2020-03-30		.	1	2	1	22	1	0	1	2		1	1	1	1	1	5		.	.	.	.	.	.	.	.	.	.	.	.
630	32294718	#6778	Chate	Rodrigo Caruso	Szarf	Gilberto	Brazil	0	0	Presentation of pulmonary infection on CT in COVID-19: initial experience in Brazil.	Jornal brasileiro de pneumologia : publicacao oficial da Sociedade Brasileira de Pneumologia e Tisilogia	46	2	e20200121	1.371	https://dx.doi.org/10.36416/1806-3756/e20200121	2020-04-20	March 19 2020	2020-03-19	0	0	2	2	1	12	0	0	0	2		1	0	1	1	1	4		.	.	.	.	.	.	.	.	.	.	.	.
631	32132196	#6368	Chan	Jasper Fuk-Woo	Yuen	Kowk-Yung	China	1	1	Improved Molecular Diagnosis of COVID-19 by the Novel, Highly Sensitive and Specific COVID-19-RdRp/Hel Real-Time Reverse Transcription-PCR Assay Validated In Vitro and with Clinical Specimens.	Journal of clinical microbiology	58	5		4.959	https://dx.doi.org/10.1128/JCM.00310-20	2020-03-03	1900-01-12	2020-03-03	12	12	0	3	0	37	0	0	1	2		.	.	.	.	.	.		.	.	.	.	.	.	.	.	.	.	.	.
632	32345864	#3055	Catellani	Francesco	Fiorentino	Gennaro	Italy	0	0	Treatment of Proximal Femoral Fragility Fractures in Patients with COVID-19 During the SARS-CoV-2 Outbreak in Northern Italy.	The Journal of bone and joint surgery. American volume	hjr, 0014030			4.716	https://dx.doi.org/10.2106/JBJS.20.00617	2020-04-20		2020-05-22		.	0	2	1	16	1	0	1	0		0	1	0	1	1	3		.	.	.	.	.	.	.	.	.	.	.	.
633	32243238	#5359	Caruso	Damiano	Laghi	Andrea	Italy	0	0	Chest CT Features of COVID-19 in Rome, Italy.	Radiology		qsh, 0401260	201237	7.608	https://dx.doi.org/10.1148/radiol.2020201237	2020-04-03		2020-04-03		.	0	3	0	158	1	0	1	2		.	.	.	.	.	.		.	.	.	.	.	.	.	.	.	.	.	.
634	32320506	#4576	Caputo	Nicholas D	Levitan	Richard	USA	0	0	Early Self-Proning in Awake, Non-intubated Patients in the Emergency Department: A Single ED's Experience During the COVID-19 Pandemic.	Academic emergency medicine : official journal of the Society for Academic Emergency Medicine	27	5	375-378	2.963	https://dx.doi.org/10.1111/acem.13994	2020-05-20	April 19 2020	2020-04-19	3	3	0	2	0	50	1	0	1	2		1	1	1	1	1	5		.	.	.	.	.	.	.	.	.	.	.	.
635	32239127	#2664	Cao	Jianlei	Liu	Qiang	China	1	0	Clinical Features and Short-term Outcomes of 102 Patients with Corona Virus Disease 2019 in Wuhan, China.	Clinical infectious diseases : an official publication of the Infectious Diseases Society of America	a4j, 9203213			9.055	https://dx.doi.org/10.1093/cid/ciaa243	2020-04-02	1900-02-13	2020-04-02	44	44	0	2	1	104	1	0	1	2		1	1	1	0	1	4		.	.	.	.	.	.	.	.	.	.	.	.
636	32335338	#1000	Cao	Dongmei	Sun	Guoqiang	China	0	0	Clinical analysis of ten pregnant women with COVID-19 in Wuhan, China: A retrospective study.	International journal of infectious diseases : IJID : official publication of the International Society for Infectious Diseases	95	c3r, 9610933	294-300	3.538	https://dx.doi.org/10.1016/j.ijid.2020.04.047	2020-04-20	March 17 2020	2020-04-10	24	24	0	2	1	10	1	0	1	2		0	1	0	0	1	2		.	.	.	.	.	.	.	.	.	.	.	.
637	32187464	#6922	Cao	Bin	Wang	Chen	USA	1	1	A Trial of Lopinavir-Ritonavir in Adults Hospitalized with Severe Covid-19.	The New England journal of medicine	382	19	1787-1799	70.67	https://dx.doi.org/10.1056/NEJMoa2001282	2020-03-20				.	0	4	0	199	1	1	1	2		.	.	.	.	.	.		.	.	.	.	.	.	.	.	.	.	.	.
638	32289516	#3675	Cai	Yixin	Zhang	Ni	China	0	0	Coronavirus Disease 2019 in the Perioperative Period of Lung Resection: A Brief Report From a Single Thoracic Surgery Department in Wuhan, People's Republic of China.	Journal of thoracic oncology : official publication of the International Association for the Study of Lung Cancer	101274235			12.46	https://dx.doi.org/10.1016/j.jtho.2020.04.003	2020-04-20	March 7 2020	2020-04-04	28	28	0	2	1	7	1	0	1	2		1	1	1	0	0	3		.	.	.	.	.	.	.	.	.	.	.	.
639	32382737	#703	Cai	Xue-Fei	Wang	De-qiang	China	1	1	A Peptide-based Magnetic Chemiluminescence Enzyme Immunoassay for Serological Diagnosis of Coronavirus Disease 2019 (COVID-19).	The Journal of infectious diseases	ih3, 0413675			5.045	https://dx.doi.org/10.1093/infdis/jiaa243	2020-03-18		2020-03-18		.	0	3	0	276	1	0	1	2		.	.	.	.	.	.		.	.	.	.	.	.	.	.	.	.	.	.
640	32346491	#3220	Cai	Qingxian	Liu	Lei	China	0	0	Experimental Treatment with Favipiravir for COVID-19: An Open-Label Control Study.	Engineering (Beijing, China)	101673395				https://dx.doi.org/10.1016/j.eng.2020.03.007	2020-03-20		2020-03-18		.	0	1	0	80	1	0	1	2		.	.	.	.	.	.		.	.	.	.	.	.	.	.	.	.	.	.
641	32298767	#3679	Cai	Qingxian	Xu	Lin	China	1	0	COVID-19: Abnormal liver function tests.	Journal of hepatology	ibs, 8503886			18.946	https://dx.doi.org/10.1016/j.jhep.2020.04.006	2020-04-07	1900-01-21	2020-04-07	21	21	0	1	0	417	1	0	1	2		.	.	.	.	.	.		.	.	.	.	.	.	.	.	.	.	.	.
642	32112072	#5311	Cai	Jiehao	Mei	Zeng	China	1	0	A Case Series of children with 2019 novel coronavirus infection: clinical and epidemiological features.	Clinical infectious diseases : an official publication of the Infectious Diseases Society of America	a4j, 9203213			9.055	https://dx.doi.org/10.1093/cid/ciaa198	2020-02-20		2020-02-28		.	0	2	1	10	1	0	1	0		1	1	0	1	0	3		.	.	.	.	.	.	.	.	.	.	.	.
643	32381641	#370	Bryan	Andrew	Greninger	Alexander	United States	1	0	Performance Characteristics of the Abbott Architect SARS-CoV-2 IgG Assay and Seroprevalence in Boise, Idaho.	Journal of clinical microbiology	hsh, 7505564			4.959	https://dx.doi.org/10.1128/JCM.00941-20	2020-05-07		2020-05-07		.	0	3	0	6565	0	0	1	3		.	.	.	.	.	.		.	.	.	.	.	.	.	.	.	.	.	.
644	32300245	#5766	Broughton	James P	Chiu	Charles	USA	0	1	CRISPR-Cas12-based detection of SARS-CoV-2.	Nature biotechnology	cq3, 9604648			31.864	https://dx.doi.org/10.1038/s41587-020-0513-4	2020-04-20	March 5 2020	2020-04-06	32	32	0	3	1	78	0	0	1	2		.	.	.	.	.	.		.	.	.	.	.	.	.	.	.	.	.	.
645	2005700630	#13841	Breslin N.	Noelle	Goffman	Dena	United States	0	1	Coronavirus disease 2019 infection among asymptomatic and symptomatic pregnant women: two weeks of confirmed presentations to an affiliated pair of New York City hospitals	American Journal of Obstetrics and Gynecology MFM	(Breslin, Baptiste, Gyamfi-Bannerman, Miller, Purisch, Friedman, Fuchs, Sutton, Andrikopoulou, Sheen, Zork, Moroz, Mourad, Wapner, Simpson, D'Alton, Goffman) Division of Maternal-Fetal Medicine, Department of Obstetrics and Gynecology, Columbia University	100118		6.12	http://dx.doi.org/10.1016/j.ajogmf.2020.100118	2020-04-09		2020-04-09		.	0	2	1	43	1	0	1	2		1	1	0	1	1	4		.	.	.	.	.	.	.	.	.	.	.	.
646	32358691	#4470	Borghesi	Andrea	Maroldi	Roberto	Italy	0	1	Radiographic severity index in COVID-19 pneumonia: relationship to age and sex in 783 Italian patients.	La Radiologia medica	125	5	461-464		https://dx.doi.org/10.1007/s11547-020-01202-1	2020-05-20	March 24 2020	2020-04-13	20	20	0	1	0	783	1	0	1	2		.	.	.	.	.	.		.	.	.	.	.	.	.	.	.	.	.	.
647	32358689	#4469	Borghesi	Andrea	Maroldi	Roberto	Italy	0	0	COVID-19 outbreak in Italy: experimental chest X-ray scoring system for quantifying and monitoring disease progression.	La Radiologia medica	125	5	509-513		https://dx.doi.org/10.1007/s11547-020-01200-3	2020-04-13	1900-02-05	2020-04-13	36	36	2	2	1	100	0	0	0	2		0	0	1	1	1	3		.	.	.	.	.	.	.	.	.	.	.	.
648	32388470	#1562	Bordi	Licia	Capobianchi	Maria	Italy	1	1	Rapid and sensitive detection of SARS-CoV-2 RNA using the Simplexa TM COVID-19 direct assay.	Journal of clinical virology : the official publication of the Pan American Society for Clinical Virology	128	cx0, 9815671	104416	3.02	https://dx.doi.org/10.1016/j.jcv.2020.104416	2020-07-20		2020-04-30		.	1	3	1	278	0	0	1	3		.	.	.	.	.	.		.	.	.	.	.	.	.	.	.	.	.	.
649	32339248	#6448	Borba	Mayla Gabriela Silva	Lacerda	Marcus Vinícius Guimarães	Brazil	1	1	Effect of High vs Low Doses of Chloroquine Diphosphate as Adjunctive Therapy for Patients Hospitalized With Severe Acute Respiratory Syndrome Coronavirus 2 (SARS-CoV-2) Infection: A Randomized Clinical Trial.	JAMA network open	3	4	e208857	51.273	https://dx.doi.org/10.1001/jamanetworkopen.2020.8857	2020-04-20				.	0	4	0	81	1	1	1	2		.	.	.	.	.	.		.	.	.	.	.	.	.	.	.	.	.	.
650	32389027	#1279	Bode	Bruce	Klonoff	David	USA	0	1	Glycemic Characteristics and Clinical Outcomes of COVID-19 Patients Hospitalized in the United States.	Journal of diabetes science and technology	101306166	1930000000000000			https://dx.doi.org/10.1177/1932296820924469	2020-05-20		2020-05-09		.	0	1	1	1122	1	0	1	3		.	.	.	.	.	.		.	.	.	.	.	.	.	.	.	.	.	.
651	32367765	#3854	Bi	Xiaojie	Li	Jun	China	0	0	Prediction of severe illness due to COVID-19 based on an analysis of initial Fibrinogen to Albumin Ratio and Platelet count.	Platelets		dsj, 9208117	43836	3.106	https://dx.doi.org/10.1080/09537104.2020.1760230	2020-04-20	1900-02-09	2020-04-20	40	40	0	1	1	113	1	0	1	2		.	.	.	.	.	.		.	.	.	.	.	.	.	.	.	.	.	.
652	32391742	#1359	Bhayana	Rajesh	Kambadakone	Avinash	USA	0	0	Abdominal Imaging Findings in COVID-19: Preliminary Observations.	Radiology		qsh, 0401260	201908	7.608	https://dx.doi.org/10.1148/radiol.2020201908	2020-05-20		2020-05-11		.	0	1	1	412	1	0	1	2		.	.	.	.	.	.		.	.	.	.	.	.	.	.	.	.	.	.
653	32227758	#5482	Bhatraju	Pavan K	Mikacenic	Carmen	United States	1	1	Covid-19 in Critically Ill Patients in the Seattle Region - Case Series.	The New England journal of medicine	0255562, now			70.67	https://dx.doi.org/10.1056/NEJMoa2004500	2020-05-21		2020-05-21		.	0	2	1	24	1	0	1	2		0	1	1	1	1	4		.	.	.	.	.	.	.	.	.	.	.	.
654	32305134	#5967	Bhat	Roopa	Bhat	Ambarish	USA	0	1	Chest Imaging in Patients Hospitalized With COVID-19 Infection - A Case Series.	Current problems in diagnostic radiology	dvg, 7607123				https://dx.doi.org/10.1067/j.cpradiol.2020.04.001	2020-04-20		2020-04-11		.	0	2	1	8	1	0	1	0		0	1	1	0	0	2		.	.	.	.	.	.	.	.	.	.	.	.
655	32354990	#3243	Bezzio	Cristina	Fiorino	Gionata	Italy	0	1	Outcomes of COVID-19 in 79 patients with IBD in Italy: an IG-IBD study.	Gut		fvt, 2985108r		17.943	https://dx.doi.org/10.1136/gutjnl-2020-321411	2020-04-20	1900-01-06	2020-04-20	6	6	0	1	0	79	1	0	1	2		.	.	.	.	.	.		.	.	.	.	.	.	.	.	.	.	.	.
656	32356858	#407	Bessiere	Francis	Cour	Martin	France	0	0	Assessment of QT Intervals in a Case Series of Patients With Coronavirus Disease 2019 (COVID-19) Infection Treated With Hydroxychloroquine Alone or in Combination With Azithromycin in an Intensive Care Unit.	JAMA cardiology	101676033			11.886	https://dx.doi.org/10.1001/jamacardio.2020.1787	2020-05-20		2020-05-01		.	1	2	1	40	1	0	0	2		1	0	1	1	1	4		.	.	.	.	.	.	.	.	.	.	.	.
657	32077789	#4735	Bernheim	Adam	Chung	Micheal	United States	0	1	Chest CT Findings in Coronavirus Disease-19 (COVID-19): Relationship to Duration of Infection.	Radiology		qsh, 0401260	200463	7.608	https://dx.doi.org/10.1148/radiol.2020200463	2020-02-20		2020-02-20		.	0	2	1	121	1	0	1	2		1	1	1	1	1	5		.	.	.	.	.	.	.	.	.	.	.	.
658	32320508	#2122	Beltran-Corbellini	Alvaro	Alonso-Canovas	A	Spain	0	1	Acute-onset smell and taste disorders in the context of Covid-19: a pilot multicenter PCR-based case-control study.	European journal of neurology	daf, 9506311			4.387	https://dx.doi.org/10.1111/ene.14273	2020-04-20	April 14 2020	2020-04-16	2	2	0	0	1	119	0	0	1	2		.	.	.	.	.	.		1	1	1	0	2	0	0	0	1	0	1	3
659	32399901	#4718	Beloncle	Francois M	Mercat	Alan	France	1	0	Recruitability and effect of PEEP in SARS-Cov-2-associated acute respiratory distress syndrome.	Annals of intensive care	10	1	55	3.931	https://dx.doi.org/10.1186/s13613-020-00675-7	2020-05-04	1900-01-19	2020-05-04	19	19	0	2	0	26	1	0	1	2		0	1	1	1	1	4		.	.	.	.	.	.	.	.	.	.	.	.
660	32360679	#449	Bellosta	Raffaello	Piffaretti	Gabriele	Italy	0	1	Acute limb ischemia in patients with COVID-19 pneumonia.	Journal of vascular surgery	kd2, 8407742			3.243	https://dx.doi.org/10.1016/j.jvs.2020.04.483	2020-04-08	2020-04-21	2020-04-21	13	13	0	1	0	20	1	0	1	2		.	.	.	.	.	.		.	.	.	.	.	.	.	.	.	.	.	.
661	32278670	#545	Barrasa	Helena	Maynar	Javier	Spain	0	1	SARS-CoV-2 in Spanish Intensive Care Units: Early experience with 15-day survival in Vitoria.	Anaesthesia, critical care & pain medicine	101652401			2.734	https://dx.doi.org/10.1016/j.accpm.2020.04.001	2020-04-20		2020-04-09		.	0	2	1	48	1	0	1	2		1	1	1	1	1	5		.	.	.	.	.	.	.	.	.	.	.	.
662	32354637	#3738	Banerjee	Debasish	Phanish	Mysore	United Kingdom	0	0	COVID-19 infection in kidney transplant recipients.	Kidney international	kvb, 0323470			8.306	https://dx.doi.org/10.1016/j.kint.2020.03.018	2020-03-27	1900-01-06	2020-03-27	6	6	0	2	1	7	1	0	0	0		1	0	1	0	1	3		.	.	.	.	.	.	.	.	.	.	.	.
663	32339081	#2469	Bai	Harrison X	Liao	Wei-Hua	China	0	1	AI Augmentation of Radiologist Performance in Distinguishing COVID-19 from Pneumonia of Other Etiology on Chest CT.	Radiology		qsh, 0401260	201491	7.608	https://dx.doi.org/10.1148/radiol.2020201491	2020-04-20		2020-04-27		.	0	1	1	1186	0	0	1	2		.	.	.	.	.	.		.	.	.	.	.	.	.	.	.	.	.	.
664	32155105	#4763	Bai	Harrison X	Liao	Wei-Hua	China	0	1	Performance of radiologists in differentiating COVID-19 from viral pneumonia on chest CT.	Radiology		qsh, 0401260	200823	7.608	https://dx.doi.org/10.1148/radiol.2020200823	2020-03-10		2020-03-10		.	0	3	1	424	1	0	1	2		.	.	.	.	.	.		.	.	.	.	.	.	.	.	.	.	.	.
665	32306853	#5926	Baek	Yun Hee	Sung	Min-Suk	South Korea	1	1	Development of a reverse transcription-loop-mediated isothermal amplification as a rapid early-detection method for novel SARS-CoV-2.	Emerging microbes & infections	101594885	43861		6.212	https://dx.doi.org/10.1080/22221751.2020.1756698	2020-05-20	Feb 26 2020	2020-04-09	43	43	0	3	1	154	0	0	1	2		.	.	.	.	.	.		.	.	.	.	.	.	.	.	.	.	.	.
666	32046819	#8521	Backer	Jantien A	Wallinga	Jacco	Netherlands	0	0	Incubation period of 2019 novel coronavirus (2019-nCoV) infections among travellers from Wuhan, China, 20-28 January 2020.	Euro surveillance : bulletin Europeen sur les maladies transmissibles = European communicable disease bulletin	25	5		7.421	https://dx.doi.org/10.2807/1560-7917.ES.2020.25.5.2000062	2020-02-06	1900-01-10	2020-02-06	10	10	2	2	1	88	1	0	0	0		1	0	0	1	1	3		.	.	.	.	.	.	.	.	.	.	.	.
667	32298676	#3676	Azzi	Lorenzo	Baj	Andreina	Italy	0	1	Saliva is a reliable tool to detect SARS-CoV-2.	The Journal of infection	ig9, 7908424			4.603	https://dx.doi.org/10.1016/j.jinf.2020.04.005	2020-04-20		2020-04-08		.	0	3	0	25	1	0	1	2		.	.	.	.	.	.		.	.	.	.	.	.	.	.	.	.	.	.
668	32329971	#589	Arons	Melissa M	Jernigan	J	United States	0	0	Presymptomatic SARS-CoV-2 Infections and Transmission in a Skilled Nursing Facility.	The New England journal of medicine	0255562, now			70.67	https://dx.doi.org/10.1056/NEJMoa2008457	2020-04-24		2020-04-24		.	0	2	0	89	0	0	1	2		1	1	0	1	1	4		.	.	.	.	.	.	.	.	.	.	.	.
669	32275498	#5094	Arima	Yuzo	Wakita	Takaji	Japan	1	1	Severe Acute Respiratory Syndrome Coronavirus 2 Infection among Returnees to Japan from Wuhan, China, 2020.	Emerging infectious diseases	26	7		7.185	https://dx.doi.org/10.3201/eid2607.200994	2020-04-20				.	1	2	1	566	0	0	1	2		1	1	0	0	1	3		.	.	.	.	.	.	.	.	.	.	.	.
670	32191259	#3103	Arentz	Matt	Lee	Melissa	United States	0	0	Characteristics and Outcomes of 21 Critically Ill Patients With COVID-19 in Washington State.	JAMA		7501160		51.273	https://dx.doi.org/10.1001/jama.2020.4326	2020-03-19		2020-03-19		.	1	2	0	21	1	0	1	2		0	1	1	0	1	3		.	.	.	.	.	.	.	.	.	.	.	.
671	2005745940	#10225	Ardakani A.A.	Ali Abbasian	Mohammadi	Afshin	Iran	0	1	Application of deep learning technique to manage COVID-19 in routine clinical practice using CT images: Results of 10 convolutional neural networks	Computers in Biology and Medicine	121	(Ardakani) Medical Physics Department, School of Medicine, Iran University of Medical Sciences (IUMS), Tehran, Iran, Islamic Republic of(Kanafi) Department of Radiology, Razi Hospital, Guilan University of Medical Sciences, Rasht, Iran, Islamic Republic o	103795	2.286	http://dx.doi.org/10.1016/j.compbiomed.2020.103795	2020-04-20	2020-04-10	2020-04-27	17	17	0	3	1	194	1	0	1	0		.	.	.	.	.	.		.	.	.	.	.	.	.	.	.	.	.	.
672	32390523	#1332	Antonio Maria	Granata	Gregori	Andrea	Italy	0	1	Urologic surgery and invasive procedures during coronavirus pandemic: Retrospective comparison of risk infection in a referral Covid hospital and in a free-Covid hospital.	Urologia		417372	392000000000000		https://dx.doi.org/10.1177/0391560320927106	2020-04-22	1900-01-08	2020-04-22	8	8	0	1	0	139	0	0	1	0		.	.	.	.	.	.		.	.	.	.	.	.	.	.	.	.	.	.
673	32392280	#1576	Annis	Tucker	Gregori	Andrea	Italy	0	2	Rapid Implementation of a COVID-19 Remote Patient Monitoring Program.	Journal of the American Medical Informatics Association : JAMIA	b92, 9430800			4.292	https://dx.doi.org/10.1093/jamia/ocaa097	2020-05-20		2020-05-05		.	0	1	1	139	0	0	0	0		.	.	.	.	.	.		.	.	.	.	.	.	.	.	.	.	.	.
674	32339508	#3527	Angel	Luis	Cerfolio	Robert	United States	0	0	Novel Percutaneous Tracheostomy for Critically Ill Patients with COVID-19.	The Annals of thoracic surgery	15030100R			3.919	https://dx.doi.org/10.1016/j.athoracsur.2020.04.010	2020-04-21	1900-01-02	2020-04-21	2	2	0	1	1	98	1	0	1	2		.	.	.	.	.	.		.	.	.	.	.	.	.	.	.	.	.	.
675	32386460	#835	Andina	David	Torrelo	Antonio	Spain	0	1	Chilblains in children in the setting of COVID-19 pandemic.	Pediatric dermatology	ped, 8406799			1.178	https://dx.doi.org/10.1111/pde.14215	2020-05-20		2020-05-09		.	0	2	1	22	1	0	0	2		1	0	1	1	1	4		.	.	.	.	.	.	.	.	.	.	.	.
676	32392389	#1596	Anand	Pria	Guidon	Amanda	United States	0	0	COVID-19 in Patients with Myasthenia Gravis.	Muscle & nerve	nn9, 7803146			2.393	https://dx.doi.org/10.1002/mus.26918	2020-05-07	1900-01-11	2020-05-07	11	11	0	2	1	5	1	0	1	2		0	1	0	0	0	1		.	.	.	.	.	.	.	.	.	.	.	.
677	32279479	#5147	An	Peng	Liu	Bo	China	1	1	Asymptomatic Patients with Novel Coronavirus Disease (COVID-19).	Balkan medical journal	101571817			1.203	https://dx.doi.org/10.4274/balkanmedj.galenos.2020.2020.4.20	2020-04-20		2020-04-13		.	1	2	1	25	1	0	0	2		0	0	0	1	0	1		.	.	.	.	.	.	.	.	.	.	.	.
678	32205269	#5029	Amrane	Sophie	Gautret	Philippe	France	1	0	Rapid viral diagnosis and ambulatory management of suspected COVID-19 cases presenting at the infectious diseases referral hospital in Marseille, France, - January 31st to March 1st, 2020: A respiratory virus snapshot.	Travel medicine and infectious disease	101230758	101632		4.868	https://dx.doi.org/10.1016/j.tmaid.2020.101632	2020-03-20		2020-03-20		.	0	2	1	280	1	0	1	0		1	1	0	1	0	3		.	.	.	.	.	.	.	.	.	.	.	.
679	32354634	#3482	Alberici	Federico	Scolari	Francesco	Italy	0	0	A single center observational study of the clinical characteristics and short-term outcome of 20 kidney transplant patients admitted for SARS-CoV2 pneumonia.	Kidney international	kvb, 0323470			8.306	https://dx.doi.org/10.1016/j.kint.2020.04.002	2020-04-03	1900-01-06	2020-04-03	6	6	0	2	1	20	1	0	0	2		1	0	0	1	1	3		.	.	.	.	.	.	.	.	.	.	.	.
680	32238429	#6560	Albano	Domenico	Guibbini	Raffaele	Italy	0	1	Incidental Findings Suggestive of COVID-19 in Asymptomatic Patients Undergoing Nuclear Medicine Procedures in a High-Prevalence Region.	Journal of nuclear medicine : official publication, Society of Nuclear Medicine	61	5	632-636	7.308	https://dx.doi.org/10.2967/jnumed.120.246256	2020-04-20		2020-04-01	0	0	0	2	1	7	1	0	1	0		1	1	1	1	1	5		.	.	.	.	.	.	.	.	.	.	.	.
681	631679650	#10995	Alattar R.	Rand	Omrani	Ali	Qatar	0	0	Tocilizumab for the Treatment of Severe COVID-19	Journal of medical virology	(Alattar, Ibrahim, Shaar, Abdalla, Shukri, Daghfal, Aboukamar, Abukhattab, Alsoub, Almaslamani, Omrani) Communicable Diseases Center, Hamad Medical Corporation, Doha, Qatar(Khatib) Critical Care and Pulmonary Medicine, Hamad Medical Corporation, Doha, Qat			2.049	http://dx.doi.org/10.1002/jmv.25964	2020-04-30	1900-01-06	2020-04-30	6	6	0	2	1	25	1	0	1	2		1	1	1	1	0	4		.	.	.	.	.	.	.	.	.	.	.	.
682	32101510	#133	Ai	Tao	Xia	Liming	China	0	0	Correlation of Chest CT and RT-PCR Testing in Coronavirus Disease 2019 (COVID-19) in China: A Report of 1014 Cases.	Radiology		qsh, 0401260	200642	7.608	https://dx.doi.org/10.1148/radiol.2020200642	2020-02-26		2020-02-26		.	0	3	1	1014	1	0	1	2		.	.	.	.	.	.		.	.	.	.	.	.	.	.	.	.	.	.
683	32239472	#6643	Agostini	Andrea	Giovagnoni	Andrea	Italy	0	0	Proposal of a low-dose, long-pitch, dual-source chest CT protocol on third-generation dual-source CT using a tin filter for spectral shaping at 100 kVp for CoronaVirus Disease 2019 (COVID-19) patients: a feasibility study.	La Radiologia medica	125	4	365-373		https://dx.doi.org/10.1007/s11547-020-01179-x	2020-04-20	March 9 2020	2020-03-09	9	9	0	3	1	10	0	0	0	2		.	.	.	.	.	.		.	.	.	.	.	.	.	.	.	.	.	.
684	32352401	#6521	Aggarwal	Saurabh	Henry	Brandon	United States	0	0	Clinical features, laboratory characteristics, and outcomes of patients hospitalized with coronavirus disease 2019 (COVID-19): Early report from the United States.	Diagnosis (Berlin, Germany)	7	2	91-96	2.882	https://dx.doi.org/10.1515/dx-2020-0046	2020-04-16	1900-01-01	2020-04-16	1	1	0	0	1	16	1	0	1	2		.	.	.	.	.	.		1	1	1	1	4	1	1	1	1	1	3	8
685	32380821	#353	Adeli	Seyed Hasan	Kalhor	Narges	Iran	0	0	Using therapeutic plasma exchange as a rescue therapy in CoVID-19 patients: a case series.	Polish archives of internal medicine	101700960			2.882	https://dx.doi.org/10.20452/pamw.15340	2020-05-07		2020-04-29	19	19	0	2	1	8	1	0	1	1		0	1	0	1	0	2		.	.	.	.	.	.	.	.	.	.	.	.
686	32304208	#6851	Abdalhamid	Baha	Iwen	Peter	United States	.	.	Assessment of Specimen Pooling to Conserve SARS CoV-2 Testing Resources.	American journal of clinical pathology	153	6	715-718	1.962	https://dx.doi.org/10.1093/ajcp/aqaa064	2020-06-20		2020-04-18		.	0	3	.	.	.	0	1	3		.	.	.	.	.	.		.	.	.	.	.	.	.	.	.	.	.	.
[truncated: 72 more columns]
