# Supplementary material for: Methodological quality of COVID-19 clinical research
Source: Nat Commun. 2021 Feb 11;12:943. doi: 10.1038/s41467-021-21220-5 (PMC7878793; doi:10.1038/s41467-021-21220-5)
Supplement: Supplementary file 5 — Supplementary Data 2 [file 41467_2021_21220_MOESM5_ESM.xlsx]

## Sheet: Comparison
Obs	Reference	Covidence_ID	COVID article (0=no, 1=yes)	First_Author_Last_Name	First_Author_First_Name	Last_Author_Last_Name	Last_Author_First_Name	Country_of_Corr__Author	Geographic Region (0=Asia/Oceania, 1=Americas, 2=Europe/Africa)	Journal	Volume	Impact_factor	Doi	Month_Year	Submission_Date	Acceptance_Date	Time_to_Acceptance__days_	Type of article (0=article, 1=letter, 2=communication)	Study type (0=case-control study, 1=cohort, 2=case-series, 3=dia	Prospective_or_Retrospective__0_	Total_sample_size	Sex reported? (0=no, 1=yes)	Sample_Size_or_Power_Calculated	How was SARS-CoV-2 diagnosed? (0=unknown, 1=PCR, 2=ELISA, 3=CT, 4=P/E, 5=multiple)	Ethics Approval Acquired? (0=N/A, 1=not received, 2=received, 3=not required)	AM	Does the patient(s) represent(s) the whole experience of the investigator (centre) or is the selection method unclear to the extent that other patients with similar presentation may not have been reported?	Was the exposure adequately ascertained?	Was the outcome adequately ascertained?	Was follow-up long enough for outcomes to occur	Is the case(s) described with sufficient details to allow other investigators to replicate the research or to allow practitioners make inferences related to their own practice?	Total_score	Case_Control_Studies__NOS_	S- Is the case definition adequate? (0 or 1)	S - Representativeness of the cases (0 or 1)	S - Selection of Controls (0 or 1)	S - Definition of Controls	Sum of Selection	C - comparability of cases and controls on basis of design (0 or 1)	Sum of Comparability	E - ascertainment of exposure	E - same method of ascerntainment for cases and controls	E - non-response rate	Sum of Exposure	Cohort_Studies__NOS_	S - representativeness of exposed cohort (0 or 1)	S - selection of non-exposed cohort	S - Ascertainment of exposure	S - demonstration outcome of interest was NOT present at the start of study
1	32302379	#5867	1	Treon	Steven P	Yang	Guang	United States	1	Blood		16.601	https://dx.doi.org/10.1182/blood.2020006288	2020-05-20		2020-04-17	.	1	2	1	6	1	0	0	0		0	1	1	0	1	3		.	.	.	.	.	.	.	.	.	.	.		.	.	.	.
2	32305439	#5590	1	Marzano	Angelo Valerio	Calzavara-Pinton	Piergiacomo	Italy	2	Journal of the American Academy of Dermatology	hvg, 7907132	7.102	https://dx.doi.org/10.1016/j.jaad.2020.04.044	2020-04-01	2020-04-02	2020-04-09	7	1	2	1	22	1	0	1	2		0	1	1	0	1	3		.	.	.	.	.	.	.	.	.	.	.		.	.	.	.
3	32369217	#3908	1	Qiu	Chengfeng	Long	Da	China	0	Journal of medical virology	i9n, 7705876	2.049	https://dx.doi.org/10.1002/jmv.25975	2020-05-01			.	0	2	0	104	1	0	1	2		1	1	1	0	1	4		.	.	.	.	.	.	.	.	.	.	.		.	.	.	.
4	32315725	#2380	1	Xu	Bo	Miao	Qing	China	0	The Journal of infection	ig9, 7908424	5.099	https://dx.doi.org/10.1016/j.jinf.2020.04.012	2020-04-01		2020-04-13	.	0	1	1	187	1	0	1	2		.	.	.	.	.	.		.	.	.	.	.	.	.	.	.	.	.		1	1	1	1
5	32289214	#2056	1	Gudbjartsson	Andrea	Stefansson	Kari	Iceland	2	The New England journal of medicine	0255562, now	70.67	https://dx.doi.org/10.1056/NEJMoa2006100	2020-04-20			.	0	1	0	22279	1	0	1	0		.	.	.	.	.	.		.	.	.	.	.	.	.	.	.	.	.		1	1	1	1
6	32215618	#3128	1	Giacomelli		Galli	Massimo	Italy	2	Clinical infectious diseases : an official publication of the Infectious Diseases Society of America	a4j, 9203213	9.055	https://dx.doi.org/10.1093/cid/ciaa330	2020-03-01			.	1	2	0	59	1	0	0	0		0	0	0	1	0	1		.	.	.	.	.	.	.	.	.	.	.		.	.	.	.
7	32376395	#1057	1	Emmi	Giacomo	Prisco	Domenico	Italy	2	Autoimmunity reviews	101128967	7.716	https://dx.doi.org/10.1016/j.autrev.2020.102575		2020-04-22	2020-04-23	1	0	1	0	458	1	0	1	2		.	.	.	.	.	.		.	.	.	.	.	.	.	.	.	.	.		1	1	0	0
8	32353398	#256	1	Leung	Char	Leung	Char	Australia	0	Mechanisms of ageing and development	188	3.603	https://dx.doi.org/10.1016/j.mad.2020.111255	2020-04-01	2020-04-08	2020-04-21	13	0	1	0	154	1	0	0	0		.	.	.	.	.	.		.	.	.	.	.	.	.	.	.	.	.		0	1	0	0
9	32309814	#2079	1	Gianfrancesco	Milena A	Yazdany	Jinoos	United States	1	The Lancet Rheumatology	101765308		https://dx.doi.org/10.1016/S2665-9913(20)30095-3	2020-04-16		2020-04-16	.	2	2	0	110	1	0	0	3		0	0	0	0	1	1		.	.	.	.	.	.	.	.	.	.	.		.	.	.	.
10	32327202	#3459	1	Su	Hua	Zhang	Chun	China	0	Kidney international	kvb, 0323470	8.306	https://dx.doi.org/10.1016/j.kint.2020.04.003	2020-04-09	2020-04-01	2020-04-06	5	0	2	0	26	1	0	1	2		0	1	1	1	1	4		.	.	.	.	.	.	.	.	.	.	.		.	.	.	.
11	32255437	#5425	1	Li	Bo	Yu	Chengxin	China	0	Indian pediatrics	gm2, 2985062r	1.136		2020-05-21	2020-03-22	2020-04-04	13	0	2	1	22	1	0	1	2		1	1	1	1	1	5		.	.	.	.	.	.	.	.	.	.	.		.	.	.	.
12	32333603	#6451	1	Canova	Vera	Matthias	Hoffmann	Switzerland	2	Swiss medical weekly	150	1.821	https://dx.doi.org/10.4414/smw.2020.20257	2020-04-25			.	0	2	0	21	1	0	4	2		0	1	1	1	0	3		.	.	.	.	.	.	.	.	.	.	.		.	.	.	.
13	32365046	#4471	1	Yamahata	Yoshihiro	Shibata	Ayako	Japan	0	JMIR public health and surveillance	6		https://dx.doi.org/10.2196/18821	2020-05-01			.	0	1	0	3711	0	0	1	2		.	.	.	.	.	.		.	.	.	.	.	.	.	.	.	.	.		1	1	1	0
14	32364264	#3606	1	Menter	T	Tzankov	Alexandar	Switzerland	2	Histopathology	gb4, 7704136	3.294	https://dx.doi.org/10.1111/his.14134				.	0	2	0	21	1	0	1	2		0	1	1	1	1	4		.	.	.	.	.	.	.	.	.	.	.		.	.	.	.
15	32397896	#4667	1	Baergen	Rebecca N	Heller	Debra	United States	1	Pediatric and developmental pathology : the official journal of the Society for Pediatric Pathology and the Paediatric Pathology Society	23	1.008	https://dx.doi.org/10.1177/1093526620925569	2020-06-01			.	0	2	0	20	1	0	1	2		0	1	1	1	1	4		.	.	.	.	.	.	.	.	.	.	.		.	.	.	.
16	631570095	#9469	1	Zeng Y.	Yingchun	Yang	Qiaoyuan	China	0	Critical Care	24	2.783	http://dx.doi.org/10.1186/s13054-020-2840-8				.	1	2	1	12	1	0	0	2		0	0	1	0	0	1		.	.	.	.	.	.	.	.	.	.	.		.	.	.	.
17	32292866	#5954	1	Alberici	Federico	Scolari	Francesco	Italy	2	Kidney international reports	101684752		https://dx.doi.org/10.1016/j.ekir.2020.04.001	2020-04-01	2020-04-02	2020-04-02	0	0	2	0	20	0	0	0	0		0	0	1	0	0	1		.	.	.	.	.	.	.	.	.	.	.		.	.	.	.
18	32353347	#3734	1	Bi	Qifang	Feng	tiejian	China	0	The Lancet. Infectious diseases	101130150	27.516	https://dx.doi.org/10.1016/S1473-3099(20)30287-5	2020-04-27			.	0	1	1	391	1	0	1	2		.	.	.	.	.	.		.	.	.	.	.	.	.	.	.	.	.		1	1	1	1
19	32363205	#4110	1	Hua	Jing	Wang	Feilong	China	0	ERJ open research	6	3.35	https://dx.doi.org/10.1183/23120541.00142-2020	2020-04-27	2020-03-24	2020-03-25	1	0	2	1	205	1	0	1	2		1	1	0	0	1	3		.	.	.	.	.	.	.	.	.	.	.		.	.	.	.
20	31995857	#8716	1	Li	Qun	Feng	Zijian	China	0	The New England journal of medicine	382	70.67	https://dx.doi.org/10.1056/NEJMoa2001316	2020-03-26		2020-01-29	.	0	2	1	425	1	0	1	3		1	1	1	1	1	5		.	.	.	.	.	.	.	.	.	.	.		.	.	.	.
21	32215598	#4938	1	Zeng	Lingkong	Zhou	Wenhao	China	0	JAMA pediatrics	101589544	12.004	https://dx.doi.org/10.1001/jamapediatrics.2020.0878	2020-03-26		2020-03-10	.	1	1	1	33	1	0	1	2		.	.	.	.	.	.		.	.	.	.	.	.	.	.	.	.	.		1	1	1	1
22	32391518	#1351	1	Penfield	Christina A	Roman	Ashley	United States	1	American journal of obstetrics & gynecology MFM	101746609	6.12	https://dx.doi.org/10.1016/j.ajogmf.2020.100133	2020-05-08	2020-04-28	2020-05-03	5	1	2	0	11	0	0	1	2		0	1	1	0	1	3		.	.	.	.	.	.	.	.	.	.	.		.	.	.	.
23	31992387	#8708	1	Corman	Victor M	Drosten	Christian	Germany	2	Euro surveillance : bulletin Europeen sur les maladies transmissibles = European communicable disease bulletin	25	7.4	https://dx.doi.org/10.2807/1560-7917.ES.2020.25.3.2000045	2020-01-23	2020-01-21	2020-01-22	1	0	1	1	297	0	0	1	0		.	.	.	.	.	.		.	.	.	.	.	.	.	.	.	.	.		1	1	0	0
24	32335171	#3523	1	Song	Rui	Li	Xingwang	China	0	The Journal of infection	ig9, 7908424	5.099	https://dx.doi.org/10.1016/j.jinf.2020.04.018	2020-04-23		2020-04-16	.	0	2	0	22	1	0	1	2		0	1	1	0	1	3		.	.	.	.	.	.	.	.	.	.	.		.	.	.	.
25	32200645	#4845	1	Pan	Chun	Qiu	Haibo	China	0	American journal of respiratory and critical care medicine	9421642, bzs	16.49	https://dx.doi.org/10.1164/rccm.202003-0527LE	2020-05-15		2020-03-23	.	1	2	1	12	1	0	1	2		1	1	1	0	1	4		.	.	.	.	.	.	.	.	.	.	.		.	.	.	.
26	32331982	#3463	1	Cheng	Chien-Yu	Cheng	Shu-Hsing	Taiwan	0	Journal of microbiology, immunology, and infection = Wei mian yu gan ran za zhi	100956211, dpw, 100956211	2.455	https://dx.doi.org/10.1016/j.jmii.2020.03.032	2020-04-03	2020-03-29	2020-03-31	2	2	1	1	5	1	0	1	0		.	.	.	.	.	.		.	.	.	.	.	.	.	.	.	.	.		0	1	1	0
27	631406145	#12504	1	Zhang Y.	Yafei	Zhao	Qiu	China	0	Liver international : official journal of the International Association for the Study of the Liver	(Zhang, Liu, Xiao, Zhao) Department of Gastroenterology, Zhongnan Hospital of Wuhan University, Wuhan, China(Zhang, Liu, Xiao, Zhao) Clinical Center and Key Lab of Intestinal and Colorectal Diseases of Hubei Province, Wuhan, China(Zheng) Research Center f	3.54	http://dx.doi.org/10.1111/liv.14455	2020-04-02	2020-03-10	2020-03-30	20	0	0	1	229	1	0	1	0		.	.	.	.	.	.		0	1	1	1	3	1	1	1	1	0	2		.	.	.	.
28	32252023	#6060	1	Khairat	Saif	Gianforcaro	Robert	United States	1	JMIR public health and surveillance	6		https://dx.doi.org/10.2196/18811	2020-04-15	2020-03-20	2020-04-05	16	0	1	0	257	1	0	4	3		.	.	.	.	.	.		.	.	.	.	.	.	.	.	.	.	.		1	1	1	0
29	32348678	#2950	1	Ziehr	David R	Hardin	Corey	United States	1	American journal of respiratory and critical care medicine	9421642, bzs	16.49	https://dx.doi.org/10.1164/rccm.202004-1163LE	2020-04-29	2020-04-16	2020-04-29	13	0	1	1	66	1	0	0	3		.	.	.	.	.	.		.	.	.	.	.	.	.	.	.	.	.		1	1	0	1
30	32395696	#1727	1	Yu	Nan	Guo	Youmin	China	0	Chinese journal of academic radiology	101765551		https://dx.doi.org/10.1007/s42058-020-00034-2	2020-05-11	2020-03-16	2020-04-26	41	0	2	1	52	1	0	1	2		1	1	1	1	0	4		.	.	.	.	.	.	.	.	.	.	.		.	.	.	.
31	32221523	#2646	1	Yu	Fengting	Zhang	Fujie	China	0	Clinical infectious diseases : an official publication of the Infectious Diseases Society of America	a4j, 9203213	9.055	https://dx.doi.org/10.1093/cid/ciaa345	2020-03-28	2020-03-13	2020-03-27	14	0	3	1	76	1	0	1	0		.	.	.	.	.	.		.	.	.	.	.	.	.	.	.	.	.		.	.	.	.
32	32125873	#6298	1	Zhao	Wei	Liu	Jun	China	0	AJR. American journal of roentgenology	214	3.19	https://dx.doi.org/10.2214/AJR.20.22976		2020-02-18	2020-02-19	1	0	2	1	101	1	0	1	1		1	1	1	1	1	5		.	.	.	.	.	.	.	.	.	.	.		.	.	.	.
33	32385067	#780	1	Juni	Peter	Gesnik	Dionne	Canada	1	CMAJ : Canadian Medical Association journal = journal de l'Association medicale canadienne	9711805	6.938	https://dx.doi.org/10.1503/cmaj.200920	2020-05-08		2020-05-05	.	0	1	0	375609	0	0	0	3		.	.	.	.	.	.		.	.	.	.	.	.	.	.	.	.	.		1	1	1	1
34	32302954	#911	1	Zheng	Yongli	Wang	Dan	China	0	Journal of clinical virology : the official publication of the Pan American Society for Clinical Virology	127	3.02	https://dx.doi.org/10.1016/j.jcv.2020.104366	2020-04-10	2020-03-07	2020-04-06	30	0	1	1	99	1	0	1	0		.	.	.	.	.	.		.	.	.	.	.	.	.	.	.	.	.		1	1	1	0
35	32224151	#851	1	Zhang	L	Zhou	M	China	0	Annals of oncology : official journal of the European Society for Medical Oncology	ayf, 9007735	14.196	https://dx.doi.org/10.1016/j.annonc.2020.03.296	2020-03-25			.	0	1	1	28	1	0	1	2		.	.	.	.	.	.		.	.	.	.	.	.	.	.	.	.	.		0	0	1	1
36	32229257	#3504	1	Zheng	Changcheng	Xu	Yehong	China	0	International journal of infectious diseases : IJID : official publication of the International Society for Infectious Diseases	94	3.538	https://dx.doi.org/10.1016/j.ijid.2020.03.047	2020-03-27	2020-03-19	2020-03-23	4	0	1	1	55	1	0	1	2		.	.	.	.	.	.		.	.	.	.	.	.	.	.	.	.	.		1	1	1	0
37	32353223	#3731	1	Zangrillo	Alberto	Landoni	Giovanni	Italy	2	Critical care and resuscitation : journal of the Australasian Academy of Critical Care Medicine	100888170	3.3		2020-05-01			.	0	2	1	73	1	0	1	2		1	1	1	0	1	4		.	.	.	.	.	.	.	.	.	.	.		.	.	.	.
38	32333544	#3962	1	Yasukawa	Kosuke	Minami	Taro	United States	1	The American journal of tropical medicine and hygiene	3zq, 0370507	2.315	https://dx.doi.org/10.4269/ajtmh.20-0280	2020-04-24	2020-04-11	2020-04-20	9	0	2	1	10	1	0	1	2		0	1	1	1	1	4		.	.	.	.	.	.	.	.	.	.	.		.	.	.	.
39	32266381	#2699	1	Yuan	Jing	Liu	Lei	China	0	Clinical infectious diseases : an official publication of the Infectious Diseases Society of America	a4j, 9203213	9.055	https://dx.doi.org/10.1093/cid/ciaa398		2020-03-05	2020-04-08	34	1	2	1	25	1	0	1	2		0	1	0	0	0	1		.	.	.	.	.	.	.	.	.	.	.		.	.	.	.
40	32306492	#5923	1	Zhang	Litao	Zhang	Zhenlu	China	0	Journal of thrombosis and haemostasis : JTH	101170508	4.662	https://dx.doi.org/10.1111/jth.14859	2020-04-01			.	0	1	1	343	1	0	1	2		.	.	.	.	.	.		.	.	.	.	.	.	.	.	.	.	.		0	0	0	0
41	32303885	#169	1	Zhang	Li	Chen	Zhijun	China	0	Journal of anesthesia	8905667	1.21	https://dx.doi.org/10.1007/s00540-020-02778-8	2020-04-01	2020-03-20	2020-04-04	15	0	2	1	20	1	0	1	2		1	1	1	1	1	5		.	.	.	.	.	.	.	.	.	.	.		.	.	.	.
42	32352397	#3009	1	Zheng	Yufen	Wang	Donglian	China	0	Clinical chemistry and laboratory medicine	cz8, 9806306	3.638	https://dx.doi.org/10.1515/cclm-2020-0377	2020-04-29	2020-03-25	2020-04-02	8	0	1	1	141	1	0	4	2		.	.	.	.	.	.		.	.	.	.	.	.	.	.	.	.	.		1	1	1	1
43	32312571	#3292	1	Yao	Wenlong	Wei	Huafeng	China	0	British journal of anaesthesia	372541	6.199	https://dx.doi.org/10.1016/j.bja.2020.03.026	2020-04-10	2020-03-27	2020-03-31	4	0	2	1	202	1	0	1	2		1	1	1	0	1	4		.	.	.	.	.	.	.	.	.	.	.		.	.	.	.
44	32337584	#3965	1	Schwierzeck	Vera	Kampmeier	Stefanie	Germany	2	Clinical infectious diseases : an official publication of the Infectious Diseases Society of America	a4j, 9203213	9.055	https://dx.doi.org/10.1093/cid/ciaa491		2020-04-06	2020-04-27	21	0	2	0	48	1	0	1	0		1	1	1	0	1	4		.	.	.	.	.	.	.	.	.	.	.		.	.	.	.
45	32275643	#6279	1	Yang	Zongguo	Chen	Xiaorong	China	0	Aging	12	5.515	https://dx.doi.org/10.18632/aging.102999	2020-04-10	2020-02-29	2020-03-28	28	0	1	0	273	1	0	1	2		.	.	.	.	.	.		.	.	.	.	.	.	.	.	.	.	.		1	1	1	1
46	32125362	#3089	1	Young	Barnaby Edward	Lye	David Chien	Singapore	0	JAMA		51.273	https://dx.doi.org/10.1001/jama.2020.3204	2020-03-03		2020-02-27	.	0	2	1	18	1	0	1	2		1	1	0	0	1	3		.	.	.	.	.	.	.	.	.	.	.		.	.	.	.
47	32340555	#2493	1	Kaye	Rachel	Denneny	James	United States	1	Otolaryngology--head and neck surgery : official journal of American Academy of Otolaryngology-Head and Neck Surgery	7909794, 8508176, on7, on8	2.31	https://dx.doi.org/10.1177/0194599820922992	2020-04-28	2020-04-07	2020-04-10	3	2	2	1	237	1	0	0	0		0	0	0	0	0	0		.	.	.	.	.	.	.	.	.	.	.		.	.	.	.
48	32361327	#1034	1	Zhang	Jun	Tang	Liang-V	China	0	Journal of clinical virology : the official publication of the Pan American Society for Clinical Virology	127	3.02	https://dx.doi.org/10.1016/j.jcv.2020.104392	2020-04-28	2020-03-05	2020-04-26	52	0	1	1	111	1	0	1	2		.	.	.	.	.	.		.	.	.	.	.	.	.	.	.	.	.		1	1	1	1
49	32320741	#759	1	Zheng	Kenneth I	Zheng	Ming-Hua	China	0	Metabolism: clinical and experimental	mum, 0375267	6.513	https://dx.doi.org/10.1016/j.metabol.2020.154244	2020-04-29	2020-04-26	2020-04-27	1	1	0	1	66	1	0	1	2		.	.	.	.	.	.		0	1	0	0	1	1	1	1	1	1	3		.	.	.	.
50	32204987	#6466	1	Li	Mingzhi	Liu	Hao	China	0	Academic radiology	27	2.267	https://dx.doi.org/10.1016/j.acra.2020.03.003	2020-03-20	2020-02-28	2020-03-05	6	1	2	1	9	1	0	1	1		0	1	1	0	0	2		.	.	.	.	.	.	.	.	.	.	.		.	.	.	.
51	32399620	#1925	1	Zhang	Bin	Zhang	Shuixing	China	0	European journal of nuclear medicine and molecular imaging	101140988	7.182	https://dx.doi.org/10.1007/s00259-020-04854-3	2020-05-12	2020-02-26	2020-05-01	65	0	2	1	84	1	0	1	2		0	1	0	1	1	3		.	.	.	.	.	.	.	.	.	.	.		.	.	.	.
52	631487800	#13711	1	Jeong E.K.				Korea	0	Osong Public Health and Research Perspectives	11		http://dx.doi.org/10.24171/j.phrp.2020.11.2.05		2020-03-13	2020-03-20	7	2	2	1	7755	1	0	0	3		1	0	0	0	1	2		.	.	.	.	.	.	.	.	.	.	.		.	.	.	.
53	32317267	#6320	1	Zheng	Shufa	Liang	Tingbo	China	0	BMJ (Clinical research ed.)	369	27.604	https://dx.doi.org/10.1136/bmj.m1443			2020-04-06	.	0	1	1	96	1	0	1	2		.	.	.	.	.	.		.	.	.	.	.	.	.	.	.	.	.		1	1	1	1
54	631503136	#13912	1	Wee L.E.	Liang E	Tan	Ban H.	Singapore	0	Academic emergency medicine : official journal of the Society for Academic Emergency Medicine	(Wee) Singhealth Infectious Diseases Residency, Singapore(Wee, Chua, Sim, Venkatachalam, Tan) Department of Infectious Diseases, Singapore General Hospital, Singapore(Fua, Ho, Tan) Department of Emergency Medicine, Singapore General Hospital, Singapore(Si	2.963	http://dx.doi.org/10.1111/acem.13984	2020-05-12	2020-04-03	2020-04-05	2	0	3	0	70	0	0	1	1		.	.	.	.	.	.		.	.	.	.	.	.	.	.	.	.	.		.	.	.	.
55	32134681	#4754	1	Zhou	Shuchang	Xia	Liming	China	0	AJR. American journal of roentgenology	3ae, 7708173	3.19	https://dx.doi.org/10.2214/AJR.20.22975	2020-06-01	2020-02-16	2020-02-19	3	0	2	1	62	1	0	1	3		1	1	1	1	1	5		.	.	.	.	.	.	.	.	.	.	.		.	.	.	.
56	631381203	#11880	1	Tang X.	Xiaoli	Shi	Huan-Zhong	China	0	Chest		9.657	http://dx.doi.org/10.1016/j.chest.2020.03.032	2020-03-26			.	0	0	1	148	1	0	0	2		.	.	.	.	.	.		1	1	0	1	3	0	0	1	0	0	1		.	.	.	.
57	32266987	#5451	1	Zha	Lei	Villanueva	Elmer	China	0	The Medical journal of Australia	0400714, m26	5.332	https://dx.doi.org/10.5694/mja2.50577	2020-05-17	2020-02-29	2020-03-13	13	0	1	1	31	1	0	1	2		.	.	.	.	.	.		.	.	.	.	.	.	.	.	.	.	.		1	1	1	1
58	32205284	#3620	1	Zhang	Xiaoli	Yang	Yida	China	0	International journal of infectious diseases : IJID : official publication of the International Society for Infectious Diseases	94	3.538	https://dx.doi.org/10.1016/j.ijid.2020.03.040		2020-02-26	2020-03-15	18	0	1	1	645	1	0	0	2		.	.	.	.	.	.		.	.	.	.	.	.	.	.	.	.	.		1	1	0	0
59	32271456	#6685	1	Ye	X-T	Hong	L.	China	0	European review for medical and pharmacological sciences	24		https://dx.doi.org/10.26355/eurrev_202003_20706				.	0	1	1	47	1	0	1	2		.	.	.	.	.	.		.	.	.	.	.	.	.	.	.	.	.		1	0	1	0
60	32279115	#2733	1	Zhang	Rui	Fu	Zhenming	China	0	European radiology	cl3, 9114774	3.962	https://dx.doi.org/10.1007/s00330-020-06854-1	2020-04-11	2020-02-19	2020-04-01	42	0	1	1	120	1	0	1	2		.	.	.	.	.	.		.	.	.	.	.	.	.	.	.	.	.		1	1	1	0
61	32077115	#4973	1	Zhang	Ya-Dong	Zhang	Jin-Jin	China	0	Allergy		6.771	https://dx.doi.org/10.1111/all.14238	2020-02-19	2020-02-17	2020-02-18	1	0	1	1	140	1	0	1	2		.	.	.	.	.	.		.	.	.	.	.	.	.	.	.	.	.		1	0	1	0
62	32315487	#5982	1	Zhou	Enzhi	Zhou	Yaqing	China	0	Clinical and translational science	101474067	3.989	https://dx.doi.org/10.1111/cts.12805	2020-04-21	2020-04-09	2020-04-16	7	0	1	1	21	1	0	0	2		.	.	.	.	.	.		.	.	.	.	.	.	.	.	.	.	.		1	1	1	0
63	32233642	#6633	1	Zhou	Yulong	Xiong	Shaoyun	China	0	Annals of palliative medicine	9	1.262	https://dx.doi.org/10.21037/apm.2020.03.26		2020-02-18	2020-03-22	33	0	1	1	17	1	0	0	2		.	.	.	.	.	.		.	.	.	.	.	.	.	.	.	.	.		0	1	0	0
64	32382755	#709	1	Ong	Sean Wei Xiang	Lye	David Chien	Singapore	0	Clinical infectious diseases : an official publication of the Infectious Diseases Society of America	a4j, 9203213	9.055	https://dx.doi.org/10.1093/cid/ciaa548		2020-04-19	2020-05-08	19	1	1	1	91	1	0	1	2		.	.	.	.	.	.		.	.	.	.	.	.	.	.	.	.	.		0	1	1	0
65	32302956	#944	1	Zhifeng	Jiang	Li	Tao	China	0	Journal of clinical virology : the official publication of the Pan American Society for Clinical Virology	127	3.02	https://dx.doi.org/10.1016/j.jcv.2020.104359	2020-04-10	2020-03-13	2020-04-05	23	0	3	1	69	1	0	1	0		.	.	.	.	.	.		.	.	.	.	.	.	.	.	.	.	.		.	.	.	.
66	32233161	#8595	1	Korean Society of Infectious Diseases and Korea Centers for Disease Control and Prevention				Korea	0	Journal of Korean medical science	35		https://dx.doi.org/10.3346/jkms.2020.35.e132		2020-03-19	2020-03-24	5	0	1	1	54	1	0	0	0		.	.	.	.	.	.		.	.	.	.	.	.	.	.	.	.	.		0	0	0	0
67	32220284	#6837	1	Yu	Nan	Wu	Jianli	China	0	The Lancet. Infectious diseases	20	27.516	https://dx.doi.org/10.1016/S1473-3099(20)30176-6	2020-05-01		2020-03-24	.	0	2	1	7	1	0	1	2		1	1	1	1	1	5		.	.	.	.	.	.	.	.	.	.	.		.	.	.	.
68	32317180	#2522	1	Zhu	Lan	Chen	Zhishui	China	0	European urology	enm, 7512719	17.298	https://dx.doi.org/10.1016/j.eururo.2020.03.039			2020-03-23	.	0	2	1	10	1	0	1	2		0	1	1	0	1	3		.	.	.	.	.	.	.	.	.	.	.		.	.	.	.
69	32390091	#1324	1	Zhang	Hong	Yue	Maokui	China	0	Infection		2.927	https://dx.doi.org/10.1007/s15010-020-01440-5	2020-05-10	2020-03-10	2020-05-04	55	0	2	1	194	1	0	1	2		1	1	1	0	1	4		.	.	.	.	.	.	.	.	.	.	.		.	.	.	.
70	32311650	#958	1	Zhang	Guqin	Pan	Huaqin	China	0	Journal of clinical virology : the official publication of the Pan American Society for Clinical Virology	127	3.02	https://dx.doi.org/10.1016/j.jcv.2020.104364	2020-04-09	2020-03-16	2020-04-05	20	0	1	1	221	1	0	1	2		.	.	.	.	.	.		.	.	.	.	.	.	.	.	.	.	.		1	1	1	0
71	32362344	#464	1	Yu	Tao	Xu	Xuwen	China	0	Clinical therapeutics	cpe, 7706726	2.935	https://dx.doi.org/10.1016/j.clinthera.2020.04.009			2020-04-19	.	0	0	1	95	1	0	1	2		.	.	.	.	.	.		1	1	1	1	4	1	1	1	1	1	3		.	.	.	.
72	32283143	#3667	1	Zhu	Zhen	Xue	Yuan	China	0	The Journal of infection	ig9, 7908424	5.099	https://dx.doi.org/10.1016/j.jinf.2020.03.060	2020-04-10	2020-03-28	2020-03-30	2	0	1	1	50	1	0	1	2		.	.	.	.	.	.		.	.	.	.	.	.	.	.	.	.	.		0	0	1	1
73	32333860	#987	1	Zaninotto	Martina	Plebani	Mario	Italy	2	Clinica chimica acta; international journal of clinical chemistry	507	2.735	https://dx.doi.org/10.1016/j.cca.2020.04.020	2020-04-22	2020-04-15	2020-04-17	2	1	1	1	75	1	0	0	0		.	.	.	.	.	.		.	.	.	.	.	.	.	.	.	.	.		0	0	1	1
74	32216803	#6180	1	Zhang	Gemin	Qiu	Shiming	China	0	Respiratory research	21	3.829	https://dx.doi.org/10.1186/s12931-020-01338-8	2020-03-26	2020-03-07	2020-03-18	11	0	1	1	95	1	0	1	2		.	.	.	.	.	.		.	.	.	.	.	.	.	.	.	.	.		0	1	1	0
75	32371611	#932	1	Zou	Xiaojing	Jiao	Huang	China	0	Critical care medicine	dtf, 0355501	6.971	https://dx.doi.org/10.1097/CCM.0000000000004411				.	0	1	1	178	1	0	0	2		.	.	.	.	.	.		.	.	.	.	.	.	.	.	.	.	.		0	1	0	1
76	32302955	#912	1	Yang	Pu	zhao	Dongchi	China	0	Journal of clinical virology : the official publication of the Pan American Society for Clinical Virology	127	3.02	https://dx.doi.org/10.1016/j.jcv.2020.104356	2020-04-10	2020-03-08	2020-04-05	28	0	2	0	7	1	0	1	2		0	1	1	1	1	4		.	.	.	.	.	.	.	.	.	.	.		.	.	.	.
77	32235187	#5290	1	Zhu	Tingting	Xia	Liming	China	0	Journal of thoracic imaging	kau, 8606160	2.078	https://dx.doi.org/10.1097/RTI.0000000000000513	2020-03-31			.	0	1	1	72	1	0	1	2		.	.	.	.	.	.		.	.	.	.	.	.	.	.	.	.	.		1	1	1	0
78	32348166	#2943	1	Yang	Guang	He	shaobin	China	0	Hypertension (Dallas, Tex. : 1979)	gk7, 7906255	7.017	https://dx.doi.org/10.1161/HYPERTENSIONAHA.120.15143	2020-04-29	2020-03-26	2020-04-20	25	0	0	1	251	1	0	0	2		.	.	.	.	.	.		0	1	0	1	2	1	1	1	1	1	3		.	.	.	.
79	32294503	#2511	1	Yang	Hui	Jin	Zhichun	China	0	The Journal of infection	ig9, 7908424	5.099	https://dx.doi.org/10.1016/j.jinf.2020.04.003	2020-04-07	2020-04-06	2020-04-07	1	0	0	1	55	1	0	1	2		.	.	.	.	.	.		0	1	1	1	3	1	1	1	1	1	3		.	.	.	.
80	32369209	#3907	1	Yang	Fan	Chen	Xiaobei	China	0	Journal of medical virology	i9n, 7705876	2.049	https://dx.doi.org/10.1002/jmv.25972	2020-05-05			.	0	1	1	52	1	0	1	2		.	.	.	.	.	.		.	.	.	.	.	.	.	.	.	.	.		0	1	1	1
81	32302435	#3884	1	Yang	Xiaobo	Shang	You	China	0	Journal of thrombosis and haemostasis : JTH	101170508	4.662	https://dx.doi.org/10.1111/jth.14848	2020-04-17	2020-04-13	2020-04-14	1	1	1	1	1476	1	0	1	2		.	.	.	.	.	.		.	.	.	.	.	.	.	.	.	.	.		1	1	1	1
82	32395494	#4508	1	Yang	Shuyi	Shan	Fei	China	0	Annals of translational medicine	8	3.689	https://dx.doi.org/10.21037/atm.2020.03.132		2020-02-26	2020-03-09	12	0	3	1	295	1	0	1	2		.	.	.	.	.	.		.	.	.	.	.	.	.	.	.	.	.		.	.	.	.
83	32112884	#8696	1	Yang	Wenjie	Yan	Fuhua	China	0	The Journal of infection	80	5.099	https://dx.doi.org/10.1016/j.jinf.2020.02.016	2020-02-26		2020-02-21	.	0	2	1	149	1	0	1	2		1	1	1	0	1	4		.	.	.	.	.	.	.	.	.	.	.		.	.	.	.
84	32105632	#4519	1	Yang	Xiaobo	Shang	You	China	0	The Lancet. Respiratory medicine	8	22.992	https://dx.doi.org/10.1016/S2213-2600(20)30079-5	2020-02-24			.	0	2	1	52	1	0	1	2		1	1	1	1	1	5		.	.	.	.	.	.	.	.	.	.	.		.	.	.	.
85	32360286	#3538	1	Yang	Yang	Liu	Yingxia	China	0	The Journal of allergy and clinical immunology	h53, 1275002	14.11	https://dx.doi.org/10.1016/j.jaci.2020.04.027		2020-04-09	2020-04-22	13	0	1	1	50	1	0	0	2		.	.	.	.	.	.		.	.	.	.	.	.	.	.	.	.	.		0	0	0	0
86	32348339	#7167	1	Yin	Li	Wang	Hailong	China	0	PloS one	15	2.776	https://dx.doi.org/10.1371/journal.pone.0231687	2020-04-29	2020-02-26	2020-03-26	29	0	0	1	45	1	0	1	2		.	.	.	.	.	.		1	0	0	1	2	1	1	1	1	0	2		.	.	.	.
87	32249089	#5393	1	Zhang	Hui	Wang	Zhen-Di	China	0	European urology	enm, 7512719	17.298	https://dx.doi.org/10.1016/j.eururo.2020.03.030			2020-03-20	.	0	2	1	5	1	0	1	0		0	1	1	0	1	3		.	.	.	.	.	.	.	.	.	.	.		.	.	.	.
88	32364527	#3612	1	Yao	Zhixian	Junhua	Zheng	China	0	Aging	12	5.515	https://dx.doi.org/10.18632/aging.103101	2020-05-02	2020-03-20	2020-04-04	15	0	1	1	463	1	0	0	2		.	.	.	.	.	.		.	.	.	.	.	.	.	.	.	.	.		0	1	0	0
89	32167181	#4852	1	Zhu	Wanbo	Fang	Shiyuan	China	0	Journal of medical virology	i9n, 7705876	2.049	https://dx.doi.org/10.1002/jmv.25763	2020-03-13	2020-03-03	2020-03-10	7	0	1	1	116	1	0	1	2		.	.	.	.	.	.		.	.	.	.	.	.	.	.	.	.	.		1	1	1	1
90	32329756	#2212	1	Zuo	Yu	Knight	Jason	United States	1	JCI insight		6.014	https://dx.doi.org/10.1172/jci.insight.138999	2020-04-24			.	0	0	1	50	1	0	1	2		.	.	.	.	.	.		0	0	0	0	0	0	0	0	1	0	1		.	.	.	.
91	32246317	#2687	1	Yin	Shiyu	Tang	Ning	China	0	Journal of thrombosis and thrombolysis	ddy, 9502018	2.941	https://dx.doi.org/10.1007/s11239-020-02105-8	2020-04-03			.	0	0	1	553	1	0	1	2		.	.	.	.	.	.		1	1	0	1	3	1	1	1	1	1	3		.	.	.	.
92	32315614	#961	1	Yun	Hu	Xiang	Zhongyuan	China	0	Clinica chimica acta; international journal of clinical chemistry	507	2.735	https://dx.doi.org/10.1016/j.cca.2020.04.018	2020-04-18	2020-03-13	2020-04-16	34	0	0	1	173	1	0	1	2		.	.	.	.	.	.		1	0	1	1	3	1	1	1	1	1	3		.	.	.	.
93	32239796	#2421	1	Zhang	Yafei	Zhao	Qiu	China	0	Liver international : official journal of the International Association for the Study of the Liver	101160857	5.542	https://dx.doi.org/10.1111/liv.14455	2020-04-02	2020-03-10	2020-03-30	20	0	0	1	229	1	0	4	2		.	.	.	.	.	.		0	1	0	1	2	1	1	1	1	1	3		.	.	.	.
94	32358956	#419	1	Zhang	Guoxin	Zhang	Zhentao	China	0	The Journal of infectious diseases	ih3, 0413675	5.045	https://dx.doi.org/10.1093/infdis/jiaa229	2020-05-02	2020-03-30	2020-04-28	29	0	2	1	112	1	0	1	2		0	1	1	1	1	4		.	.	.	.	.	.	.	.	.	.	.		.	.	.	.
95	32388472	#1564	1	Yin	Sheng	Wang	Wenlong	China	0	Journal of clinical virology : the official publication of the Pan American Society for Clinical Virology	128	3.02	https://dx.doi.org/10.1016/j.jcv.2020.104397	2020-04-30	2020-03-04	2020-04-27	54	0	0	1	33	1	0	1	2		.	.	.	.	.	.		0	0	0	0	0	0	0	0	0	0	0		.	.	.	.
96	32211963	#3121	1	Zhou	Zhiming	Zeng	Wenbing	China	0	European radiology	cl3, 9114774	3.962	https://dx.doi.org/10.1007/s00330-020-06816-7		2020-02-13	2020-03-16	32	0	2	1	62	1	0	1	2		1	1	1	1	1	5		.	.	.	.	.	.	.	.	.	.	.		.	.	.	.
97	32334118	#992	1	Zhu	Zhe	Gao	Guosheng	China	0	International journal of infectious diseases : IJID : official publication of the International Society for Infectious Diseases	95	3.538	https://dx.doi.org/10.1016/j.ijid.2020.04.041		2020-04-01	2020-04-17	16	0	1	1	127	1	0	1	2		.	.	.	.	.	.		.	.	.	.	.	.	.	.	.	.	.		1	1	1	0
98	32367418	#282	1	Zhou	Shuchang	Xi	LiMing	China	0	European radiology	cl3, 9114774	3.962	https://dx.doi.org/10.1007/s00330-020-06879-6	2020-05-04	2020-02-19	2020-04-08	49	0	2	1	100	1	0	1	2		0	1	1	1	1	4		.	.	.	.	.	.	.	.	.	.	.		.	.	.	.
99	32350161	#2978	1	Zou	Ying	Qian	Zhiping	China	0	Bioscience trends	101502754	1.686	https://dx.doi.org/10.5582/bst.2020.03086	2020-04-30	2020-04-13	2020-04-23	10	0	1	1	303	1	0	0	0		.	.	.	.	.	.		.	.	.	.	.	.	.	.	.	.	.		0	1	0	0
100	32234250	#5288	1	Zhong	Qi	Zhang	Zong	China	0	British journal of anaesthesia	372541	6.199	https://dx.doi.org/10.1016/j.bja.2020.03.007		2020-02-25	2020-03-08	12	0	2	1	49	1	0	1	2		0	1	1	0	1	3		.	.	.	.	.	.	.	.	.	.	.		.	.	.	.
101	32345226	#7094	1	Zhao	Xin-Ying	Huang	Zhi-Ping	China	0	BMC infectious diseases	20	2.565	https://dx.doi.org/10.1186/s12879-020-05010-w	2020-04-29	2020-02-25	2020-04-01	36	0	2	1	91	1	0	1	2		0	1	1	0	1	3		.	.	.	.	.	.	.	.	.	.	.		.	.	.	.
102	32199619	#7849	1	Zhao	X	Wu	X	China	0	Clinical radiology	75	2.082	https://dx.doi.org/10.1016/j.crad.2020.03.002	2020-03-19	2020-03-02	2020-03-04	2	0	2	1	80	1	0	1	2		0	1	1	1	1	4		.	.	.	.	.	.	.	.	.	.	.		.	.	.	.
103	32357209	#411	1	Zhao	Rongqing	Sun	Le	China	0	Clinical infectious diseases : an official publication of the Infectious Diseases Society of America	a4j, 9203213	9.055	https://dx.doi.org/10.1093/cid/ciaa523	2020-05-01	2020-03-29		.	0	3	1		0	0	0	2		.	.	.	.	.	.		.	.	.	.	.	.	.	.	.	.	.		.	.	.	.
104	32221519	#3136	1	Zhao	Juanjuan	Zheng	Zhang	China	0	Clinical infectious diseases : an official publication of the Infectious Diseases Society of America	a4j, 9203213	9.055	https://dx.doi.org/10.1093/cid/ciaa344	2020-03-28	2020-03-12		.	0	3	1	173	1	0	1	2		.	.	.	.	.	.		.	.	.	.	.	.	.	.	.	.	.		.	.	.	.
105	32161968	#5323	1	Zhao	Dahai	Gao	Rongbao	China	0	Clinical infectious diseases : an official publication of the Infectious Diseases Society of America	a4j, 9203213	9.055	https://dx.doi.org/10.1093/cid/ciaa247	2020-03-12	2020-02-14	2020-03-10	25	0	0	1	34	1	0	1	0		.	.	.	.	.	.		0	0	1	1	2	1	1	1	1	1	3		.	.	.	.
106	32311151	#5597	1	Wang	Guan	Chen	Yi-Peng	China	0	Journal of medical virology	i9n, 7705876	2.049	https://dx.doi.org/10.1002/jmv.25906	2020-04-20	2020-04-05	2020-04-15	10	0	2	1	889	1	0	0	0		0	0	0	1	1	2		.	.	.	.	.	.	.	.	.	.	.		.	.	.	.
107	32324595	#2541	1	Wang	Feng	Sun	Ziyong	China	0	JCI insight		6.014	https://dx.doi.org/10.1172/jci.insight.137799	2020-04-23	2020-03-04	2020-04-15	42	0	2	1	65	1	0	1	2		1	1	1	1	1	5		.	.	.	.	.	.	.	.	.	.	.		.	.	.	.
108	32323011	#3194	1	Wang	Hao	Song	Bin	China	0	European radiology	cl3, 9114774	3.962	https://dx.doi.org/10.1007/s00330-020-06880-z	2020-04-22	2020-03-12	2020-04-08	27	0	0	1	105	1	0	1	2		.	.	.	.	.	.		0	0	1	1	2	1	1	1	1	1	3		.	.	.	.
109	32327229	#4456	1	Wang	J	Xie	Z	China	0	Clinical radiology	75	2.082	https://dx.doi.org/10.1016/j.crad.2020.04.001		2020-02-21	2020-04-01	40	0	2	1	93	1	0	1	2		1	1	1	1	1	5		.	.	.	.	.	.	.	.	.	.	.		.	.	.	.
110	32247022	#5387	1	Wang	Fan	Zhao	Qiu	China	0	Gastroenterology	fh3, 0374630	19.809	https://dx.doi.org/10.1053/j.gastro.2020.03.055	2020-04-01	2020-03-18	2020-03-24	6	0	2	1	52	1	0	1	2		0	1	1	1	1	4		.	.	.	.	.	.	.	.	.	.	.		.	.	.	.
111	32227123	#4436	1	Wang	Fan	Zhang	Yongxi	China	0	The Journal of infectious diseases	221	5.045	https://dx.doi.org/10.1093/infdis/jiaa150	2020-06-01	2020-02-24	2020-03-28	33	0	0	1	60	1	0	1	2		.	.	.	.	.	.		0	0	0	0	0	0	0	1	1	0	2		.	.	.	.
112	32232685	#7374	1	Wang	Ke	Duan	Jun	China	0	Annals of intensive care	10	3.931	https://dx.doi.org/10.1186/s13613-020-00653-z	2020-03-30	2020-03-05	2020-03-20	15	0	2	1	17	1	0	1	2		1	1	1	1	1	5		.	.	.	.	.	.	.	.	.	.	.		.	.	.	.
113	32361723	#454	1	Wang	Kun	Liu	Chengyun	China	0	Clinical infectious diseases : an official publication of the Infectious Diseases Society of America	a4j, 9203213	9.055	https://dx.doi.org/10.1093/cid/ciaa538	2020-05-03	2020-03-15		.	0	1	1	340	1	0	1	2		.	.	.	.	.	.		.	.	.	.	.	.	.	.	.	.	.		1	1	1	1
114	32243911	#5204	1	Wang	L			China	0	Medecine et maladies infectieuses	311416	1.289	https://dx.doi.org/10.1016/j.medmal.2020.03.007	2020-03-31	2020-03-26	2020-03-30	4	0	2	1	27	1	0	1	2		0	1	0	1	1	3		.	.	.	.	.	.	.	.	.	.	.		.	.	.	.
115	32354360	#7179	1	Wang	Dawei	Peng	Zhiyong	China	0	Critical care (London, England)	24	6.959	https://dx.doi.org/10.1186/s13054-020-02895-6	2020-04-30	2020-03-02	2020-04-14	43	0	2	1	107	1	0	1	2		0	1	1	1	1	4		.	.	.	.	.	.	.	.	.	.	.		.	.	.	.
116	32240670	#5167	1	Wang	Lang	Jiang	Hong	China	0	The Journal of infection	ig9, 7908424	5.099	https://dx.doi.org/10.1016/j.jinf.2020.03.019	2020-03-30		2020-03-15	.	0	1	1	339	1	0	1	2		.	.	.	.	.	.		.	.	.	.	.	.	.	.	.	.	.		1	1	1	1
117	32308494	#7786	1	Wang	Lizhen	Li	Hua	China	0	Clinical epidemiology	12	4.65	https://dx.doi.org/10.2147/CLEP.S249903		2020-02-15	2020-04-01	46	0	2	1	26	1	0	1	2		0	1	1	1	1	4		.	.	.	.	.	.	.	.	.	.	.		.	.	.	.
118	32229732	#2228	1	Wang	Luwen	Gong	Zuojiong	China	0	American journal of nephrology	3mb, 8109361	2.961	https://dx.doi.org/10.1159/000507471	2020-03-31	2020-03-11	2020-03-24	13	0	2	1	116	1	0	1	2		0	1	1	0	1	3		.	.	.	.	.	.	.	.	.	.	.		.	.	.	.
119	32297671	#7065	1	Wan	Suxin	Gao	Cailiang	China	0	British journal of haematology	189	5.206	https://dx.doi.org/10.1111/bjh.16659	2020-04-16	2020-02-24	2020-03-22	27	0	1	1	123	1	0	1	2		.	.	.	.	.	.		.	.	.	.	.	.	.	.	.	.	.		1	1	1	1
120	32297851	#753	1	Tang	Xiujuan	Zou	Xuan	China	0	Infection control and hospital epidemiology	ich, 8804099	2.856	https://dx.doi.org/10.1017/ice.2020.134	2020-04-16			.	1	1	1	209	1	0	1	0		.	.	.	.	.	.		.	.	.	.	.	.	.	.	.	.	.		1	1	1	0
121	32224074	#5722	1	Tang	Xiao	Shi	Huan-Zhong	China	0	Chest		9.657	https://dx.doi.org/10.1016/j.chest.2020.03.032				.	0	0	1	148	1	0	0	2		.	.	.	.	.	.		0	1	0	1	2	1	1	1	0	1	2		.	.	.	.
122	32324898	#2168	1	Sun	Ji	He	Gefei	China	0	Clinical pharmacology and therapeutics	dhr, 0372741	6.336	https://dx.doi.org/10.1002/cpt.1866	2020-04-23	2020-03-13	2020-04-20	38	0	0	1	217	1	0	0	2		.	.	.	.	.	.		1	1	0	0	2	1	1	1	1	1	3		.	.	.	.
123	32369613	#495	1	Tassis	Beatrice	Ferrazzi	Enrico	Italy	2	International journal of gynaecology and obstetrics: the official organ of the International Federation of Gynaecology and Obstetrics	e4t, 0210174	2.17	https://dx.doi.org/10.1002/ijgo.13191	2020-05-05	2020-04-18	2020-05-04	16	2	2	1	6	1	0	1	0		1	0	1	0	0	2		.	.	.	.	.	.	.	.	.	.	.		.	.	.	.
124	32359205	#3493	1	Taxonera	Carlos	Rey	Enrique	Spain	2	Alimentary pharmacology & therapeutics	a5d, 8707234	7.731	https://dx.doi.org/10.1111/apt.15804	2020-05-02			.	0	2	1	12	1	0	1	2		1	1	1	1	1	5		.	.	.	.	.	.	.	.	.	.	.		.	.	.	.
125	32383809	#1794	1	Sun	Haiying	Xu	Dong	China	0	Journal of the American Geriatrics Society	7503062, h6v	4.113	https://dx.doi.org/10.1111/jgs.16533	2020-05-08	2020-04-01	2020-04-14	13	0	0	1	244	1	0	0	2		.	.	.	.	.	.		0	0	0	0	0	1	1	0	1	0	1		.	.	.	.
126	32307550	#2895	1	Ouyang	Yabo	Chen	Dexi	China	0	Clinical infectious diseases : an official publication of the Infectious Diseases Society of America	a4j, 9203213	9.055	https://dx.doi.org/10.1093/cid/ciaa462	2020-04-20	2020-03-13		.	0	2	1	11	1	0	1	2		0	1	1	1	0	3		.	.	.	.	.	.	.	.	.	.	.		.	.	.	.
127	32329231	#3958	1	Testa	Sophie	Palareti	Gualtiero	Italy	2	Journal of thrombosis and haemostasis : JTH	101170508	4.662	https://dx.doi.org/10.1111/jth.14871	2020-04-23	2020-04-15	2020-04-18	3	0	2	1	12	1	0	0	2		1	0	1	1	1	4		.	.	.	.	.	.	.	.	.	.	.		.	.	.	.
128	32193831	#1376	1	Sun	Dan	Liu	Zhi-Sheng	China	0	World journal of pediatrics : WJP	101278599	1.169	https://dx.doi.org/10.1007/s12519-020-00354-4	2020-03-19	2020-02-26	2020-03-02	5	0	2	1	8	1	0	1	2		0	1	1	0	1	3		.	.	.	.	.	.	.	.	.	.	.		.	.	.	.
129	32223871	#8602	1	Tolia	Vaishal M	Castillo	Edward	United States	1	The western journal of emergency medicine	101476450		https://dx.doi.org/10.5811/westjem.2020.3.47348	2020-03-27	2020-03-23	2020-03-23	0	0	1	0	283	1	0	1	0		.	.	.	.	.	.		.	.	.	.	.	.	.	.	.	.	.		1	1	1	0
130	32357808	#4588	1	Sun	Baoqing	Chen	Ling	China	0	Emerging microbes & infections	9	6.212	https://dx.doi.org/10.1080/22221751.2020.1762515	2020-05-01	2020-04-05	2020-04-23	18	0	1	1	38	1	0	2	2		.	.	.	.	.	.		.	.	.	.	.	.	.	.	.	.	.		0	0	0	0
131	32380430	#1526	1	Trapani	Dario	Curigliano	Giuseppe	Italy	2	European journal of cancer (Oxford, England : 1990)	132	6.68	https://dx.doi.org/10.1016/j.ejca.2020.04.017	2020-04-29	2020-04-06	2020-04-08	2	0	2	1	9	1	0	0	2		0	0	1	0	1	2		.	.	.	.	.	.	.	.	.	.	.		.	.	.	.
132	32333431	#2312	1	Sultan	Ibrahim	Gutsche	Jacob	United States	1	Journal of cardiac surgery	ben, 8908809	1.351	https://dx.doi.org/10.1111/jocs.14583	2020-04-25	2020-04-15	2020-04-16	1	0	2	1	10	1	0	0	0		1	0	1	0	1	3		.	.	.	.	.	.	.	.	.	.	.		.	.	.	.
133	32387139	#1132	1	Turner	Jennifer	Ford-Dunn	Suzanne	United Kingdom	2	Journal of pain and symptom management	8605836, ijj	3.249	https://dx.doi.org/10.1016/j.jpainsymman.2020.04.031	2020-05-06		2020-04-28	.	0	2	1	36	0	0	1	0		0	1	1	1	1	4		.	.	.	.	.	.	.	.	.	.	.		.	.	.	.
134	32396455	#1811	1	Turri-Zanoni	Mario	Cabrini	Luca	Italy	2	Otolaryngology--head and neck surgery : official journal of American Academy of Otolaryngology-Head and Neck Surgery	7909794, 8508176, on7, on8	2.31	https://dx.doi.org/10.1177/0194599820928963	2020-05-12			.	2	2	1	32	1	0	0	2		1	0	0	0	1	2		.	.	.	.	.	.	.	.	.	.	.		.	.	.	.
135	32361285	#1029	1	Uhteg	Katharine	Mostafa	Heba	United States	1	Journal of clinical virology : the official publication of the Pan American Society for Clinical Virology	127	3.02	https://dx.doi.org/10.1016/j.jcv.2020.104384	2020-04-26	2020-04-16	2020-04-21	5	0	3	1		0	0	1	2		.	.	.	.	.	.		.	.	.	.	.	.	.	.	.	.	.		.	.	.	.
136	32208917	#6213	1	Su	Liang	Gai	Zhongtao	China	0	Emerging microbes & infections	9	5.84	https://dx.doi.org/10.1080/22221751.2020.1744483	2020-03-25	2020-02-26	2020-03-12	15	0	2	1	9	1	0	1	1		0	1	1	1	1	4		.	.	.	.	.	.	.	.	.	.	.		.	.	.	.
137	32342566	#3026	1	Vaira	Luigi Angelo	De Riu	Giacomo	Italy	2	Head & neck	g1p, 8902541	2.442	https://dx.doi.org/10.1002/hed.26204	2020-04-29	2020-04-12	2020-04-14	2	0	2	1	72	1	0	1	2		1	1	1	1	1	5		.	.	.	.	.	.	.	.	.	.	.		.	.	.	.
138	32351347	#2985	1	van den Broek	M P H	van de Garde	EMW	Netherlands	2	Netherlands heart journal : monthly journal of the Netherlands Society of Cardiology and the Netherlands Heart Foundation	101095458	1.972	https://dx.doi.org/10.1007/s12471-020-01429-7	2020-04-29			.	0	2	1	95	1	0	0	2		1	0	1	1	1	4		.	.	.	.	.	.	.	.	.	.	.		.	.	.	.
139	32341142	#2549	1	Visseaux	Benoit	Houhou-Fidouh	Nadhira	France	2	Journal of clinical microbiology	hsh, 7505564	4.959	https://dx.doi.org/10.1128/JCM.00630-20	2020-04-27			.	0	3	1	69	0	0	1	2		.	.	.	.	.	.		.	.	.	.	.	.	.	.	.	.	.		.	.	.	.
140	32352306	#2999	1	Stefanini	Giulio G	Chieffo	Alaide	Italy	2	Circulation		23.054	https://dx.doi.org/10.1161/CIRCULATIONAHA.120.047525	2020-04-30	2020-04-10	2020-04-28	18	0	2	1	28	1	0	1	0		0	1	1	0	1	3		.	.	.	.	.	.	.	.	.	.	.		.	.	.	.
141	32401343	#1992	1	Wacharapluesadee	Supaporn	Hemachudha	Thiravat	Thailand	0	Journal of medical virology	i9n, 7705876	2.049	https://dx.doi.org/10.1002/jmv.26005	2020-05-13			.	0	3	1		0	0	1	2		.	.	.	.	.	.		.	.	.	.	.	.	.	.	.	.	.		.	.	.	.
142	32198776	#5279	1	Wan	Suxin	Yang	Ruishan	China	0	Journal of medical virology	i9n, 7705876	2.049	https://dx.doi.org/10.1002/jmv.25783	2020-03-21	2020-03-06	2020-03-18	12	0	2	1	135	1	0	0	2		0	0	1	0	1	2		.	.	.	.	.	.	.	.	.	.	.		.	.	.	.
143	32240718	#3507	1	Wang	Rui	Shui	Hua	China	0	American journal of kidney diseases : the official journal of the National Kidney Foundation	3h5, 8110075	6.653	https://dx.doi.org/10.1053/j.ajkd.2020.03.009		2020-02-28	2020-03-26	27	0	2	1	5	1	0	1	2		1	1	1	0	1	4		.	.	.	.	.	.	.	.	.	.	.		.	.	.	.
144	32289565	#5508	1	Wang	Ruirui	Shen	Leilei	China	0	International journal of infectious diseases : IJID : official publication of the International Society for Infectious Diseases	c3r, 9610933	3.538	https://dx.doi.org/10.1016/j.ijid.2020.03.070		2020-02-25	2020-03-24	28	0	2	1	125	1	0	1	0		1	1	1	0	1	4		.	.	.	.	.	.	.	.	.	.	.		.	.	.	.
145	32251842	#3439	1	Wang	X	Zhao	Q	China	0	Clinical microbiology and infection : the official publication of the European Society of Clinical Microbiology and Infectious Diseases	dy9, 9516420	6.425	https://dx.doi.org/10.1016/j.cmi.2020.03.032		2020-03-06	2020-03-27	21	0	1	1	1012	1	0	1	2		.	.	.	.	.	.		.	.	.	.	.	.	.	.	.	.	.		1	1	1	1
146	32316063	#5985	1	Spiezia	Luca	Simioni	Paolo	Italy	2	Thrombosis and haemostasis	vq7, 7608063	4.733	https://dx.doi.org/10.1055/s-0040-1710018		2020-04-02	2020-04-04	2	0	0	1	66	1	0	0	2		.	.	.	.	.	.		1	1	0	0	2	0	0	1	1	1	3		.	.	.	.
147	32315809	#3892	1	Wang	Xiong	Sun	Ziyong	China	0	International journal of infectious diseases : IJID : official publication of the International Society for Infectious Diseases	94	3.538	https://dx.doi.org/10.1016/j.ijid.2020.04.023		2020-03-17	2020-04-08	22	0	3	1	353	1	0	1	2		.	.	.	.	.	.		.	.	.	.	.	.	.	.	.	.	.		.	.	.	.
148	32267160	#5452	1	Wang	Yang	Wang	Jun	China	0	American journal of respiratory and critical care medicine	9421642, bzs	16.494	https://dx.doi.org/10.1164/rccm.202003-0736LE	2020-04-08	2020-03-24	2020-04-08	15	0	2	1	344	1	0	1	2		1	1	1	0	1	4		.	.	.	.	.	.	.	.	.	.	.		.	.	.	.
149	32384397	#776	1	Wang	Yanli	Sun	Dan	China	0	The Pediatric infectious disease journal	oxj, 8701858	2.317	https://dx.doi.org/10.1097/INF.0000000000002739			2020-04-16	.	0	0	1	43	1	0	1	2		.	.	.	.	.	.		1	0	0	1	2	1	1	1	1	1	3		.	.	.	.
150	32191587	#4816	1	Wang	Yuhui	Zhou	Min	China	0	Radiology		7.608	https://dx.doi.org/10.1148/radiol.2020200843				.	0	2	0	90	1	0	1	2		1	1	1	0	1	4		.	.	.	.	.	.	.	.	.	.	.		.	.	.	.
151	32283139	#2364	1	Wang	Zhongliang	Zhang	Ruiguang	China	0	The Journal of infection	ig9, 7908424	5.099	https://dx.doi.org/10.1016/j.jinf.2020.03.040			2020-03-21	.	0	2	1	240	1	0	1	2		1	1	0	0	1	3		.	.	.	.	.	.	.	.	.	.	.		.	.	.	.
152	32176772	#3096	1	Wang	Zhongliang	Zhang	Ruigang	China	0	Clinical infectious diseases : an official publication of the Infectious Diseases Society of America	a4j, 9203213	9.055	https://dx.doi.org/10.1093/cid/ciaa272	2020-03-16	2020-02-17	2020-03-12	24	0	1	1	69	1	0	1	0		.	.	.	.	.	.		.	.	.	.	.	.	.	.	.	.	.		1	1	1	0
153	32167524	#3146	1	Wu	Chaomin	Song	Yuanlin	China	0	JAMA internal medicine	101589534	20.768	https://dx.doi.org/10.1001/jamainternmed.2020.0994			2020-03-03	.	0	1	1	201	1	0	1	2		.	.	.	.	.	.		.	.	.	.	.	.	.	.	.	.	.		0	1	1	0
154	32220033	#5902	1	Wu	J	Li	L	China	0	Journal of internal medicine	i2g, 8904841	6.051	https://dx.doi.org/10.1111/joim.13063	2020-04-20	2020-03-15	2020-03-27	12	0	1	1	280	1	0	1	2		.	.	.	.	.	.		.	.	.	.	.	.	.	.	.	.	.		0	1	1	0
155	32361323	#1031	1	Song	Wenliang	Xu	Wei	China	0	Journal of clinical virology : the official publication of the Pan American Society for Clinical Virology	127	3.02	https://dx.doi.org/10.1016/j.jcv.2020.104377	2020-04-24	2020-04-01	2020-04-16	15	0	2	1	16	1	0	1	0		0	1	1	1	1	4		.	.	.	.	.	.	.	.	.	.	.		.	.	.	.
156	32109279	#5310	1	Wu	Jian	Li	Lanjuan	China	0	Clinical infectious diseases : an official publication of the Infectious Diseases Society of America	a4j, 9203213	9.055	https://dx.doi.org/10.1093/cid/ciaa199	2020-02-29	2020-02-08	2020-02-26	18	0	2	1	80	1	0	1	2		1	1	1	0	1	4		.	.	.	.	.	.	.	.	.	.	.		.	.	.	.
157	32367422	#283	1	Wu	Jing	Chen	Yu-Chen	China	0	European radiology	cl3, 9114774	3.962	https://dx.doi.org/10.1007/s00330-020-06915-5		2020-02-18	2020-04-23	65	0	2	1	130	1	0	1	2		0	1	0	1	1	3		.	.	.	.	.	.	.	.	.	.	.		.	.	.	.
158	32091414	#8726	1	Wu	Jiong	Li	Chuanming	China	0	Investigative radiology	55	6.091	https://dx.doi.org/10.1097/RLI.0000000000000670				.	0	2	1	80	1	0	1	2		0	1	1	1	1	4		.	.	.	.	.	.	.	.	.	.	.		.	.	.	.
159	32232433	#2028	1	Wu	Ping	Wu	Kaili	China	0	JAMA ophthalmology	101589539	6.167	https://dx.doi.org/10.1001/jamaophthalmol.2020.1291	2020-03-31		2020-03-17	.	1	2	1	38	1	0	1	2		1	1	1	1	1	5		.	.	.	.	.	.	.	.	.	.	.		.	.	.	.
160	32376725	#64	1	Wu	Qin	Xing	Quansheng	China	0	Pediatrics		5.401	https://dx.doi.org/10.1542/peds.2020-0961				.	0	2	1	74	1	0	1	2		0	1	1	1	1	4		.	.	.	.	.	.	.	.	.	.	.		.	.	.	.
161	32270479	#5015	1	Wu	Xiaoqing	Wang	Xiang	China	0	International journal of gynaecology and obstetrics: the official organ of the International Federation of Gynaecology and Obstetrics	e4t, 0210174	2.17	https://dx.doi.org/10.1002/ijgo.13165	2020-04-08			.	0	2	1	23	1	0	1	2		0	1	1	1	1	4		.	.	.	.	.	.	.	.	.	.	.		.	.	.	.
162	32369656	#500	1	Wu	Yanting	Huang	H	China	0	BJOG : an international journal of obstetrics and gynaecology	100935741	5.193	https://dx.doi.org/10.1111/1471-0528.16276	2020-05-05		2020-04-20	.	0	2	1	13	1	0	1	2		1	1	1	1	1	5		.	.	.	.	.	.	.	.	.	.	.		.	.	.	.
163	32275753	#2722	1	Wu	Yuanyuan	Li	Jinan	China	0	QJM : monthly journal of the Association of Physicians	9438285, B4V	2.649	https://dx.doi.org/10.1093/qjmed/hcaa121	2020-04-10	2020-03-24	2020-04-01	8	0	2	1	13	1	0	0	2		0	0	1	0	0	1		.	.	.	.	.	.	.	.	.	.	.		.	.	.	.
164	32100876	#2021	1	Xia	Jianhua	Guo	Dongyu	China	0	Journal of medical virology	i9n, 7705876	2.049	https://dx.doi.org/10.1002/jmv.25725	2020-03-12	2020-02-19	2020-02-24	5	0	2	0	30	1	0	1	2		0	1	1	1	1	4		.	.	.	.	.	.	.	.	.	.	.		.	.	.	.
165	32134205	#6036	1	Xia	Wei	Huang	Daoyu	China	0	Pediatric pulmonology	55	2.801	https://dx.doi.org/10.1002/ppul.24718	2020-03-05	2020-02-14	2020-02-26	12	0	2	1	20	1	0	1	2		0	1	1	0	1	3		.	.	.	.	.	.	.	.	.	.	.		.	.	.	.
166	32305025	#946	1	Xia	Xiao-Ying	Huang	Wen-Xiang	China	0	Journal of clinical virology : the official publication of the Pan American Society for Clinical Virology	127	3.02	https://dx.doi.org/10.1016/j.jcv.2020.104360	2020-04-12	2020-03-07	2020-04-05	29	0	2	1	10	1	0	1	2		0	1	1	1	1	4		.	.	.	.	.	.	.	.	.	.	.		.	.	.	.
167	32027573	#8511	1	Song	Fengxiang	Shi	Yuxin	China	0	Radiology	295	7.608	https://dx.doi.org/10.1148/radiol.2020200274	2020-02-06	2020-02-02	2020-02-05	3	0	2	1	51	1	0	1	2		1	1	1	0	1	4		.	.	.	.	.	.	.	.	.	.	.		.	.	.	.
168	32306047	#2882	1	Xiang	Fei	Ma	Wan-Li	China	0	Clinical infectious diseases : an official publication of the Infectious Diseases Society of America	a4j, 9203213	9.055	https://dx.doi.org/10.1093/cid/ciaa461	2020-04-19	2020-03-07		.	0	3	1	169	1	0	1	2		.	.	.	.	.	.		.	.	.	.	.	.	.	.	.	.	.		.	.	.	.
169	32361324	#1032	1	Xiao	Ai Tang	Zhang	Sheng	China	0	Journal of clinical virology : the official publication of the Pan American Society for Clinical Virology	127	3.02	https://dx.doi.org/10.1016/j.jcv.2020.104346	2020-04-11	2020-03-06	2020-03-29	23	0	1	1	301	1	0	1	2		.	.	.	.	.	.		.	.	.	.	.	.	.	.	.	.	.		0	1	1	0
170	32306036	#2880	1	Xiao	Ai Tang	Zhang	Sheng	China	0	Clinical infectious diseases : an official publication of the Infectious Diseases Society of America	a4j, 9203213	9.055	https://dx.doi.org/10.1093/cid/ciaa460	2020-04-19	2020-03-05		.	0	2	1	56	1	0	1	2		0	1	1	1	1	4		.	.	.	.	.	.	.	.	.	.	.		.	.	.	.
171	2005665012	#9721	1	Xiao F.		Shan	Hong	China	0	Gastroenterology	158	19.809	http://dx.doi.org/10.1053/j.gastro.2020.02.055		2020-02-25	2020-02-27	2	2	1	1	73	1	0	1	2		.	.	.	.	.	.		.	.	.	.	.	.	.	.	.	.	.		0	0	1	0
172	32114193	#6483	1	Xie	Chunbao	Yang	Zhenglin	China	0	International journal of infectious diseases : IJID : official publication of the International Society for Infectious Diseases	93	3.538	https://dx.doi.org/10.1016/j.ijid.2020.02.050		2020-02-17	2020-02-22	5	2	3	1	19	1	0	1	2		.	.	.	.	.	.		.	.	.	.	.	.	.	.	.	.	.		.	.	.	.
173	32239591	#5128	1	Xie	Hansheng	Zhuo	Huichang	China	0	Liver international : official journal of the International Association for the Study of the Liver	101160857	5.542	https://dx.doi.org/10.1111/liv.14449		2020-03-15	2020-03-25	10	0	1	1	79	1	0	0	2		.	.	.	.	.	.		.	.	.	.	.	.	.	.	.	.	.		0	1	0	0
174	32376408	#1199	1	Singh	Shailendra	Khan	Ahmad	United States	1	Gastroenterology	fh3, 0374630	19.809	https://dx.doi.org/10.1053/j.gastro.2020.04.064	2020-05-03	2020-04-17	2020-04-28	11	0	1	1	2780	1	0	0	0		.	.	.	.	.	.		.	.	.	.	.	.	.	.	.	.	.		1	1	0	0
175	2005795329	#11289	1	Wehrhahn M.C.		Hadlow	Narelle	Australia	0	Journal of Clinical Virology	128	3.02	http://dx.doi.org/10.1016/j.jcv.2020.104417	2020-05-04	2020-04-27	2020-04-30	3	0	3	0	236	1	1	1	1		.	.	.	.	.	.		.	.	.	.	.	.	.	.	.	.	.		.	.	.	.
176	32271993	#5091	1	Simonnet	Arthur	Jourdain	Merce	France	2	Obesity (Silver Spring, Md.)	101264860	3.969	https://dx.doi.org/10.1002/oby.22831	2020-04-09			.	0	1	1	124	1	0	1	0		.	.	.	.	.	.		.	.	.	.	.	.	.	.	.	.	.		1	1	1	1
177	32309388	#7792	1	Shi	Yu	Huang	Guoying	China	0	Annals of translational medicine	8	3.689	https://dx.doi.org/10.21037/atm.2020.03.22		2020-02-19	2020-03-10	20	0	1	0	56	0	0	1	2		.	.	.	.	.	.		.	.	.	.	.	.	.	.	.	.	.		0	0	1	0
178	631354304	#12201	1	Shi Y.		Sheng	Jifang	China	0	Critical Care	24	6.959	http://dx.doi.org/10.1186/s13054-020-2833-7	2020-03-18	2020-03-05	2020-03-13	8	1	1	1	487	1	0	0	2		.	.	.	.	.	.		.	.	.	.	.	.	.	.	.	.	.		0	1	0	0
179	32297985	#5556	1	Shi	Xiudong	Shi	Yuxin	China	0	Journal of medical virology	i9n, 7705876	2.049	https://dx.doi.org/10.1002/jmv.25893	2020-04-16			.	0	2	1	184	1	0	1	2		1	1	1	1	1	5		.	.	.	.	.	.	.	.	.	.	.		.	.	.	.
180	32355863	#4365	1	Xie	Hua-Tao	Zhang	Ming-Chang	China	0	Eye and vision (London, England)	7	2.683	https://dx.doi.org/10.1186/s40662-020-00189-0	2020-04-26	2020-04-08	2020-04-12	4	2	2	1	33	1	0	1	2		0	1	1	1	1	4		.	.	.	.	.	.	.	.	.	.	.		.	.	.	.
181	32109443	#8739	1	Xu	Yu-Huan	Gao	Bu-Lang	China	0	The Journal of infection	80	5.099	https://dx.doi.org/10.1016/j.jinf.2020.02.017	2020-02-25		2020-02-21	.	0	2	1	50	1	0	1	0		0	1	1	0	1	3		.	.	.	.	.	.	.	.	.	.	.		.	.	.	.
182	32304994	#1400	1	Yang	Ai-Ping	Li	Hui-ming	China	0	International immunopharmacology	84	3.361	https://dx.doi.org/10.1016/j.intimp.2020.106504	2020-04-13	2020-02-22	2020-04-09	47	0	1	1	93	1	0	1	0		.	.	.	.	.	.		.	.	.	.	.	.	.	.	.	.	.		1	1	1	0
183	32354798	#3241	1	Wei	Jia-Fu	Chen	Mao	China	0	Heart (British Cardiac Society)	9602087	5.082	https://dx.doi.org/10.1136/heartjnl-2020-317007		2020-03-30	2020-04-06	7	0	1	0	101	1	0	1	2		.	.	.	.	.	.		.	.	.	.	.	.	.	.	.	.	.		1	1	1	1
184	32359943	#633	1	Wei	Xiao-Shan	Zhou	Qiong	China	0	Journal of microbiology, immunology, and infection = Wei mian yu gan ran za zhi	100956211, dpw, 100956211	2.455	https://dx.doi.org/10.1016/j.jmii.2020.04.013	2020-04-27	2020-04-01	2020-04-16	15	0	2	1	14	1	0	1	2		1	1	1	1	1	5		.	.	.	.	.	.	.	.	.	.	.		.	.	.	.
185	32311512	#5976	1	Wei	Xiao-Shan	Zhou	Qiong	China	0	Clinical gastroenterology and hepatology : the official clinical practice journal of the American Gastroenterological Association	101160775	7.958	https://dx.doi.org/10.1016/j.cgh.2020.04.030	2020-04-17			.	0	1	1	84	1	0	1	1		.	.	.	.	.	.		.	.	.	.	.	.	.	.	.	.	.		1	1	1	0
186	32347972	#3080	1	Wei	Xiuqi	Wang	Hui	China	0	Journal of medical virology	i9n, 7705876	2.049	https://dx.doi.org/10.1002/jmv.25957	2020-04-29			.	0	2	1	252	1	0	1	2		0	1	1	1	1	4		.	.	.	.	.	.	.	.	.	.	.		.	.	.	.
187	32374815	#695	1	Wichmann	Dominic	Kluge	Stefan	Germany	2	Annals of internal medicine	372351	19.315	https://dx.doi.org/10.7326/M20-2003				.	0	2	0	12	1	0	1	2		1	1	1	1	1	5		.	.	.	.	.	.	.	.	.	.	.		.	.	.	.
188	32216717	#8479	1	Wong	Ho Yuen Frank	Ng	Ming-Yen	China	0	Radiology		7.608	https://dx.doi.org/10.1148/radiol.2020201160	2020-03-27			.	0	2	1	64	1	0	1	2		0	1	1	0	1	3		.	.	.	.	.	.	.	.	.	.	.		.	.	.	.
189	32346873	#1769	1	Xu	Tianmin	Zhuo	Chuanwu	China	0	Journal of medical virology	i9n, 7705876	2.049	https://dx.doi.org/10.1002/jmv.25944	2020-04-28	2020-03-28	2020-04-12	15	0	2	1	15	1	0	1	2		0	1	1	1	1	4		.	.	.	.	.	.	.	.	.	.	.		.	.	.	.
190	32275319	#7553	1	Xie	Jianfeng	Qiu	Haibo	China	0	JAMA network open	3		https://dx.doi.org/10.1001/jamanetworkopen.2020.5619			2020-03-12	.	0	2	0	168	1	0	1	2		0	1	1	1	0	3		.	.	.	.	.	.	.	.	.	.	.		.	.	.	.
191	32134800	#7404	1	Xiong	Ying	Zhu	Wenzhen	China	0	Investigative radiology	55	6.091	https://dx.doi.org/10.1097/RLI.0000000000000674		2020-02-22	2020-02-27	5	0	2	1	42	1	0	1	0		0	1	1	1	1	4		.	.	.	.	.	.	.	.	.	.	.		.	.	.	.
192	32330303	#207	1	Xie	Jiajia	He	Hongliang	China	0	Journal of medical virology	i9n, 7705876	2.049	https://dx.doi.org/10.1002/jmv.25930	2020-04-24	2020-04-04	2020-04-23	19	0	3	1	56	1	0	1	2		.	.	.	.	.	.		.	.	.	.	.	.	.	.	.	.	.		.	.	.	.
193	32376101	#1181	1	Xie	Jiang	Somers	Virend	China	0	Mayo Clinic proceedings	0405543, lly	7.091	https://dx.doi.org/10.1016/j.mayocp.2020.04.006	2020-04-13			.	0	1	1	140	1	0	1	2		.	.	.	.	.	.		.	.	.	.	.	.	.	.	.	.	.		1	1	1	0
194	32049601	#4729	1	Xie	Xingzhi	Liu	Jun	China	0	Radiology		7.608	https://dx.doi.org/10.1148/radiol.2020200343				.	0	2	1	5	1	0	1	2		0	1	1	0	1	3		.	.	.	.	.	.	.	.	.	.	.		.	.	.	.
195	32385130	#784	1	Xiong	Fei	Zhang	Chun	China	0	Journal of the American Society of Nephrology : JASN	a6h, 9013836	8.547	https://dx.doi.org/10.1681/ASN.2020030354	2020-05-08	2020-03-25	2020-04-18	24	0	2	1	131	1	0	1	2		1	1	1	0	1	4		.	.	.	.	.	.	.	.	.	.	.		.	.	.	.
196	2005654971	#9180	1	XU B.		Miao	Qing	China	0	Journal of Infection	(XU, FAN, ZOU, YU, HE, XIA, ZHANG) Hubei Provincial Hospital of Traditional Chinese & Western Medicine, Wuhan 430015, China(WANG, MIAO) Xiyuan Hospital, China Academy of Chinese Medical Sciences, No. 1 Xiyuan Playground, Haidian District, Beijing 100091,	5.099	http://dx.doi.org/10.1016/j.jinf.2020.04.012	2020-04-13			.	0	1	1	187	1	0	1	2		.	.	.	.	.	.		.	.	.	.	.	.	.	.	.	.	.		1	1	1	0
197	32271376	#2719	1	Xu	Kaijin	Li	Lanjuan	China	0	Clinical infectious diseases : an official publication of the Infectious Diseases Society of America	a4j, 9203213	9.055	https://dx.doi.org/10.1093/cid/ciaa351	2020-04-09	2020-02-27	2020-04-07	40	0	2	1	113	1	0	1	2		0	1	1	0	1	3		.	.	.	.	.	.	.	.	.	.	.		.	.	.	.
198	32211816	#3150	1	Shi	Shaobo	Huang	Congxin	China	0	JAMA cardiology	101676033	11.866	https://dx.doi.org/10.1001/jamacardio.2020.0950	2020-03-25		2020-03-09	.	0	1	1	416	1	0	1	2		.	.	.	.	.	.		.	.	.	.	.	.	.	.	.	.	.		1	1	1	0
199	32179140	#3501	1	Xu	Tianmin	Xue	Yuanlin	China	0	International journal of infectious diseases : IJID : official publication of the International Society for Infectious Diseases	94	3.538	https://dx.doi.org/10.1016/j.ijid.2020.03.022		2020-02-29	2020-03-07	7	0	2	1	51	1	0	1	2		0	1	1	0	1	3		.	.	.	.	.	.	.	.	.	.	.		.	.	.	.
200	32107577	#8738	1	Xu	Xi	Liu	Jinxin	China	0	European journal of nuclear medicine and molecular imaging	47	7.182	https://dx.doi.org/10.1007/s00259-020-04735-9	2020-02-28	2020-02-10	2020-02-19	9	0	2	1	90	1	0	1	2		0	1	1	0	1	3		.	.	.	.	.	.	.	.	.	.	.		.	.	.	.
201	32284613	#6145	1	Xu	Yi	Gong	Sitang	China	0	Nature medicine	26	30.641	https://dx.doi.org/10.1038/s41591-020-0817-4	2020-04-01	2020-02-10	2020-03-02	21	2	2	0	10	1	0	1	2		1	1	1	0	1	4		.	.	.	.	.	.	.	.	.	.	.		.	.	.	.
202	32350134	#3724	1	Xu	Xiaoling	Wei	Haiming	China	0	Proceedings of the National Academy of Sciences of the United States of America	pv3, 7505876	9.58	https://dx.doi.org/10.1073/pnas.2005615117	2020-04-29	2020-03-25	2020-04-14	20	0	2	1	21	1	0	1	2		0	1	1	1	1	4		.	.	.	.	.	.	.	.	.	.	.		.	.	.	.
203	32361322	#1030	1	Rahman	H	Kok	J	Australia	0	Journal of clinical virology : the official publication of the Pan American Society for Clinical Virology	127	3.02	https://dx.doi.org/10.1016/j.jcv.2020.104374	2020-04-20	2020-03-02	2020-04-14	43	0	3	1	52	1	0	1	0		.	.	.	.	.	.		.	.	.	.	.	.	.	.	.	.	.		.	.	.	.
204	32279441	#5144	1	Yan	Carol H	DeConde	Adam	United States	1	International forum of allergy & rhinology	101550261	2.521	https://dx.doi.org/10.1002/alr.22579	2020-04-12	2020-04-05	2020-04-06	1	0	1	1	262	1	0	1	2		.	.	.	.	.	.		.	.	.	.	.	.	.	.	.	.	.		0	1	1	0
205	32345579	#7098	1	Yan	Yongli	Dong	Kun	China	0	BMJ open diabetes research & care	8	5.067	https://dx.doi.org/10.1136/bmjdrc-2020-001343		2020-03-09	2020-04-06	28	0	1	1	193	1	0	1	2		.	.	.	.	.	.		.	.	.	.	.	.	.	.	.	.	.		1	1	1	1
206	32293741	#5265	1	Yang	Fan	Chen	Xiaobei	China	0	Journal of medical virology	i9n, 7705876	2.049	https://dx.doi.org/10.1002/jmv.25891	2020-04-15			.	0	2	1	92	1	0	1	2		1	1	1	1	1	5		.	.	.	.	.	.	.	.	.	.	.		.	.	.	.
207	32335053	#3519	1	Yan	Jie	Yang	Huixia	China	0	American journal of obstetrics and gynecology	3ni, 0370476	6.12	https://dx.doi.org/10.1016/j.ajog.2020.04.014		2020-04-09	2020-04-17	8	0	2	1	116	1	0	1	2		0	0	1	0	1	2		.	.	.	.	.	.	.	.	.	.	.		.	.	.	.
208	32383179	#711	1	Pujadas	Elisabet	Gitman	Melissa	United States	1	Journal of medical virology	i9n, 7705876	2.049	https://dx.doi.org/10.1002/jmv.25988	2020-05-08	2020-04-21	2020-05-05	14	2	3	1	1006	0	0	1	0		.	.	.	.	.	.		.	.	.	.	.	.	.	.	.	.	.		.	.	.	.
209	32339082	#2470	1	Prokop	Mathias	Brink	Monique	Netherlands	2	Radiology		7.608	https://dx.doi.org/10.1148/radiol.2020201473	2020-04-27			.	0	3	1	105	1	0	1	2		.	.	.	.	.	.		.	.	.	.	.	.	.	.	.	.	.		.	.	.	.
210	32277022	#5102	1	Poljak	Mario	Petrovec	Miroslav	Slovenia	2	Journal of clinical microbiology	hsh, 7505564	4.959	https://dx.doi.org/10.1128/JCM.00599-20	2020-05-26	2020-03-29	2020-04-08	10	0	3	0	502	0	0	1	0		.	.	.	.	.	.		.	.	.	.	.	.	.	.	.	.	.		.	.	.	.
211	32380026	#1217	1	Philips	Kaitlyn	Hametz	Patricia	United States	1	The Journal of pediatrics	jlz, 0375410	3.739	https://dx.doi.org/10.1016/j.jpeds.2020.04.060		2020-04-15	2020-04-23	8	0	2	1	100	1	0	0	2		0	0	1	0	0	1		.	.	.	.	.	.	.	.	.	.	.		.	.	.	.
212	32350226	#2979	1	Okamaoto	Kiyoko	Takeda	Makoto	Japan	0	Japanese journal of infectious diseases	dii, 100893704	1.004	https://dx.doi.org/10.7883/yoken.JJID.2020.108		2020-02-29	2020-03-17	17	2	3	1		0	0	1	2		.	.	.	.	.	.		.	.	.	.	.	.	.	.	.	.	.		.	.	.	.
213	32388471	#1563	1	Norz	Dominik	Lutgehetmann	Marc	Germany	2	Journal of clinical virology : the official publication of the Pan American Society for Clinical Virology	128	3.02	https://dx.doi.org/10.1016/j.jcv.2020.104390	2020-04-28	2020-04-10	2020-04-25	15	0	3	1	176	0	0	1	0		.	.	.	.	.	.		.	.	.	.	.	.	.	.	.	.	.		.	.	.	.
214	32384019	#1239	1	Murphy	Keelin	Rutten	Matthieu	Netherlands	2	Radiology		7.608	https://dx.doi.org/10.1148/radiol.2020201874	2020-05-08			.	0	3	0	25146	1	0	1	2		.	.	.	.	.	.		.	.	.	.	.	.	.	.	.	.	.		.	.	.	.
215	32301284	#5768	1	Moein	Shima T	Doty	Richard	United States	1	International forum of allergy & rhinology	101550261	2.521	https://dx.doi.org/10.1002/alr.22587	2020-04-17	2020-04-09	2020-04-15	6	0	0	1	120	1	0	1	2		.	.	.	.	.	.		1	1	0	0	2	0	0	1	1	1	3		.	.	.	.
216	32392332	#1581	1	Martin-Blondel	G	Gandia	P	France	2	Clinical infectious diseases : an official publication of the Infectious Diseases Society of America	a4j, 9203213	9.055	https://dx.doi.org/10.1093/cid/ciaa558	2020-05-11	2020-04-10		.	0	2	0		0	0	0	2		0	0	1	0	0	1		.	.	.	.	.	.	.	.	.	.	.		.	.	.	.
217	32371192	#307	1	Luo	Ying	Sun	Ziyong	China	0	International journal of infectious diseases : IJID : official publication of the International Society for Infectious Diseases	c3r, 9610933	3.538	https://dx.doi.org/10.1016/j.ijid.2020.04.078		2020-03-03	2020-04-28	56	0	0	1	2167	1	0	1	2		.	.	.	.	.	.		1	1	1	1	4	1	1	1	1	0	2		.	.	.	.
218	32381057	#6969	1	Luo	Lin	Shen	Xinping	China	0	BMC pulmonary medicine	20	2.184	https://dx.doi.org/10.1186/s12890-020-1170-6	2020-05-07	2020-03-30	2020-04-28	29	0	1	1	73	1	0	1	1		.	.	.	.	.	.		.	.	.	.	.	.	.	.	.	.	.		0	1	1	0
219	32357210	#412	1	Luers	Jan C	Heindl	Ludwig	Germany	2	Clinical infectious diseases : an official publication of the Infectious Diseases Society of America	a4j, 9203213	9.055	https://dx.doi.org/10.1093/cid/ciaa525	2020-05-01	2020-04-14		.	0	2	1	72	1	0	1	0		0	1	0	1	1	3		.	.	.	.	.	.	.	.	.	.	.		.	.	.	.
220	32380382	#1525	1	Lowe	Christopher F	Romney	Marc	Canada	1	Journal of clinical virology : the official publication of the Pan American Society for Clinical Virology	128	3.02	https://dx.doi.org/10.1016/j.jcv.2020.104387	2020-04-28	2020-04-22	2020-04-25	3	2	3	1	37	0	0	1	0		.	.	.	.	.	.		.	.	.	.	.	.	.	.	.	.	.		.	.	.	.
221	32229322	#6747	1	Long	Chunqin	Li	Honglu	China	0	European journal of radiology	126	2.948	https://dx.doi.org/10.1016/j.ejrad.2020.108961		2020-02-26	2020-03-11	14	0	1	1	87	1	0	1	2		.	.	.	.	.	.		.	.	.	.	.	.	.	.	.	.	.		1	1	1	1
222	32366669	#3823	1	Loeffelholz	Michael J	Persing	David	United States	1	Journal of clinical microbiology	hsh, 7505564	4.959	https://dx.doi.org/10.1128/JCM.00926-20	2020-05-04			.	0	3	1		0	0	1	2		.	.	.	.	.	.		.	.	.	.	.	.	.	.	.	.	.		.	.	.	.
223	32394279	#1664	1	Li	Xiao	Lu	Jianping	China	0	European radiology	cl3, 9114774	3.962	https://dx.doi.org/10.1007/s00330-020-06925-3	2020-05-12	2020-02-28	2020-04-28	60	0	0	1	254	1	0	1	2		.	.	.	.	.	.		1	1	0	1	3	1	1	1	1	0	2		.	.	.	.
224	32162081	#4530	1	Li	Wei	Li	Shaolin	China	0	Pediatric radiology	50	2.022	https://dx.doi.org/10.1007/s00247-020-04656-7	2020-03-11	2020-02-18	2020-03-02	13	0	2	1	5	1	0	1	2		0	1	1	0	0	2		.	.	.	.	.	.	.	.	.	.	.		.	.	.	.
225	32322046	#2622	1	Li	Tao	Duan	Jun	China	0	European journal of clinical nutrition	ejc, 8804070	3.114	https://dx.doi.org/10.1038/s41430-020-0642-3	2020-04-22	2020-03-09	2020-04-08	30	0	2	1	182	1	0	1	2		1	1	1	1	1	5		.	.	.	.	.	.	.	.	.	.	.		.	.	.	.
226	32359177	#3487	1	Lei	Fang	Yuan	Yufeng	China	0	Hepatology (Baltimore, Md.)	gbz, 8302946	14.971	https://dx.doi.org/10.1002/hep.31301	2020-05-02			.	0	1	1	5771	1	0	1	2		.	.	.	.	.	.		.	.	.	.	.	.	.	.	.	.	.		1	1	1	0
227	32383370	#4219	1	Lee	Yonghyun	Kim	Shin-Woo	Korea	0	Journal of Korean medical science	35	1.716	https://dx.doi.org/10.3346/jkms.2020.35.e174		2020-04-23	2020-04-30	7	0	1	1	3191	1	0	1	0		.	.	.	.	.	.		.	.	.	.	.	.	.	.	.	.	.		0	1	1	0
228	32305587	#2612	1	Lee	Sun Hee	Peck	Kyong Ran	Korea	0	International journal of antimicrobial agents	c2j, 9111860	4.615	https://dx.doi.org/10.1016/j.ijantimicag.2020.105988	2020-04-17			.	0	2	1	314	1	0	1	2		0	1	1	1	1	4		.	.	.	.	.	.	.	.	.	.	.		.	.	.	.
229	32073213	#6404	1	Tang	Ning	Sun	Ziyong	China	0	Journal of thrombosis and haemostasis : JTH	18	4.662	https://dx.doi.org/10.1111/jth.14768	2020-02-19	2020-02-13	2020-02-18	5	0	2	1	183	1	0	1	2		1	1	1	0	0	3		.	.	.	.	.	.	.	.	.	.	.		.	.	.	.
230	32220112	#7146	1	Tang	Ning	Sun	Ziyong	China	0	Journal of thrombosis and haemostasis : JTH	18	4.662	https://dx.doi.org/10.1111/jth.14817	2020-03-27	2020-03-20	2020-03-24	4	0	1	1	449	1	0	1	2		.	.	.	.	.	.		.	.	.	.	.	.	.	.	.	.	.		1	1	1	0
231	32302953	#910	1	Tan	Yu-Pin	Wei	Hong-yan	China	0	Journal of clinical virology : the official publication of the Pan American Society for Clinical Virology	127	3.02	https://dx.doi.org/10.1016/j.jcv.2020.104353	2020-04-10	2020-03-19	2020-04-03	15	0	2	1	10	1	0	1	2		0	1	1	1	1	4		.	.	.	.	.	.	.	.	.	.	.		.	.	.	.
232	32281668	#2240	1	Tan	Chaochao	Li	Xiaosong	China	0	Journal of medical virology	i9n, 7705876	2.049	https://dx.doi.org/10.1002/jmv.25871	2020-04-13	2020-03-22	2020-04-09	18	0	0	1	102	1	0	0	2		.	.	.	.	.	.		0	1	1	0	2	1	1	1	1	1	3		.	.	.	.
233	32367683	#3850	1	Tam	Chor-Cheung Frankie	Siu	Chung-Wah	China	0	Catheterization and cardiovascular interventions : official journal of the Society for Cardiac Angiography & Interventions	dbf, 100884139	2.551	https://dx.doi.org/10.1002/ccd.28943		2020-04-11	2020-04-14	3	0	1	1	149	1	0	0	0		.	.	.	.	.	.		.	.	.	.	.	.	.	.	.	.	.		1	1	1	1
234	32211755	#4884	1	Sun	Yinxiaohe	Leo	Yee Sin	Singapore	0	Clinical infectious diseases : an official publication of the Infectious Diseases Society of America	a4j, 9203213	9.055	https://dx.doi.org/10.1093/cid/ciaa322	2020-03-25	2020-03-16	2020-03-21	5	0	0	1	788	1	0	1	1		.	.	.	.	.	.		1	1	1	1	4	1	1	1	1	1	3		.	.	.	.
235	32339487	#1001	1	Sun	Suyu	Huang	Xingzhong	China	0	Clinica chimica acta; international journal of clinical chemistry	507	2.735	https://dx.doi.org/10.1016/j.cca.2020.04.024	2020-04-24	2020-04-02	2020-04-22	20	0	1	0	216	1	0	1	2		.	.	.	.	.	.		.	.	.	.	.	.	.	.	.	.	.		1	0	1	1
236	32391877	#1367	1	Shi	Shaobo	Huang	Congxin	China	0	European heart journal	em8, 8006263	24.889	https://dx.doi.org/10.1093/eurheartj/ehaa408	2020-05-11	2020-03-02	2020-05-06	65	0	1	1	671	1	0	1	2		.	.	.	.	.	.		.	.	.	.	.	.	.	.	.	.	.		1	1	1	1
237	32259403	#4446	1	Shen	Qinxue	Peng	Hong	China	0	Pediatric pulmonology	55	2.801	https://dx.doi.org/10.1002/ppul.24762	2020-04-07	2020-03-05	2020-03-23	18	0	2	1	9	1	0	1	2		0	1	1	0	1	3		.	.	.	.	.	.	.	.	.	.	.		.	.	.	.
238	32219428	#3133	1	Shen	Chenguang	Liu	Lei	China	0	JAMA		51.273	https://dx.doi.org/10.1001/jama.2020.4783	2020-03-27		2020-03-20	.	0	2	1	5	1	0	1	2		1	1	1	0	1	4		.	.	.	.	.	.	.	.	.	.	.		.	.	.	.
239	32283117	#888	1	Shao	Fei	Tang	Ziren	China	0	Resuscitation	151	4.572	https://dx.doi.org/10.1016/j.resuscitation.2020.04.005		2020-04-02	2020-04-06	4	0	2	1	136	1	0	0	2		0	0	1	1	1	3		.	.	.	.	.	.	.	.	.	.	.		.	.	.	.
240	32342191	#2932	1	Setti	Lucia	Bombardieri	Emilio	Italy	2	European journal of nuclear medicine and molecular imaging	101140988	7.182	https://dx.doi.org/10.1007/s00259-020-04819-6	2020-04-27	2020-03-24	2020-04-06	13	0	2	1	5	1	0	0	2		0	0	1	1	1	3		.	.	.	.	.	.	.	.	.	.	.		.	.	.	.
241	32359035	#3532	1	Sciascia	Savino	Rossi	Daniela	Italy	2	Clinical and experimental rheumatology	8308521, dfa	3.238			2020-04-26	2020-05-01	5	0	2	1	63	1	0	1	2		1	1	1	0	1	4		.	.	.	.	.	.	.	.	.	.	.		.	.	.	.
242	2005760355	#10169	1	Sanchez-Alvarez J.E.		Delores del Pino y Pino	Maria	Spain	2	Nefrologia		1.439	http://dx.doi.org/10.1016/j.nefroe.2020.04.002	2020-04-27	2020-04-15	2020-04-22	7	0	1	1	375	1	0	0	0		.	.	.	.	.	.		.	.	.	.	.	.	.	.	.	.	.		1	1	0	0
243	32309810	#7796	1	Samsami	Majid	Tahmasbi	Hamed	Iran	0	Archives of academic emergency medicine	8			2020-04-01			.	0	2	1	8	1	0	1	0		0	0	1	1	0	2		.	.	.	.	.	.	.	.	.	.	.		.	.	.	.
244	32347743	#3074	1	Saleh	Moussa	Epstein	Laurence	United States	1	Circulation. Arrhythmia and electrophysiology	101474365	4.968	https://dx.doi.org/10.1161/CIRCEP.120.008662				.	0	1	0	201	1	0	1	2		.	.	.	.	.	.		.	.	.	.	.	.	.	.	.	.	.		1	1	1	1
245	32392282	#1577	1	Rosenberg	Eli S	Zucker	Howard	United States	1	JAMA		51.273	https://dx.doi.org/10.1001/jama.2020.8630	2020-05-11			.	0	1	1	1438	1	1	0	2		.	.	.	.	.	.		.	.	.	.	.	.	.	.	.	.	.		1	1	0	1
246	32392129	#1573	1	Rivett	Lucy	Weekes	Michael	United Kingdom	2	eLife	9	7.551	https://dx.doi.org/10.7554/eLife.58728				.	0	1	1	1270	1	0	1	3		.	.	.	.	.	.		.	.	.	.	.	.	.	.	.	.	.		0	1	1	0
247	32270592	#4450	1	Zhu	Li	Zhu	Chuanwu	China	0	Pediatric pulmonology	55	2.801	https://dx.doi.org/10.1002/ppul.24767	2020-04-08	2020-03-16	2020-03-24	8	0	2	1	10	1	0	1	2		0	1	1	0	1	3		.	.	.	.	.	.	.	.	.	.	.		.	.	.	.
248	32348485	#384	1	Zeng	Qing-Lei	Liu	Zhang-Suo	China	0	The Journal of infectious diseases	ih3, 0413675	5.045	https://dx.doi.org/10.1093/infdis/jiaa228	2020-04-29	2020-03-28	2020-04-28	31	0	1	1	21	1	0	1	2		.	.	.	.	.	.		.	.	.	.	.	.	.	.	.	.	.		0	1	1	1
249	2005836168	#11072	1	Faggiano P.		Maroldi	Roberto	Italy	2	International Journal of Cardiology	(Faggiano, Bonelli, Paris, Milesi, Bisegna, Bernardi, Curnis) Cardiology Unit, Spedali Civili and University of Brescia, Italy(Agricola) Cardiovascular Imaging Unit, San Raffaele Hospital and University, Milan, Italy(Maroldi) Department of Radiological Sc	3.471	http://dx.doi.org/10.1016/j.ijcard.2020.04.028		2020-04-08	2020-04-08	0	2	1	1	25	1	0	0	0		.	.	.	.	.	.		.	.	.	.	.	.	.	.	.	.	.		0	1	0	0
250	32207032	#6378	1	Zheng	Fang	Jin	Run-ming	China	0	Current medical science	40		https://dx.doi.org/10.1007/s11596-020-2172-6	2020-04-01			.	0	2	1	25	1	0	1	2		0	1	1	0	1	3		.	.	.	.	.	.	.	.	.	.	.		.	.	.	.
251	32171076	#6105	1	Zhou	Fei	Cao	Bin	China	0	Lancet (London, England)	395	59.102	https://dx.doi.org/10.1016/S0140-6736(20)30566-3	2020-03-01			.	0	1	1	191	1	0	1	2		.	.	.	.	.	.		.	.	.	.	.	.	.	.	.	.	.		1	1	1	1
252	32100485	#8579	1	Yoon	Soon Ho	Kim	Yun-Hyeon	South Korea	0	Korean journal of radiology	21	3.73	https://dx.doi.org/10.3348/kjr.2020.0132	2020-04-01	2020-02-17	2020-02-18	1	0	2	1	9	1	0	1	1		0	1	1	1	1	4		.	.	.	.	.	.	.	.	.	.	.		.	.	.	.
253	32360053	#431	1	Yu	Jingjing	Shen	Ya	China	0	Journal of endodontics	i1k, 7511484, 17910050r	2.833	https://dx.doi.org/10.1016/j.joen.2020.04.001	2020-04-01			.	0	2	0	96	1	0	0	2		0	0	1	1	0	2		.	.	.	.	.	.	.	.	.	.	.		.	.	.	.
254	32302265	#5856	1	Zhang	Peng	Li	Hongliang	China	0	Circulation research	daj, 0047103	15.862	https://dx.doi.org/10.1161/CIRCRESAHA.120.317134		2020-04-13	2020-04-17	4	0	1	1	522	1	0	1	2		.	.	.	.	.	.		.	.	.	.	.	.	.	.	.	.	.		1	1	1	1
255	32383183	#712	1	Zeng	Fanfan	Wang	Lin	China	0	Journal of medical virology	i9n, 7705876	2.049	https://dx.doi.org/10.1002/jmv.25989		2020-04-05	2020-04-30	25	0	1	1	331	1	0	0	2		.	.	.	.	.	.		.	.	.	.	.	.	.	.	.	.	.		0	1	0	0
256	32229605	#5690	1	Liu	Wanbing	Zheng	Shangen	China	0	Journal of clinical microbiology	hsh, 7505564	4.959	https://dx.doi.org/10.1128/JCM.00461-20		2020-03-10	2020-03-28	18	0	3	1	214	0	0	1	2		.	.	.	.	.	.		.	.	.	.	.	.	.	.	.	.	.		.	.	.	.
257	32156607	#6726	1	Liu	Rui	Zhu	Chengliang	China	0	Clinica chimica acta; international journal of clinical chemistry	505	2.735	https://dx.doi.org/10.1016/j.cca.2020.03.009	2020-03-07	2020-03-02	2020-03-06	4	0	1	1	4880	1	0	1	2		.	.	.	.	.	.		.	.	.	.	.	.	.	.	.	.	.		1	1	1	0
258	32171865	#6331	1	Liu	Huanhuan	Lan	Weishun	China	0	The Journal of infection	80	5.099	https://dx.doi.org/10.1016/j.jinf.2020.03.007			2020-03-02	.	0	2	1	55	1	0	5	2		0	1	1	1	1	4		.	.	.	.	.	.	.	.	.	.	.		.	.	.	.
259	32334082	#3466	1	Liu	Furong	Zhang	Zhanguo	China	0	Clinical gastroenterology and hepatology : the official clinical practice journal of the American Gastroenterological Association	101160775	7.958	https://dx.doi.org/10.1016/j.cgh.2020.04.040				.	0	2	1	121	1	0	0	0		0	0	1	0	0	1		.	.	.	.	.	.	.	.	.	.	.		.	.	.	.
260	32173576	#840	1	Liu	Fang	Jun	Zhang	China	0	International journal of infectious diseases : IJID : official publication of the International Society for Infectious Diseases	95	3.538	https://dx.doi.org/10.1016/j.ijid.2020.03.013		2020-02-19	2020-03-06	16	0	2	1	10	1	0	1	2		1	1	0	0	1	3		.	.	.	.	.	.	.	.	.	.	.		.	.	.	.
261	32118639	#6537	1	Ling	Yun	Hong	Zhou	China	0	Chinese medical journal	133	1.555	https://dx.doi.org/10.1097/CM9.0000000000000774		2020-02-14		.	0	2	1	66	1	0	1	2		0	1	1	0	1	3		.	.	.	.	.	.	.	.	.	.	.		.	.	.	.
262	32271368	#2714	1	Lighter	Jennifer	Stachel	Anna	United States	1	Clinical infectious diseases : an official publication of the Infectious Diseases Society of America	a4j, 9203213	9.055	https://dx.doi.org/10.1093/cid/ciaa415			2020-04-09	.	1	1	1	3615	0	0	0	0		.	.	.	.	.	.		.	.	.	.	.	.	.	.	.	.	.		0	0	0	0
263	32350048	#2977	1	Lieberman	Joshua A	Greninger	Alexander	United States	1	Journal of clinical microbiology	hsh, 7505564	4.959	https://dx.doi.org/10.1128/JCM.00821-20	2020-04-29			.	0	3	1	169	0	0	1	0		.	.	.	.	.	.		.	.	.	.	.	.	.	.	.	.	.		.	.	.	.
264	32350871	#2987	1	Liao	Jing	Li	Jiafu	China	0	International journal of gynaecology and obstetrics: the official organ of the International Federation of Gynaecology and Obstetrics	e4t, 0210174	1.671	https://dx.doi.org/10.1002/ijgo.13188	2020-05-19	2020-04-14	2020-04-29	15	0	1	1	63	1	0	1	2		.	.	.	.	.	.		.	.	.	.	.	.	.	.	.	.	.		0	1	1	0
265	32066541	#6403	1	Liang	Wenhua	He	Jianxing	China	0	The Lancet. Oncology	21	35.386	https://dx.doi.org/10.1016/S1470-2045(20)30096-6	2020-02-14			.	0	1	1	1590	1	0	0	2		.	.	.	.	.	.		.	.	.	.	.	.	.	.	.	.	.		1	1	0	0
266	32269086	#5090	1	Liang	Wen-Hua	He	Jianxing	China	0	The European respiratory journal	8803460, ery	11.807	https://dx.doi.org/10.1183/13993003.00562-2020	2020-04-08	2020-03-05	2020-03-29	24	0	1	1	1590	1	0	1	2		.	.	.	.	.	.		.	.	.	.	.	.	.	.	.	.	.		1	1	1	1
267	32104917	#5163	1	Li	Zhengtu	Ye	Feng	China	0	Journal of medical virology	i9n, 7705876	2.049	https://dx.doi.org/10.1002/jmv.25727	2020-02-27	2020-02-24	2020-02-26	2	0	3	1	525	0	0	1	0		.	.	.	.	.	.		.	.	.	.	.	.	.	.	.	.	.		.	.	.	.
268	32311109	#5596	1	Li	Youjiang	Xu	Jian	China	0	Journal of medical virology	i9n, 7705876	2.049	https://dx.doi.org/10.1002/jmv.25905	2020-04-20		2020-04-20	.	0	2	1	13	1	0	1	2		0	1	1	1	1	4		.	.	.	.	.	.	.	.	.	.	.		.	.	.	.
269	32130038	#4751	1	Li	Yan	Xia	Liming	China	0	AJR. American journal of roentgenology	3ae, 7708173	3.161	https://dx.doi.org/10.2214/AJR.20.22954		2020-02-11	2020-02-21	10	0	2	1	51	1	0	1	2		1	1	1	0	1	4		.	.	.	.	.	.	.	.	.	.	.		.	.	.	.
270	32219885	#5379	1	Li	Yafang	Yang	Chunhua	China	0	Journal of medical virology	i9n, 7705876	2.049	https://dx.doi.org/10.1002/jmv.25786		2020-03-10	2020-03-22	12	0	2	0	610	1	0	1	2		1	1	1	1	1	5		.	.	.	.	.	.	.	.	.	.	.		.	.	.	.
271	32251805	#3516	1	Li	Xun	Gong	Zuojiong	China	0	International journal of infectious diseases : IJID : official publication of the International Society for Infectious Diseases	94	3.538	https://dx.doi.org/10.1016/j.ijid.2020.03.053	2020-03-24	2020-03-09	2020-03-24	15	0	2	1	25	1	0	1	2		0	1	1	1	1	4		.	.	.	.	.	.	.	.	.	.	.		.	.	.	.
272	32294485	#3881	1	Li	Xiaochen	Zhao	Jianping	China	0	The Journal of allergy and clinical immunology	h53, 1275002	14.11	https://dx.doi.org/10.1016/j.jaci.2020.04.006		2020-03-23	2020-04-09	17	0	1	1	548	1	0	1	2		.	.	.	.	.	.		.	.	.	.	.	.	.	.	.	.	.		1	1	1	1
273	32253535	#146	1	Lechien	Jerome R	Saussez	Sven	Belgium	2	European archives of oto-rhino-laryngology : official journal of the European Federation of Oto-Rhino-Laryngological Societies (EUFOS) : affiliated with the German Society for Oto-Rhino-Laryngology - Head and Neck Surgery	anb, 9002937	1.75	https://dx.doi.org/10.1007/s00405-020-05965-1	2020-04-06	2020-03-30	2020-04-02	3	0	2	0	417	1	0	1	2		1	1	0	0	1	3		.	.	.	.	.	.	.	.	.	.	.		.	.	.	.
274	32150748	#4526	1	Lauer	Stephen A	Lessler	Justin	United States	1	Annals of internal medicine	172	19.315	https://dx.doi.org/10.7326/M20-0504			2020-03-10	.	0	2	1	181	1	0	0	0		0	0	1	1	0	2		.	.	.	.	.	.	.	.	.	.	.		.	.	.	.
275	32329897	#4579	1	Landa	Nerea	Aguirre	Teresa	Spain	2	International journal of dermatology	59	1.794	https://dx.doi.org/10.1111/ijd.14937	2020-04-24	2020-04-17	2020-04-18	1	0	2	1	6	1	0	5	0		0	0	0	0	0	0		.	.	.	.	.	.	.	.	.	.	.		.	.	.	.
276	32367558	#3845	1	Kutlu	Omer	Metin	Ahmet	Turkey	0	Dermatologic therapy	9700070	1.74	https://dx.doi.org/10.1111/dth.13509	2020-05-05	2020-04-11	2020-04-29	18	0	2	1	93	1	0	0	0		0	0	1	0	0	1		.	.	.	.	.	.	.	.	.	.	.		.	.	.	.
277	32339350	#2477	1	Koehler	Philipp	Shimabukuro-Vornhagen	Alexander	Germany	2	Mycoses		3.065	https://dx.doi.org/10.1111/myc.13096	2020-04-27	2020-04-17	2020-04-22	5	0	2	1	5	1	0	1	2		0	1	1	0	1	3		.	.	.	.	.	.	.	.	.	.	.		.	.	.	.
278	32376309	#1195	1	Kim	Seong Eun	Park	Kyung-Hwa	Korea	0	International journal of infectious diseases : IJID : official publication of the International Society for Infectious Diseases	c3r, 9610933	3.538	https://dx.doi.org/10.1016/j.ijid.2020.04.083		2020-04-16	2020-04-28	12	0	2	1	13	1	0	1	2		0	1	1	1	1	4		.	.	.	.	.	.	.	.	.	.	.		.	.	.	.
279	32293646	#3175	1	Kim	David	Brown	Ian	United States	1	JAMA		51.273	https://dx.doi.org/10.1001/jama.2020.6266	2020-04-15			.	0	1	1	1217	1	0	1	0		.	.	.	.	.	.		.	.	.	.	.	.	.	.	.	.	.		1	1	1	1
280	32384020	#1240	1	Kandemirli	Sedat G	Kocer	Naci	Turkey	0	Radiology		7.608	https://dx.doi.org/10.1148/radiol.2020201697	2020-05-08			.	0	1	1	27	1	0	0	2		.	.	.	.	.	.		.	.	.	.	.	.	.	.	.	.	.		0	1	0	0
281	32251798	#3515	1	Jin	Yujiao	Xue	Aifang	China	0	International journal of infectious diseases : IJID : official publication of the International Society for Infectious Diseases	94	3.583	https://dx.doi.org/10.1016/j.ijid.2020.03.065	2020-03-24	1900-01-07	2020-03-24	7	0	3	1	76	1	0	1	2		.	.	.	.	.	.		.	.	.	.	.	.	.	.	.	.	.		.	.	.	.
282	32390285	#1330	1	Ibrahim	Laila F	Babl	Franz	China	0	Emergency medicine Australasia : EMA	101199824	1.5	https://dx.doi.org/10.1111/1742-6723.13550	2020-05-10	1900-01-03	2020-05-10	3	0	1	1	433	1	0	1	2		.	.	.	.	.	.		.	.	.	.	.	.	.	.	.	.	.		1	1	0	0
283	32361413	#1498	1	Huang	Lele	Zhou	Junlin	China	0	Clinical imaging	65	1.136	https://dx.doi.org/10.1016/j.clinimag.2020.04.010	2020-04-14	1900-02-07	2020-04-14	38	0	2	1	7	1	0	1	0		0	1	0	1	0	2		.	.	.	.	.	.	.	.	.	.	.		.	.	.	.
284	32369205	#3905	1	Huang	Jiaofeng	Cheng	Gongping	China	0	Journal of medical virology	i9n, 7705876	2.049	https://dx.doi.org/10.1002/jmv.25969	2020-05-03	1900-01-19	2020-05-03	19	0	1	1	344	1	0	1	2		.	.	.	.	.	.		.	.	.	.	.	.	.	.	.	.	.		1	1	1	1
285	32223665	#4945	1	Huang	Guoquan	Lin	Liangjie	China	0	AJR. American journal of roentgenology	3ae, 7708173	3.19	https://dx.doi.org/10.2214/AJR.20.23078	2020-03-09	1900-01-03	2020-03-09	3	0	1	1	30	1	0	1	2		.	.	.	.	.	.		.	.	.	.	.	.	.	.	.	.	.		1	1	0	1
286	32387924	#1541	1	Hu	Qiongjie	Xia	Liming	China	0	European journal of radiology	128	2.948	https://dx.doi.org/10.1016/j.ejrad.2020.109017	2020-04-10	1900-02-01	2020-04-10	32	0	2	1	46	1	0	1	2		0	1	1	1	1	4		.	.	.	.	.	.	.	.	.	.	.		.	.	.	.
287	32361738	#456	1	Hu	Ling	Deng	Youping	China	0	Clinical infectious diseases : an official publication of the Infectious Diseases Society of America	a4j, 9203213	9.055	https://dx.doi.org/10.1093/cid/ciaa539	2020-05-03	1900-01-25	2020-05-03	25	0	1	1	330	1	0	1	2		.	.	.	.	.	.		.	.	.	.	.	.	.	.	.	.	.		1	1	1	1
288	32370577	#915	1	Hou	Wei	Hu	Zhongjie	China	0	Infectious diseases (London, England)	101650235	2.191	https://dx.doi.org/10.1080/23744235.2020.1759817	2020-04-20	1900-01-09	2020-04-20	9	0	1	1	101	1	0	1	2		.	.	.	.	.	.		.	.	.	.	.	.	.	.	.	.	.		1	1	1	1
289	32365221	#3786	1	Hou	Hongyan	Sun	Z	China	0	Clinical and experimental immunology	dd7, 0057202	3.711	https://dx.doi.org/10.1111/cei.13450	2020-04-28		2020-04-28	.	0	1	1	389	1	0	1	2		.	.	.	.	.	.		.	.	.	.	.	.	.	.	.	.	.		1	1	1	1
290	32391741	#1358	1	Hossain	Rydhwana	White	Charles	United States	1	Radiology		7.608	https://dx.doi.org/10.1148/radiol.2020201743	2020-05-11		2020-05-11	.	0	2	1	124	1	0	1	2		1	1	0	1	1	4		.	.	.	.	.	.	.	.	.	.	.		.	.	.	.
291	32395487	#4506	1	Hong	Yucai	Zhang	Zhongheng	China	0	Annals of translational medicine	8	3.689	https://dx.doi.org/10.21037/atm.2020.03.147	2020-03-27	1900-01-23	2020-03-27	23	0	1	1	75	1	0	1	2		.	.	.	.	.	.		.	.	.	.	.	.	.	.	.	.	.		1	1	1	1
292	32336042	#2798	1	Hong	Nan	Han	Wei	China	0	Acta ophthalmologica	101468102	3.153	https://dx.doi.org/10.1111/aos.14445	2020-03-26	1900-01-01	2020-03-26	1	0	2	0	56	1	0	0	2		0	0	0	1	1	2		.	.	.	.	.	.	.	.	.	.	.		.	.	.	.
293	32353760	#1476	1	Hogan	Catherine A	Pinsky	Benjamin	United States	1	Journal of clinical virology : the official publication of the Pan American Society for Clinical Virology	127	3.02	https://dx.doi.org/10.1016/j.jcv.2020.104383	2020-04-21	1900-01-08	2020-04-21	8	0	3	0	180	0	0	1	0		.	.	.	.	.	.		.	.	.	.	.	.	.	.	.	.	.		.	.	.	.
294	32232648	#6470	1	Himoto	Yuki	Umeoka	Shigeaki	Japan	0	Japanese journal of radiology	38	1.5	https://dx.doi.org/10.1007/s11604-020-00958-w	2020-03-18	1900-01-05	2020-03-18	5	0	3	1	21	1	0	1	2		.	.	.	.	.	.		.	.	.	.	.	.	.	.	.	.	.		.	.	.	.
295	32233013	#5429	1	Guo	Weina	Hu	Desheng	China	0	Diabetes/metabolism research and reviews	dcy, 100883450		https://dx.doi.org/10.1002/dmrr.3319	2020-03-25	1900-01-20	2020-03-25	20	0	1	1	174	1	0	1	2		.	.	.	.	.	.		.	.	.	.	.	.	.	.	.	.	.		1	1	1	1
296	32393351	#4620	1	Ren	Huihui	Zhang	Shujun	China	0	Cardiovascular diabetology	19	5.948	https://dx.doi.org/10.1186/s12933-020-01035-2	2020-05-07	00:00:00	2020-05-07	.	0	1	1	151	1	0	1	2		.	.	.	.	.	.		.	.	.	.	.	.	.	.	.	.	.		0	1	1	1
297	32219356	#4943	1	Guo	Tao	Lu	Zhibing	China	0	JAMA cardiology	101676033	11.866	https://dx.doi.org/10.1001/jamacardio.2020.1017	2020-03-27		2020-03-27	.	0	2	1	211	1	0	1	2		1	1	1	1	1	5		.	.	.	.	.	.	.	.	.	.	.		.	.	.	.
298	32198501	#3107	1	Guo	Li	Wang	Jianwei	China	0	Clinical infectious diseases : an official publication of the Infectious Diseases Society of America	a4j, 9203213	9.055	https://dx.doi.org/10.1093/cid/ciaa310	2020-03-19	1900-01-26	2020-03-19	26	0	3	1	82	1	0	1	2		.	.	.	.	.	.		.	.	.	.	.	.	.	.	.	.	.		.	.	.	.
299	32387541	#1159	1	Gubatan	John	Habtezion	Aida	United States	1	Gastroenterology	fh3, 0374630	19.809	https://dx.doi.org/10.1053/j.gastro.2020.05.009	2020-05-02		2020-05-02	.	0	1	1	168	1	0	1	2		.	.	.	.	.	.		.	.	.	.	.	.	.	.	.	.	.		1	1	1	1
300	32109013	#6481	1	Guan	Wei-Jie	Zhong	N	China	0	The New England journal of medicine	382	70.67	https://dx.doi.org/10.1056/NEJMoa2002032	2020-02-28		2020-02-28	.	0	2	1	1099	1	0	1	2		0	1	1	0	1	3		.	.	.	.	.	.	.	.	.	.	.		.	.	.	.
301	32217650	#4939	1	Guan	Wei-Jie	He	Jian-xing	China	0	The European respiratory journal	8803460, ery	11.807	https://dx.doi.org/10.1183/13993003.00547-2020	2020-03-13	1900-01-09	2020-03-13	9	0	1	1	1590	1	0	1	2		.	.	.	.	.	.		.	.	.	.	.	.	.	.	.	.	.		1	1	0	1
302	32204990	#6467	1	Guan	Chun Shuang	Cheng	Bu Dong	China	0	Academic radiology	27	2.267	https://dx.doi.org/10.1016/j.acra.2020.03.002	2020-03-06	1900-01-03	2020-03-06	3	0	2	1	53	1	0	1	2		0	1	1	0	0	2		.	.	.	.	.	.	.	.	.	.	.		.	.	.	.
303	32275812	#2503	1	Grein	Jonathan	Flanigan	Timothy	United States	1	The New England journal of medicine	0255562, now	70.67	https://dx.doi.org/10.1056/NEJMoa2007016	2020-04-10		2020-04-10	.	0	2	1	61	1	0	1	2		1	1	1	0	1	4		.	.	.	.	.	.	.	.	.	.	.		.	.	.	.
304	32250385	#3276	1	Grasselli	Giacomo	Pesenti	Antonio	Italy	2	JAMA		9.055	https://dx.doi.org/10.1001/jama.2020.5394	2020-04-06		2020-04-06	.	0	2	1	1591	1	0	1	2		1	1	1	0	1	4		.	.	.	.	.	.	.	.	.	.	.		.	.	.	.
305	32389848	#1709	1	Giraud-Gatineau	Audrey	Raoult	Didier	France	2	International journal of infectious diseases : IJID : official publication of the International Society for Infectious Diseases	c3r, 9610933	3.538	https://dx.doi.org/10.1016/j.ijid.2020.05.001	2020-05-01	1900-02-02	2020-05-01	33	0	1	1	272	0	0	1	2		.	.	.	.	.	.		.	.	.	.	.	.	.	.	.	.	.		1	0	1	1
306	32337591	#3967	1	Lin	Aifen	Yan	Wei-Hua	China	0	Clinical infectious diseases : an official publication of the Infectious Diseases Society of America	a4j, 9203213	9.055	https://dx.doi.org/10.1093/cid/ciaa490	2020-04-27	1900-02-11	2020-04-27	42	0	1	0	137	1	0	1	2		.	.	.	.	.	.		.	.	.	.	.	.	.	.	.	.	.		0	1	1	1
307	32241899	#4254	1	Lin	Lu	Shan	Hong	China	0	Gut	69	17.943	https://dx.doi.org/10.1136/gutjnl-2020-321013	2020-03-24	1900-01-25	2020-03-24	25	0	2	1	95	1	0	1	2		0	1	1	1	1	4		.	.	.	.	.	.	.	.	.	.	.		.	.	.	.
308	32186894	#4807	1	Liu	Dehan	Zheng	Chuansheng	China	0	AJR. American journal of roentgenology	3ae, 7708173	3.161	https://dx.doi.org/10.2214/AJR.20.23072	2020-03-07	1900-01-01	2020-03-07	1	0	2	1	15	1	0	1	2		1	1	1	0	1	4		.	.	.	.	.	.	.	.	.	.	.		.	.	.	.
309	32344321	#1013	1	Liu	Fang	Zhou	Xiang	China	0	Journal of clinical virology : the official publication of the Pan American Society for Clinical Virology	127	3.02	https://dx.doi.org/10.1016/j.jcv.2020.104370	2020-04-11	1900-01-08	2020-04-11	8	0	1	1	140	1	0	1	2		.	.	.	.	.	.		.	.	.	.	.	.	.	.	.	.	.		1	1	1	1
310	32385648	#798	1	Liu	Jiayi	Xiao	Enhua	China	0	European radiology	cl3, 9114774	3.962	https://dx.doi.org/10.1007/s00330-020-06916-4	2020-04-23	1900-01-27	2020-04-23	27	0	2	1	24	1	0	1	2		1	1	1	0	1	4		.	.	.	.	.	.	.	.	.	.	.		.	.	.	.
311	32379667	#6966	1	Liu	Kai	Liqing	Pan	China	0	Complementary therapies in clinical practice	39	1.587	https://dx.doi.org/10.1016/j.ctcp.2020.101132	2020-02-29	1900-01-02	2020-02-29	2	0	4	0	51	1	0	1	2		.	.	.	.	.	.		.	.	.	.	.	.	.	.	.	.	.		.	.	.	.
312	32379637	#6964	1	Liu	Kai	Cheng	Ying	China	0	Complementary therapies in clinical practice	39	1.587	https://dx.doi.org/10.1016/j.ctcp.2020.101166	2020-03-30		2020-03-30	.	0	4	0	72	1	0	1	2		.	.	.	.	.	.		.	.	.	.	.	.	.	.	.	.	.		.	.	.	.
313	32399710	#1926	1	Liu	Mengqi	Xiao	Kaihu	China	0	European radiology	cl3, 9114774	4.014	https://dx.doi.org/10.1007/s00330-020-06928-0	2020-04-28	1900-02-06	2020-04-28	37	0	1	1	170	1	0	1	2		.	.	.	.	.	.		.	.	.	.	.	.	.	.	.	.	.		1	1	1	0
314	32118640	#6538	1	Liu	Wei	Yi	Hu	China	0	Chinese medical journal	133	1.555	https://dx.doi.org/10.1097/CM9.0000000000000775	2020-02-28	1900-01-17	2020-02-28	17	0	1	1	78	1	0	1	2		.	.	.	.	.	.		.	.	.	.	.	.	.	.	.	.	.		1	1	1	1
315	32297540	#3936	1	Liu	Yanli	Yu	Li	China	0	Platelets		3.106	https://dx.doi.org/10.1080/09537104.2020.1754383	2020-04-06	1900-01-15	2020-04-06	15	0	1	1	383	1	0	1	2		.	.	.	.	.	.		.	.	.	.	.	.	.	.	.	.	.		1	1	1	1
316	32353746	#1465	1	Lodigiani	Corrado	Barco	Stefano	Italy	2	Thrombosis research	191	3.27	https://dx.doi.org/10.1016/j.thromres.2020.04.024	2020-04-20	1900-01-04	2020-04-20	4	0	2	1	388	1	0	1	2		0	1	1	1	1	4		.	.	.	.	.	.	.	.	.	.	.		.	.	.	.
317	32307189	#2071	1	Mustafa	M W M	Mustafa	Mwm	Egypt	2	American journal of otolaryngology	32w, 8000029	0.932	https://dx.doi.org/10.1016/j.amjoto.2020.102483	2020-04-10	1900-01-04	2020-04-10	4	0	2	0	40	0	0	0	0		0	0	1	0	0	1		.	.	.	.	.	.	.	.	.	.	.		.	.	.	.
318	32330305	#3703	1	Peng	Liang	Gao	Zhiliang	China	0	Journal of medical virology	i9n, 7705876	2.049	https://dx.doi.org/10.1002/jmv.25936	2020-04-22	1900-01-01	2020-04-22	1	0	2	1	9	1	0	1	1		0	0	1	1	1	3		.	.	.	.	.	.	.	.	.	.	.		.	.	.	.
319	32330334	#2286	1	Piccolo	Vincenzo	Bassi	A	Italy	2	Journal of the European Academy of Dermatology and Venereology : JEADV	c2r, 9216037	5.113	https://dx.doi.org/10.1111/jdv.16526	2020-04-24	1900-01-10	2020-04-24	10	1	2	1	63	1	0	0	0		0	0	0	1	0	1		.	.	.	.	.	.	.	.	.	.	.		.	.	.	.
320	32391519	#1353	1	Pierce-Williams	Rebecca A M	Berghella	Vincenzo	United States	1	American journal of obstetrics & gynecology MFM	101746609	6.12	https://dx.doi.org/10.1016/j.ajogmf.2020.100134	2020-05-04	1900-01-07	2020-05-04	7	0	1	1	64	1	0	1	2		.	.	.	.	.	.		.	.	.	.	.	.	.	.	.	.	.		1	1	1	1
321	32330817	#1414	1	Piva	Simone	Latronico	Nicola	Italy	2	Journal of critical care	58	2.783	https://dx.doi.org/10.1016/j.jcrc.2020.04.004	2020-04-14		2020-04-14	.	0	2	0	33	1	0	1	2		0	1	1	0	1	3		.	.	.	.	.	.	.	.	.	.	.		.	.	.	.
322	32241022	#2672	1	Qiu	Lin	Zhu	Lan	China	0	Clinical infectious diseases : an official publication of the Infectious Diseases Society of America	a4j, 9203213	9.055	https://dx.doi.org/10.1093/cid/ciaa375	2020-04-01	1900-01-06	2020-04-01	6	0	2	1	10	1	0	1	2		1	1	1	1	1	5		.	.	.	.	.	.	.	.	.	.	.		.	.	.	.
323	32179890	#3097	1	Ran	Li	Tan	Xiaodong	China	0	Clinical infectious diseases : an official publication of the Infectious Diseases Society of America	a4j, 9203213	9.055	https://dx.doi.org/10.1093/cid/ciaa287	2020-03-17	1900-01-30	2020-03-17	30	0	1	1	72	1	0	1	1		.	.	.	.	.	.		.	.	.	.	.	.	.	.	.	.	.		0	0	0	0
324	32333911	#3464	1	Redd	Walker D	Chan	Walter	United States	1	Gastroenterology	fh3, 0374630	19.809	https://dx.doi.org/10.1053/j.gastro.2020.04.045	2020-04-20		2020-04-20	.	0	1	1	318	1	0	1	2		.	.	.	.	.	.		.	.	.	.	.	.	.	.	.	.	.		1	1	0	1
325	32325167	#973	1	Lovell	Natasha	Sleeman	Kathrine	United Kingdom	2	Journal of pain and symptom management	8605836, ijj	3.378	https://dx.doi.org/10.1016/j.jpainsymman.2020.04.015	2020-04-20		2020-04-20	.	0	2	1	101	1	0	0	2		0	0	1	0	1	2		.	.	.	.	.	.	.	.	.	.	.		.	.	.	.
326	32304092	#3288	1	Lu	Lu	Zhou	Dong	China	0	Epilepsia		5.562	https://dx.doi.org/10.1111/epi.16524	2020-04-10	1900-01-04	2020-04-10	4	0	2	1	304	1	0	1	2		1	1	1	1	1	5		.	.	.	.	.	.	.	.	.	.	.		.	.	.	.
327	32195887	#6262	1	Lu	Tao	Pu	Hong	China	0	Journal of thoracic imaging	35	2.078	https://dx.doi.org/10.1097/RTI.0000000000000508				.	0	2	1	5	1	0	1	0		0	1	1	0	0	2		.	.	.	.	.	.	.	.	.	.	.		.	.	.	.
328	32389373	#1298	1	Lu	Y	Liu	H	China	0	Clinical radiology	diu, 1306016	2.082	https://dx.doi.org/10.1016/j.crad.2020.04.010	2020-02-28	1900-01-03	2020-02-28	3	0	2	1	9	1	0	0	2		1	0	1	0	1	3		.	.	.	.	.	.	.	.	.	.	.		.	.	.	.
329	32379191	#109	1	Lu	Yingying	Du	Hao	China	0	The Pediatric infectious disease journal	oxj, 8701858	2.317	https://dx.doi.org/10.1097/INF.0000000000002729	2020-04-21		2020-04-21	.	0	1	1	110	1	0	1	2		.	.	.	.	.	.		.	.	.	.	.	.	.	.	.	.	.		1	1	1	1
330	32381426	#1067	1	Luong-Nguyen	M	Sauvanet	A	France	2	Journal of visceral surgery	101532664	2.393	https://dx.doi.org/10.1016/j.jviscsurg.2020.04.016	2020-04-27		2020-04-27	.	0	2	1	15	1	0	0	2		1	0	1	1	1	4		.	.	.	.	.	.	.	.	.	.	.		.	.	.	.
331	32304402	#2069	1	Lyu	Peijie	Gao	Jianbo	China	0	Investigative radiology	gwk, 0045377	6.091	https://dx.doi.org/10.1097/RLI.0000000000000689	2020-04-17		2020-04-17	.	0	1	1	51	1	0	1	2		.	.	.	.	.	.		.	.	.	.	.	.	.	.	.	.	.		1	1	1	0
332	32337590	#3966	1	Qu	Jiuxin	Liu	Lei	China	0	Clinical infectious diseases : an official publication of the Infectious Diseases Society of America	a4j, 9203213	9.055	https://dx.doi.org/10.1093/cid/ciaa489	2020-02-27	1900-01-01	2020-02-27	1	0	1	1	79	1	0	1	0		.	.	.	.	.	.		.	.	.	.	.	.	.	.	.	.	.		1	0	1	1
333	32161940	#5321	1	Qin	Chuan	Tian	Dai-Shi	China	0	Clinical infectious diseases : an official publication of the Infectious Diseases Society of America	a4j, 9203213	9.055	https://dx.doi.org/10.1093/cid/ciaa248	2020-03-06	1900-01-17	2020-03-06	17	0	1	1	452	1	0	1	2		.	.	.	.	.	.		.	.	.	.	.	.	.	.	.	.	.		1	1	1	0
334	32353549	#3315	1	Qiancheng	Xu	Lei	Zha	China	0	International journal of infectious diseases : IJID : official publication of the International Society for Infectious Diseases	c3r, 9610933	3.538	https://dx.doi.org/10.1016/j.ijid.2020.04.065	2020-04-22	1900-01-23	2020-04-22	23	0	1	1	82	1	0	1	2		.	.	.	.	.	.		.	.	.	.	.	.	.	.	.	.	.		1	1	1	1
335	32181807	#3100	1	Qian	Guo-Qing	Cheng	X-M	China	0	QJM : monthly journal of the Association of Physicians	9438285, B4V	2.649	https://dx.doi.org/10.1093/qjmed/hcaa089	2020-03-17	1900-01-13	2020-03-17	13	0	2	1	88	1	0	0	2		0	0	1	0	1	2		.	.	.	.	.	.	.	.	.	.	.		.	.	.	.
336	32298988	#903	1	Li	Ruoqing	Ding	Jianqiang	China	0	Journal of clinical virology : the official publication of the Pan American Society for Clinical Virology	127	3.02	https://dx.doi.org/10.1016/j.jcv.2020.104363	2020-04-05	1900-01-25	2020-04-05	25	0	2	1	225	1	0	1	2		0	1	0	1	0	2		.	.	.	.	.	.	.	.	.	.	.		.	.	.	.
337	32191588	#4817	1	Li	Lin	Xia	Jun	China	0	Radiology		7.608	https://dx.doi.org/10.1148/radiol.2020200905	2020-03-19		2020-03-19	.	0	3	1	3322	1	0	1	2		.	.	.	.	.	.		.	.	.	.	.	.	.	.	.	.	.		.	.	.	.
338	32215691	#3130	1	Li	Kunwei	Li	Shaolin	China	0	European radiology	cl3, 9114774	2.948	https://dx.doi.org/10.1007/s00330-020-06817-6	2020-03-16	1900-01-27	2020-03-16	27	0	2	1	78	1	0	1	2		0	1	1	1	1	4		.	.	.	.	.	.	.	.	.	.	.		.	.	.	.
339	32277967	#5907	1	Li	Huan	Wu	Qingming	China	0	The Journal of infection	ig9, 7908424	5.099	https://dx.doi.org/10.1016/j.jinf.2020.03.035	2020-03-22		2020-03-22	.	0	1	1	132	1	0	1	2		.	.	.	.	.	.		.	.	.	.	.	.	.	.	.	.	.		0	1	1	1
340	32375560	#43	1	Li	Dongze	Zeng	Rui	China	0	Circulation research	daj, 0047103	15.862	https://dx.doi.org/10.1161/CIRCRESAHA.120.317070	2020-04-01	1900-02-04	2020-04-01	35	1	1	1	182	1	0	1	2		.	.	.	.	.	.		.	.	.	.	.	.	.	.	.	.	.		0	1	1	1
341	32257537	#7929	1	Leng	Zikuan	Zhao	Robert	China	0	Aging and disease	11	4.232	https://dx.doi.org/10.14336/AD.2020.0228	2020-02-28	1900-01-03	2020-02-28	3	0	1	0	10	1	0	1	2		.	.	.	.	.	.		.	.	.	.	.	.	.	.	.	.	.		1	0	1	1
342	32278758	#3873	1	Lei	Ziying	Lin	Bing-Liang	China	0	Travel medicine and infectious disease	101230758	4.868	https://dx.doi.org/10.1016/j.tmaid.2020.101664	2020-03-07	1900-01-29	2020-03-07	29	0	2	1	119	1	0	1	2		1	1	1	0	1	4		.	.	.	.	.	.	.	.	.	.	.		.	.	.	.
343	32294504	#5956	1	Meng	Heng	Geng	Qing	China	0	The Journal of infection	ig9, 7908424	5.099	https://dx.doi.org/10.1016/j.jinf.2020.04.004	2020-04-07		2020-04-07	.	0	2	1	58	1	0	1	2		0	1	1	1	1	4		.	.	.	.	.	.	.	.	.	.	.		.	.	.	.
344	32356863	#408	1	Mercuro	Nicholas J	Gold	Howard	United States	1	JAMA cardiology	101676033	11.86	https://dx.doi.org/10.1001/jamacardio.2020.1834	2020-04-17		2020-04-17	.	0	1	1	90	1	0	1	2		.	.	.	.	.	.		.	.	.	.	.	.	.	.	.	.	.		1	1	1	1
345	2005823367	#11109	1	Merza M.A.	Muayad	Abdulah	Deldar	Iraq	0	Diabetes and Metabolic Syndrome: Clinical Research and Reviews	14		http://dx.doi.org/10.1016/j.dsx.2020.04.047	2020-04-29	1900-01-05	2020-04-29	5	0	2	1	15	1	0	1	2		0	1	1	1	1	4		.	.	.	.	.	.	.	.	.	.	.		.	.	.	.
346	32243304	#4598	1	Mi	Bobin	Liu	Guohui	China	0	The Journal of bone and joint surgery. American volume	hjr, 0014030	4.716	https://dx.doi.org/10.2106/JBJS.20.00390	2020-05-06		2020-05-06	.	0	2	1	10	1	0	0	0		0	0	1	0	1	2		.	.	.	.	.	.	.	.	.	.	.		.	.	.	.
347	32327245	#2760	1	Miao	Congliang	Hong	Jiang	China	0	The American journal of emergency medicine	aa2, 8309942	1.651	https://dx.doi.org/10.1016/j.ajem.2020.04.051	2020-04-14	1900-01-26	2020-04-14	26	0	3	1	130	1	0	1	2		.	.	.	.	.	.		.	.	.	.	.	.	.	.	.	.	.		.	.	.	.
348	32369666	#502	1	Middeldorp	Saskia	Es	Nick	Netherlands	2	Journal of thrombosis and haemostasis : JTH	101170508	4.662	https://dx.doi.org/10.1111/jth.14888	2020-05-05		2020-05-05	.	0	1	1	198	1	0	1	2		.	.	.	.	.	.		.	.	.	.	.	.	.	.	.	.	.		0	1	1	1
349	32387409	#1150	1	Million	Matthieu	Raoult	Didier	France	2	Travel medicine and infectious disease	101230758	4.868	https://dx.doi.org/10.1016/j.tmaid.2020.101738	2020-05-01	1900-01-10	2020-05-01	10	0	1	1	1061	1	0	1	2		.	.	.	.	.	.		.	.	.	.	.	.	.	.	.	.	.		1	1	1	1
350	32173725	#3094	1	Mo	Pingzheng	Zhang	Yongxi	China	0	Clinical infectious diseases : an official publication of the Infectious Diseases Society of America	a4j, 9203213	9.055	https://dx.doi.org/10.1093/cid/ciaa270	2020-03-16	1900-02-03	2020-03-16	34	0	1	1	155	1	0	1	2		.	.	.	.	.	.		.	.	.	.	.	.	.	.	.	.	.		1	1	1	1
351	32387456	#1151	1	Montopoli	M	Alimonti	A	Italy	2	Annals of oncology : official journal of the European Society for Medical Oncology	ayf, 9007735	14.196	https://dx.doi.org/10.1016/j.annonc.2020.04.479	2020-04-29	1900-01-08	2020-04-29	8	0	1	1	9280	1	0	1	2		.	.	.	.	.	.		.	.	.	.	.	.	.	.	.	.	.		1	1	1	1
352	32351040	#617	1	Nair	Vinay	Molmenti	Ernesto	United States	1	American journal of transplantation : official journal of the American Society of Transplantation and the American Society of Transplant Surgeons	100968638	7.163	https://dx.doi.org/10.1111/ajt.15967	2020-04-29	1900-01-27	2020-04-29	27	0	2	1	10	1	0	1	2		1	1	1	1	1	5		.	.	.	.	.	.	.	.	.	.	.		.	.	.	.
353	32353762	#1478	1	Nikpouraghdam	Mohamad	Bagheri	Mahdi	Iran	0	Journal of clinical virology : the official publication of the Pan American Society for Clinical Virology	127	3.02	https://dx.doi.org/10.1016/j.jcv.2020.104378	2020-04-19	1900-01-03	2020-04-19	3	0	1	1	3203	1	0	1	2		.	.	.	.	.	.		.	.	.	.	.	.	.	.	.	.	.		1	1	1	1
354	32339960	#1440	1	Niu	Shengmei	Zhang	Jinjun	China	0	Archives of gerontology and geriatrics	89	2.611	https://dx.doi.org/10.1016/j.archger.2020.104058	2020-03-31	1900-01-19	2020-03-31	19	0	2	1	201	1	0	1	2		0	1	1	0	1	3		.	.	.	.	.	.	.	.	.	.	.		.	.	.	.
355	32378797	#96	1	O'Reilly	G M	Cameron	Peter	Australia	0	Emergency medicine Australasia : EMA	101199824	1.5	https://dx.doi.org/10.1111/1742-6723.13540	2020-05-04		2020-05-04	.	0	2	0	1508	1	0	1	2		0	1	1	0	1	3		.	.	.	.	.	.	.	.	.	.	.		.	.	.	.
356	32330343	#982	1	Pereira	Marcus R	Verna	Elizabeth	United States	1	American journal of transplantation : official journal of the American Society of Transplantation and the American Society of Transplant Surgeons	100968638	7.163	https://dx.doi.org/10.1111/ajt.15941	2020-04-19	1900-01-10	2020-04-19	10	0	2	1	72	1	0	1	2		1	1	1	0	1	4		.	.	.	.	.	.	.	.	.	.	.		.	.	.	.
357	32287140	#7152	1	Pan	Lei	Tu	Lei	China	0	The American journal of gastroenterology	115	10.241	https://dx.doi.org/10.14309/ajg.0000000000000620	2020-04-14	1900-01-26	2020-04-14	26	0	2	1	204	1	0	1	2		1	1	1	1	1	5		.	.	.	.	.	.	.	.	.	.	.		.	.	.	.
358	32283141	#3666	1	Pan	Yunbao	Li	Yirong	China	0	The Journal of infection	ig9, 7908424	5.099	https://dx.doi.org/10.1016/j.jinf.2020.03.051	2020-03-26		2020-03-26	.	0	3	1	134	0	0	1	2		.	.	.	.	.	.		.	.	.	.	.	.	.	.	.	.	.		.	.	.	.
359	32271602	#6668	1	Peng	Ling	Zhou	Chao	China	0	Archives of Iranian medicine	23	1.141	https://dx.doi.org/10.34172/aim.2020.10	2020-03-21	1900-01-05	2020-03-21	5	2	2	1	86	1	0	1	2		1	1	1	1	0	4		.	.	.	.	.	.	.	.	.	.	.		.	.	.	.
360	32242347	#8693	1	Park	Peong Gang	Kim	Choong-Hyo	Korea	0	Journal of Korean medical science	35	1.716	https://dx.doi.org/10.3346/jkms.2020.35.e140	2020-03-27	1900-01-07	2020-03-27	7	2	2	1	309	1	0	1	2		0	1	0	1	0	2		.	.	.	.	.	.	.	.	.	.	.		.	.	.	.
361	32351196	#7139	1	Pedersen	Henrik Planck	Nielsen	Henning	Denmark	2	Danish medical journal	67	1.17					.	0	2	1	16	1	0	0	3		1	0	0	1	1	3		.	.	.	.	.	.	.	.	.	.	.		.	.	.	.
362	32380315	#1061	1	Gendelman	Omer	Chodick	Gabriele	Israel	0	Autoimmunity reviews	101128967	7.716	https://dx.doi.org/10.1016/j.autrev.2020.102566	2020-04-29	1900-01-01	2020-04-29	1	0	2	1	14520	1	0	1	2		1	1	1	1	1	5		.	.	.	.	.	.	.	.	.	.	.		.	.	.	.
363	32394236	#1662	1	Pavoni	Vittorio	Frigieri	Francesca	Italy	2	Journal of thrombosis and thrombolysis	ddy, 9502018	2.941	https://dx.doi.org/10.1007/s11239-020-02130-7	2020-05-11		2020-05-11	.	0	2	1	40	1	0	1	2		1	1	1	0	1	4		.	.	.	.	.	.	.	.	.	.	.		.	.	.	.
364	32055945	#2589	1	Pan	Yueying	Xia	Liming	China	0	European radiology	cl3, 9114774	3.962	https://dx.doi.org/10.1007/s00330-020-06731-x	2020-02-13		2020-02-13	.	0	2	1	63	1	0	0	2		0	0	1	1	0	2		.	.	.	.	.	.	.	.	.	.	.		.	.	.	.
365	32343948	#1007	1	Padoan	Andrea	Plebani	Mario	Italy	2	Clinica chimica acta; international journal of clinical chemistry	507	2.735	https://dx.doi.org/10.1016/j.cca.2020.04.026	2020-04-24	1900-01-01	2020-04-24	1	0	2	1	19	1	0	1	2		0	1	1	0	1	3		.	.	.	.	.	.	.	.	.	.	.		.	.	.	.
366	32259132	#7510	1	Mardani	Rajab	Ahmadi	Bnayebali	Iran	0	Archives of academic emergency medicine	8	2.96					.	0	3	1	200	1	0	1	1		.	.	.	.	.	.		.	.	.	.	.	.	.	.	.	.	.		.	.	.	.
367	32275288	#3280	1	Mao	Ling	Hu	Bo	China	0	JAMA neurology	101589536	12.321	https://dx.doi.org/10.1001/jamaneurol.2020.1127	2020-04-10		2020-04-10	.	0	2	1	214	1	0	1	2		1	1	1	1	1	5		.	.	.	.	.	.	.	.	.	.	.		.	.	.	.
368	32387682	#1262	1	Ma	Yan	Zhang	Xia-guo	China	0	Microbes and infection	dj1, 100883508	2.669	https://dx.doi.org/10.1016/j.micinf.2020.04.011	2020-04-27	1900-01-22	2020-04-27	22	0	2	1	47	1	0	1	2		1	0	1	0	0	2		.	.	.	.	.	.	.	.	.	.	.		.	.	.	.
369	32370747	#6883	1	Ma	Huijing	Shao	Jianbo	China	0	BMC medicine	18	8.258	https://dx.doi.org/10.1186/s12916-020-01596-9	2020-03-26	1900-02-08	2020-03-26	39	0	1	1	158	1	0	1	2		.	.	.	.	.	.		.	.	.	.	.	.	.	.	.	.	.		1	1	0	1
370	32364962	#1042	1	Luo	Zhibing	Li	Qiang	China	0	Respiratory medicine	168	3.237	https://dx.doi.org/10.1016/j.rmed.2020.105989	2020-04-20	1900-01-07	2020-04-20	7	0	2	1	115	1	0	1	2		0	1	1	1	1	4		.	.	.	.	.	.	.	.	.	.	.		.	.	.	.
371	32317309	#5994	1	Denina	Marco	Garazzino	Silvia	Italy	2	Pediatrics		5.401	https://dx.doi.org/10.1542/peds.2020-1157	2020-04-21		2020-04-21	.	0	2	0	8	1	0	0	0		1	0	0	1	0	2		.	.	.	.	.	.	.	.	.	.	.		.	.	.	.
372	32283101	#3665	1	Cholankeril	George	Cholankeril	George	United States	1	Gastroenterology	fh3, 0374630	19.809	https://dx.doi.org/10.1053/j.gastro.2020.04.008	2020-04-10		2020-04-10	.	0	2	1	116	1	0	0	2		1	0	1	0	0	2		.	.	.	.	.	.	.	.	.	.	.		.	.	.	.
373	32323974	#196	1	Chen	Zhenhua	Lin	Guangfeng	China	0	Analytical chemistry	4nr, 0370536	6.35	https://dx.doi.org/10.1021/acs.analchem.0c00784	2020-04-23	1900-01-31	2020-04-23	31	0	3	1	58	0	0	1	2		.	.	.	.	.	.		.	.	.	.	.	.	.	.	.	.	.		.	.	.	.
374	32300971	#2838	1	Chen	Xiaofeng	Dai	Zhouzhi	China	0	European radiology	cl3, 9114774	3.962	https://dx.doi.org/10.1007/s00330-020-06829-2	2020-03-23	1900-02-02	2020-03-23	33	0	1	1	136	1	0	1	2		.	.	.	.	.	.		.	.	.	.	.	.	.	.	.	.	.		1	1	1	0
375	32320517	#2123	1	Llitjos	Jean-Francois	Llitjos	Jean-Francois	France	2	Journal of thrombosis and haemostasis : JTH	101170508	4.662	https://dx.doi.org/10.1111/jth.14869	2020-04-20	1900-01-02	2020-04-20	2	2	1	1	26	1	0	1	2		.	.	.	.	.	.		.	.	.	.	.	.	.	.	.	.	.		1	1	1	0
376	32283162	#3448	1	Liu	Yuwei	Zhao	Yanyun	China	0	The Journal of infection	ig9, 7908424	5.099	https://dx.doi.org/10.1016/j.jinf.2020.04.002	2020-04-03		2020-04-03	.	0	1	1	245	1	0	1	2		.	.	.	.	.	.		.	.	.	.	.	.	.	.	.	.	.		1	1	1	1
377	32217900	#4908	1	Liu	Mengqi	Xiao	Kaihu	China	0	Journal of computer assisted tomography	hvt, 7703942	1.3	https://dx.doi.org/10.1097/RCT.0000000000001023	2020-03-26		2020-03-26	.	0	2	1	5	1	0	1	2		0	1	1	1	0	3		.	.	.	.	.	.	.	.	.	.	.		.	.	.	.
378	32044814	#6536	1	Liu	Kui	Liu	Hui-Guo	China	0	Chinese medical journal	133	1.55	https://dx.doi.org/10.1097/CM9.0000000000000744	2020-02-15	1900-01-17	2020-02-15	17	0	2	1	137	1	0	1	2		0	1	1	1	0	3		.	.	.	.	.	.	.	.	.	.	.		.	.	.	.
379	32171866	#4964	1	Liu	Kai	Han	Kunyuan	China	0	The Journal of infection	ig9, 7908424	5.099	https://dx.doi.org/10.1016/j.jinf.2020.03.005	2020-03-04		2020-03-04	.	0	1	1	56	1	0	1	2		.	.	.	.	.	.		.	.	.	.	.	.	.	.	.	.	.		0	1	1	0
380	32193037	#6746	1	Liu	Kai-Cai	Wei	Wei	China	0	European journal of radiology	126	2.948	https://dx.doi.org/10.1016/j.ejrad.2020.108941	2020-03-07	1900-01-12	2020-03-07	12	0	2	1	73	1	0	1	2		0	1	0	0	1	2		.	.	.	.	.	.	.	.	.	.	.		.	.	.	.
381	32301745	#5774	1	Lin	Chenyao	Shen	Changxin	China	0	Clinical chemistry and laboratory medicine	cz8, 9806306	3.64	https://dx.doi.org/10.1515/cclm-2020-0187	2020-04-06	1900-01-13	2020-04-06	13	0	2	1	54	1	0	1	2		0	0	1	1	1	3		.	.	.	.	.	.	.	.	.	.	.		.	.	.	.
382	32396163	#1747	1	Liang	Wenhua	He	Jianxing	China	0	JAMA internal medicine	101589534	20.77	https://dx.doi.org/10.1001/jamainternmed.2020.2033	2020-05-12		2020-05-12	.	0	1	1	1590	1	0	1	2		.	.	.	.	.	.		.	.	.	.	.	.	.	.	.	.	.		1	1	1	1
383	32291502	#2807	1	Liang	Ting	Yang	Jianjun	China	0	European radiology	cl3, 9114774	3.962	https://dx.doi.org/10.1007/s00330-020-06823-8	2020-03-19	1900-01-29	2020-03-19	29	0	2	1	88	1	0	1	2		0	1	1	1	1	4		.	.	.	.	.	.	.	.	.	.	.		.	.	.	.
384	32211844	#3119	1	Lian	Jiangshan	Yang	Yida	China	0	Clinical infectious diseases : an official publication of the Infectious Diseases Society of America	a4j, 9203213	9.05	https://dx.doi.org/10.1093/cid/ciaa242	2020-03-05	1900-01-16	2020-03-05	16	0	1	1	788	1	0	1	3		.	.	.	.	.	.		.	.	.	.	.	.	.	.	.	.	.		1	1	1	0
385	2004869959	#11277	1	Lian J.-S.	Jiang-shan	Yang	Yi-da	China	0	Journal of Zhejiang University: Science B	(Lian, Cai, Hao, Zhang, Zheng, Jia, Hu, Zhang, Yu, Gu, Ye, Jin, Lu, Sheng, Yang) State Key Laboratory for Diagnosis and Treatment of Infectious Diseases, National Clinical Research Center for Infectious Diseases, Collaborative Innovation Center for Diagno	1.879	http://dx.doi.org/10.1631/jzus.B2000112	2020-04-08	1900-01-28	2020-04-08	28	0	1	1	788	1	0	1	2		.	.	.	.	.	.		.	.	.	.	.	.	.	.	.	.	.		1	1	0	0
386	32232652	#6383	1	Li	Yang-Kai	Fu	Xiang-ning	China	0	Current medical science	40		https://dx.doi.org/10.1007/s11596-020-2176-2	2020-03-30	1900-01-23	2020-03-30	23	0	2	1	25	1	0	0	2		1	0	1	0	0	2		.	.	.	.	.	.	.	.	.	.	.		.	.	.	.
387	32389850	#1711	1	Li	Yan	Liu	Jihai	China	0	International journal of infectious diseases : IJID : official publication of the International Society for Infectious Diseases	c3r, 9610933	3.54	https://dx.doi.org/10.1016/j.ijid.2020.05.008	2020-05-04	1900-02-14	2020-05-04	45	0	2	1	136	1	0	1	2		1	1	0	1	1	4		.	.	.	.	.	.	.	.	.	.	.		.	.	.	.
388	32249918	#2689	1	Li	Na	Cheng	Lin	China	0	Clinical infectious diseases : an official publication of the Infectious Diseases Society of America	a4j, 9203213	9.05	https://dx.doi.org/10.1093/cid/ciaa352	2020-03-30	1900-01-20	2020-03-30	20	0	1	1	276	1	0	1	2		.	.	.	.	.	.		.	.	.	.	.	.	.	.	.	.	.		1	1	1	0
389	32314455	#5630	1	Li	Juyi	Deng	Aiping	China	0	Diabetes, obesity & metabolism	dw9, 100883645	6.133	https://dx.doi.org/10.1111/dom.14057	2020-04-15	1900-01-17	2020-04-15	17	0	1	1	658	1	0	1	2		.	.	.	.	.	.		.	.	.	.	.	.	.	.	.	.	.		1	1	1	1
390	32224310	#5481	1	Lescure	Francois-Xavier	Yazdanpanah	Yazdan	France	2	The Lancet. Infectious diseases	101130150	27.52	https://dx.doi.org/10.1016/S1473-3099(20)30200-0	2020-03-27		2020-03-27	.	0	2	1	5	1	0	1	2		1	1	1	1	1	5		.	.	.	.	.	.	.	.	.	.	.		.	.	.	.
391	32352202	#2997	1	Lechien	Jerome R	Lechien	Jay	France	2	Journal of internal medicine	i2g, 8904841	6.05	https://dx.doi.org/10.1111/joim.13089	2020-04-30		2020-04-30	.	0	2	1	1420	1	0	1	2		0	1	0	1	1	3		.	.	.	.	.	.	.	.	.	.	.		.	.	.	.
392	32247926	#5089	1	Escalera-Antezana	Juan Pablo	Rodriguez-Morales	Alfonso	Bolivia	1	Travel medicine and infectious disease	101230758	4.868	https://dx.doi.org/10.1016/j.tmaid.2020.101653	2020-03-27	1900-01-05	2020-03-27	5	0	2	1	152	0	0	1	3		1	1	0	1	0	3		.	.	.	.	.	.	.	.	.	.	.		.	.	.	.
393	32223012	#5427	1	Easom	Nicholas	Lillie	Patrick	United Kingdom	2	Influenza and other respiratory viruses	101304007	3.094	https://dx.doi.org/10.1111/irv.12739	2020-03-13	1900-01-01	2020-03-13	1	0	2	1	68	1	0	1	3		1	0	1	1	0	3		.	.	.	.	.	.	.	.	.	.	.		.	.	.	.
394	32301099	#2839	1	Du	Wenjun	Zhang	Zhongfa	China	0	Infection		2.972	https://dx.doi.org/10.1007/s15010-020-01427-2	2020-03-23	1900-01-17	2020-03-23	17	0	2	1	67	1	0	1	2		1	1	0	1	1	4		.	.	.	.	.	.	.	.	.	.	.		.	.	.	.
395	32255382	#5422	1	Du	Rong-Hui	Shi	Huan-Zhong	China	0	Annals of the American Thoracic Society	101600811	4.026	https://dx.doi.org/10.1513/AnnalsATS.202003-225OC	2020-04-07	1900-01-23	2020-04-07	23	0	2	1	109	1	0	1	1		0	0	1	1	0	2		.	.	.	.	.	.	.	.	.	.	.		.	.	.	.
396	32179660	#5719	1	Dong	Yuanyuan	Tong	Shilu	China	0	Pediatrics		5.4	https://dx.doi.org/10.1542/peds.2020-0702	2020-03-13		2020-03-13	.	0	2	1	2135	1	0	1	1		0	1	1	0	1	3		.	.	.	.	.	.	.	.	.	.	.		.	.	.	.
397	32325282	#197	1	Ding	Xun	Long	Qingyun	China	0	European journal of radiology	127	2.948	https://dx.doi.org/10.1016/j.ejrad.2020.109009	2020-04-08	1900-01-14	2020-04-08	14	0	2	1	112	1	0	0	2		0	0	1	1	1	3		.	.	.	.	.	.	.	.	.	.	.		.	.	.	.
398	32387247	#1142	1	Jain	Shashank	Rosenfeld	Lynda	United States	1	Heart rhythm	101200317	5.225	https://dx.doi.org/10.1016/j.hrthm.2020.04.047	2020-04-30	1900-01-10	2020-04-30	10	0	1	1	524	1	0	1	1		.	.	.	.	.	.		.	.	.	.	.	.	.	.	.	.	.		1	1	1	0
399	32396239	#1750	1	Jiang	Guiyuan	Xue	Keying	China	0	Journal of medical virology	i9n, 7705876	2.049	https://dx.doi.org/10.1002/jmv.25998	2020-05-12		2020-05-12	.	0	0	1	95	1	0	1	1		.	.	.	.	.	.		1	0	1	1	3	0	0	0	1	1	2		.	.	.	.
400	32379887	#336	1	Jiang	Mei	Wan	LaGen	China	0	The Journal of infectious diseases	ih3, 0413675	5.04	https://dx.doi.org/10.1093/infdis/jiaa252	2020-05-07	1900-02-20	2020-05-07	51	0	1	1	103	1	0	0	2		.	.	.	.	.	.		.	.	.	.	.	.	.	.	.	.	.		1	0	1	0
401	32367888	#6832	1	Jiang	Xiangsen	Han	Qizheng	China	0	Medical science monitor : international medical journal of experimental and clinical research	26	1.98	https://dx.doi.org/10.12659/MSM.924403	2020-03-18	1900-01-28	2020-03-18	28	0	2	1	44	1	0	1	2		0	1	1	1	1	4		.	.	.	.	.	.	.	.	.	.	.		.	.	.	.
402	32306755	#5925	1	Jie	Bingkun	Liu	Zhenhe	China	0	Canadian Association of Radiologists journal = Journal l'Association canadienne des radiologistes	caj, 8812910	1	https://dx.doi.org/10.1177/0846537120918834	2020-04-20		2020-04-20	.	0	2	1	24	1	0	1	2		0	0	1	1	0	2		.	.	.	.	.	.	.	.	.	.	.		.	.	.	.
403	631190266	#13445	1	Kong I.		N/A	N/A	Korea	0	Osong Public Health and Research Perspectives	1		http://dx.doi.org/10.24171/j.phrp.2020.11.1.03	2020-02-21	1900-01-05	2020-02-21	5	0	2	1	28	1	0	1	2		1	1	0	0	1	3		.	.	.	.	.	.	.	.	.	.	.		.	.	.	.
404	32387320	#1145	1	Klopfenstein	Timothee	Klopfenstein	T	France	2	Medecine et maladies infectieuses	311416	1.289	https://dx.doi.org/10.1016/j.medmal.2020.05.001	2020-05-04	1900-01-05	2020-05-04	5	0	1	1	45	1	0	1	2		.	.	.	.	.	.		.	.	.	.	.	.	.	.	.	.	.		1	0	1	1
405	32291094	#5807	1	Klok	F A	Endeman	H	Netherlands	2	Thrombosis research	vrn, 0326377	3.27	https://dx.doi.org/10.1016/j.thromres.2020.04.013	2020-04-10		2020-04-10	.	0	2	0	184	1	0	0	2		1	0	1	0	0	2		.	.	.	.	.	.	.	.	.	.	.		.	.	.	.
406	32360780	#3542	1	Kim	Gwang-Un	Kim	S-H	Korea	0	Clinical microbiology and infection : the official publication of the European Society of Clinical Microbiology and Infectious Diseases	dy9, 9516420	6.43	https://dx.doi.org/10.1016/j.cmi.2020.04.040	2020-04-27	1900-01-28	2020-04-27	28	0	2	1	213	1	0	1	2		0	1	0	1	0	2		.	.	.	.	.	.	.	.	.	.	.		.	.	.	.
407	32352637	#3022	1	Kalligeros	Markos	Mylonakis	Eleftherios	United States	1	Obesity (Silver Spring, Md.)	101264860	3.969	https://dx.doi.org/10.1002/oby.22859	2020-04-30		2020-04-30	.	0	0	1	103	1	0	1	2		.	.	.	.	.	.		0	1	1	1	3	0	0	1	1	1	3		.	.	.	.
408	32317557	#2256	1	Jacobs	Jeffrey P	Slepian	Marvin	United States	1	ASAIO journal (American Society for Artificial Internal Organs : 1992)	bbh, 9204109	2.494	https://dx.doi.org/10.1097/MAT.0000000000001185	2020-04-17		2020-04-17	.	0	2	1	32	1	0	0	2		1	0	1	0	0	2		.	.	.	.	.	.	.	.	.	.	.		.	.	.	.
409	32378815	#6913	1	Itelman	Edward	Segal	Gad	Israel	0	The Israel Medical Association journal : IMAJ	22	0.828				2020-05-22	.	0	2	1	162	1	0	0	2		1	0	1	0	0	2		.	.	.	.	.	.	.	.	.	.	.		.	.	.	.
410	32383763	#740	1	Inciardi	Riccardo M	Metra	Marco	Italy	2	European heart journal	em8, 8006263	24.89	https://dx.doi.org/10.1093/eurheartj/ehaa388	2020-05-06	1900-02-04	2020-05-06	35	0	1	0	99	1	0	1	2		.	.	.	.	.	.		.	.	.	.	.	.	.	.	.	.	.		1	1	1	1
411	32360710	#1021	1	Iacobellis	Gianluca	Mizrachi	Ernesto	United States	1	Diabetes research and clinical practice	164	3.239	https://dx.doi.org/10.1016/j.diabres.2020.108185	2020-04-24	1900-01-05	2020-04-24	5	0	2	1	85	1	0	1	2		0	1	1	1	1	4		.	.	.	.	.	.	.	.	.	.	.		.	.	.	.
412	32395474	#4505	1	Huang	Zheyong	Geng	Junbo	China	0	Annals of translational medicine	8	3.689	https://dx.doi.org/10.21037/atm.2020.03.229	2020-03-30	1900-01-03	2020-03-30	3	0	1	0	50	1	0	1	2		.	.	.	.	.	.		.	.	.	.	.	.	.	.	.	.	.		1	1	0	0
413	32114074	#4958	1	Huang	Yihui	Guo	Liang	China	0	Travel medicine and infectious disease	101230758	4.868	https://dx.doi.org/10.1016/j.tmaid.2020.101606	2020-02-24	1900-01-07	2020-02-24	7	0	2	1	34	1	0	0	2		0	0	1	0	0	1		.	.	.	.	.	.	.	.	.	.	.		.	.	.	.
414	32384078	#1242	1	Huang	Rui	Wu	Chao	China	0	PLoS neglected tropical diseases	14	4.487	https://dx.doi.org/10.1371/journal.pntd.0008280	2020-04-08	1900-01-10	2020-04-08	10	0	2	1	202	1	0	1	2		0	1	1	0	1	3		.	.	.	.	.	.	.	.	.	.	.		.	.	.	.
415	31986264	#6098	1	Huang	Chaolin	Cao	Bin	China	0	Lancet (London, England)	395	59.1	https://dx.doi.org/10.1016/S0140-6736(20)30183-5	2020-01-24		2020-01-24	.	0	2	1	41	1	0	1	2		1	1	0	1	1	4		.	.	.	.	.	.	.	.	.	.	.		.	.	.	.
416	32367170	#1783	1	Helms	Julie	Meziani	Ferhat	France	2	Intensive care medicine	h2j, 7704851	18.967	https://dx.doi.org/10.1007/s00134-020-06062-x	2020-05-04		2020-05-04	.	0	1	0	150	1	0	1	2		.	.	.	.	.	.		.	.	.	.	.	.	.	.	.	.	.		1	0	1	0
417	32279676	#2239	1	He	Yan	Liu	Dong	China	0	Infection control and hospital epidemiology	ich, 8804099	2.86	https://dx.doi.org/10.1017/ice.2020.126	2020-04-13		2020-04-13	.	1	0	1	325	0	0	1	2		.	.	.	.	.	.		0	1	1	0	2	1	1	1	1	1	3		.	.	.	.
418	32332856	#594	1	He	Wenjuan	Gale	Robert	China	0	Leukemia		9.944	https://dx.doi.org/10.1038/s41375-020-0836-7	2020-04-06	1900-01-03	2020-04-06	3	0	1	1	352	0	0	1	2		.	.	.	.	.	.		.	.	.	.	.	.	.	.	.	.	.		0	0	1	1
419	32344320	#1012	1	He	Ruyuan	Geng	Qing	China	0	Journal of clinical virology : the official publication of the Pan American Society for Clinical Virology	127	3.02	https://dx.doi.org/10.1016/j.jcv.2020.104361	2020-04-05	1900-01-02	2020-04-05	2	0	2	1	204	1	0	1	2		1	1	0	1	0	3		.	.	.	.	.	.	.	.	.	.	.		.	.	.	.
420	32394344	#1666	1	Harter	Georg	Hoffman	Christian	Germany	2	Infection		2.927	https://dx.doi.org/10.1007/s15010-020-01438-z	2020-05-01	1900-01-10	2020-05-01	10	0	2	1	33	1	0	0	2		1	1	0	1	0	3		.	.	.	.	.	.	.	.	.	.	.		.	.	.	.
421	32360108	#3757	1	Hantoushzadeh	Sedigheh	Agaard	Kjersti	United States	1	American journal of obstetrics and gynecology	3ni, 0370476	6.12	https://dx.doi.org/10.1016/j.ajog.2020.04.030	2020-04-24	1900-01-10	2020-04-24	10	0	2	1	9	1	0	1	2		0	1	1	1	1	4		.	.	.	.	.	.	.	.	.	.	.		.	.	.	.
422	32249943	#5571	1	Han	Ya-Nan	Fang	Ying-zi	China	0	Journal of medical virology	i9n, 7705876	2.049	https://dx.doi.org/10.1002/jmv.25835	2020-04-06	1900-01-10	2020-04-06	10	0	1	1	32	1	0	0	2		.	.	.	.	.	.		.	.	.	.	.	.	.	.	.	.	.		0	0	1	1
423	32227091	#2650	1	Han	Xiaoyu	Shi	Heshui	China	0	Clinical infectious diseases : an official publication of the Infectious Diseases Society of America	a4j, 9203213	9.055	https://dx.doi.org/10.1093/cid/ciaa271	2020-03-12	1900-01-27	2020-03-12	27	0	2	1	17	1	0	1	2		0	1	1	1	1	4		.	.	.	.	.	.	.	.	.	.	.		.	.	.	.
424	32181672	#4798	1	Han	Rui	Zhang	Dongyou	China	0	AJR. American journal of roentgenology	3ae, 7708173	3.19	https://dx.doi.org/10.2214/AJR.20.22961	2020-02-15	1900-01-02	2020-02-15	2	0	2	1	108	1	0	1	2		0	1	1	1	1	4		.	.	.	.	.	.	.	.	.	.	.		.	.	.	.
425	32172226	#4965	1	Han	Huan	Zhu	Chengliang	China	0	Clinical chemistry and laboratory medicine	cz8, 9806306	3.686	https://dx.doi.org/10.1515/cclm-2020-0188	2020-02-27	1900-01-05	2020-02-27	5	0	1	0	94	1	0	1	2		.	.	.	.	.	.		.	.	.	.	.	.	.	.	.	.	.		1	0	1	0
426	32232979	#5198	1	Han	Huan	Zhu	Chengliang	China	0	Journal of medical virology	i9n, 7705876	2.049	https://dx.doi.org/10.1002/jmv.25809	2020-03-25	1900-01-18	2020-03-25	18	0	2	1	273	1	0	1	2		0	1	1	1	0	3		.	.	.	.	.	.	.	.	.	.	.		.	.	.	.
427	32301761	#2067	1	Han	Chaoqun	Hou	Xiaohua	China	0	The American journal of gastroenterology	3he, 0421030	10.241	https://dx.doi.org/10.14309/ajg.0000000000000664	2020-03-31		2020-03-31	.	0	2	1	223	1	0	1	2		1	1	1	0	1	4		.	.	.	.	.	.	.	.	.	.	.		.	.	.	.
428	32401274	#1985	1	Hamiel	Uri	Youngster	Ilan	Israel	0	JAMA		51.273	https://dx.doi.org/10.1001/jama.2020.8189	2020-04-30		2020-04-30	.	1	1	1	5933	1	0	1	2		.	.	.	.	.	.		.	.	.	.	.	.	.	.	.	.	.		1	0	0	1
429	32379955	#343	1	Geleris	Joshua	Schluger	Neil	United States	1	The New England journal of medicine	0255562, now	70.67	https://dx.doi.org/10.1056/NEJMoa2012410	2020-05-07		2020-05-07	.	0	1	0	1446	1	0	1	2		.	.	.	.	.	.		.	.	.	.	.	.	.	.	.	.	.		1	1	1	1
430	32289548	#748	1	Gautret	Philippe	Raoult	Didier	France	2	Travel medicine and infectious disease	101230758	4.868	https://dx.doi.org/10.1016/j.tmaid.2020.101663	2020-04-04	1900-01-01	2020-04-04	1	0	2	0	80	1	0	0	2		0	0	1	1	1	3		.	.	.	.	.	.	.	.	.	.	.		.	.	.	.
431	32205204	#5680	1	Gautret	Philippe	Raoult	Didier	France	2	International journal of antimicrobial agents	c2j, 9111860	4.615	https://dx.doi.org/10.1016/j.ijantimicag.2020.105949	2020-03-17	1900-01-01	2020-03-17	1	0	1	0	36	1	0	1	2		.	.	.	.	.	.		.	.	.	.	.	.	.	.	.	.	.		0	0	1	1
432	32400362	#4723	1	Garazzino	Silvia	Gattinara	Guido	Italy	2	Euro surveillance : bulletin Europeen sur les maladies transmissibles = European communicable disease bulletin	25	7.421	https://dx.doi.org/10.2807/1560-7917.ES.2020.25.18.2000600	2020-05-07	1900-01-26	2020-05-07	26	0	2	1	168	1	0	1	2		1	1	1	0	0	3		.	.	.	.	.	.	.	.	.	.	.		.	.	.	.
433	32181911	#5026	1	Gao	Yong	Wang	Linding	China	0	Journal of medical virology	i9n, 7705876	2.049	https://dx.doi.org/10.1002/jmv.25770	2020-03-13	1900-01-14	2020-03-13	14	0	2	1	43	1	0	1	2		0	1	1	1	0	3		.	.	.	.	.	.	.	.	.	.	.		.	.	.	.
434	32246819	#6043	1	Gao	Lulu	Zhang	Jianjun	China	0	Medical science monitor : international medical journal of experimental and clinical research	26	1.98	https://dx.doi.org/10.12659/MSM.923885	2020-03-22	1900-01-23	2020-03-22	23	0	2	1	6	1	0	0	2		0	0	1	1	0	2		.	.	.	.	.	.	.	.	.	.	.		.	.	.	.
435	32293449	#6795	1	Gao	Lei	Zhang	Dong-ying	China	0	Respiratory research	21	3.829	https://dx.doi.org/10.1186/s12931-020-01352-w	2020-04-15	1900-02-04	2020-04-15	35	0	1	1	54	1	0	1	2		.	.	.	.	.	.		.	.	.	.	.	.	.	.	.	.	.		0	1	1	1
436	32325421	#3698	1	Ganji	Ali	Mosayebi	Ghasem	Iran	0	Blood cells, molecules & diseases	83	2.305	https://dx.doi.org/10.1016/j.bcmd.2020.102437	2020-04-07	1900-01-05	2020-04-07	5	0	1	1	25	0	0	0	0		.	.	.	.	.	.		.	.	.	.	.	.	.	.	.	.	.		1	0	1	0
437	32348545	#2946	1	Galvan Casas	C	Doval	Garcia	Spain	2	The British journal of dermatology	aw0, 0004041	6.714	https://dx.doi.org/10.1111/bjd.19163	2020-04-29		2020-04-29	.	0	2	1	429	1	0	0	2		0	0	0	1	0	1		.	.	.	.	.	.	.	.	.	.	.		.	.	.	.
438	2005817989	#11105	1	Fu J.		Yuen	Xin	China	0	Thrombosis Research	192	3.266	http://dx.doi.org/10.1016/j.thromres.2020.05.006	2020-05-04	1900-02-07	2020-05-04	38	0	2	1	75	1	0	1	2		1	1	1	1	1	5		.	.	.	.	.	.	.	.	.	.	.		.	.	.	.
439	32283325	#547	1	Fan	Zhenyu	Cheng	Jilin	China	0	Clinical gastroenterology and hepatology : the official clinical practice journal of the American Gastroenterological Association	101160775	7.958	https://dx.doi.org/10.1016/j.cgh.2020.04.002	2020-04-10		2020-04-10	.	0	2	1	148	1	0	1	2		0	1	1	1	1	4		.	.	.	.	.	.	.	.	.	.	.		.	.	.	.
440	32318916	#3371	1	Fan	Na	Liang	Yi	Japan	0	Japanese journal of radiology	101490689	1.5	https://dx.doi.org/10.1007/s11604-020-00973-x	2020-04-07	1900-01-14	2020-04-07	14	0	2	1	150	1	0	1	0		0	1	1	1	1	4		.	.	.	.	.	.	.	.	.	.	.		.	.	.	.
441	2005674644	#13846	1	Ding M.		Huang	Ying-zi	China	0	Respiratory Medicine	167	3.237	http://dx.doi.org/10.1016/j.rmed.2020.105981	2020-04-15	1900-01-03	2020-04-15	3	0	2	1	32	1	0	1	2		0	1	1	0	0	2		.	.	.	.	.	.	.	.	.	.	.		.	.	.	.
442	32392741	#4488	1	Di Micco	Pierpaolo	Lodigiani	Corrado	Italy	2	Journal of clinical medicine	9	5.688	https://dx.doi.org/10.3390/jcm9051371	2020-05-05	1900-01-26	2020-05-05	26	0	1	1	134	1	0	1	2		.	.	.	.	.	.		.	.	.	.	.	.	.	.	.	.	.		1	1	0	1
443	32209890	#4883	1	Deng	Yan	Liu	Hui-Guo	China	0	Chinese medical journal	0005256, d3b, 7513795	1.555	https://dx.doi.org/10.1097/CM9.0000000000000824	2020-03-20		2020-03-20	.	0	0	1	225	1	0	1	2		.	.	.	.	.	.		1	1	1	1	4	1	1	0	1	1	2		.	.	.	.
444	32346594	#3224	1	Cheng	Zenghui	Yan	Fuhua	China	0	Radiology of infectious diseases (Beijing, China)	101708991		https://dx.doi.org/10.1016/j.jrid.2020.04.004	2020-04-23	1900-01-30	2020-04-23	30	0	2	1	30	1	0	0	2		1	0	1	1	1	4		.	.	.	.	.	.	.	.	.	.	.		.	.	.	.
445	32174128	#4792	1	Cheng	Zenghui	Yang	Wenjie	China	0	AJR. American journal of roentgenology	3ae, 7708173	3.161	https://dx.doi.org/10.2214/AJR.20.22959	2020-02-27	1900-01-16	2020-02-27	16	0	1	1	33	1	0	1	2		.	.	.	.	.	.		.	.	.	.	.	.	.	.	.	.	.		1	1	1	0
446	32247631	#6437	1	Cheng	Yichun	Xu	Gang	China	0	Kidney international	97	8.306	https://dx.doi.org/10.1016/j.kint.2020.03.005	2020-03-05	1900-01-11	2020-03-05	11	0	1	0	701	1	0	1	2		.	.	.	.	.	.		.	.	.	.	.	.	.	.	.	.	.		1	1	0	1
447	32240913	#6748	1	Chen	Zuhua	Sun	Jihong	China	0	European journal of radiology	126	2.948	https://dx.doi.org/10.1016/j.ejrad.2020.108972	2020-03-17	1900-01-12	2020-03-17	12	0	2	1	98	1	0	0	2		0	0	1	1	1	3		.	.	.	.	.	.	.	.	.	.	.		.	.	.	.
448	32243607	#2232	1	Chen	Yifei	Cheng	Zhenshun	China	0	Journal of medical virology	i9n, 7705876	2.049	https://dx.doi.org/10.1002/jmv.25825	2020-03-24	1900-01-07	2020-03-24	7	0	2	1	42	1	0	1	2		0	1	1	0	1	3		.	.	.	.	.	.	.	.	.	.	.		.	.	.	.
449	32237148	#5296	1	Chen	Xinyi	Wan	Yanyun	China	0	Journal of medical virology	i9n, 7705876	2.049	https://dx.doi.org/10.1002/jmv.25810	2020-04-01		2020-04-01	.	0	1	1	104	1	0	1	2		.	.	.	.	.	.		.	.	.	.	.	.	.	.	.	.	.		1	1	1	0
450	32301997	#2858	1	Chen	Xiaohua	Li	Feng	China	0	Clinical infectious diseases : an official publication of the Infectious Diseases Society of America	a4j, 9203213	9.055	https://dx.doi.org/10.1093/cid/ciaa449	2020-04-17	1900-02-14	2020-04-17	45	0	2	1	48	1	0	1	2		0	1	1	1	1	4		.	.	.	.	.	.	.	.	.	.	.		.	.	.	.
451	32222119	#5031	1	Chen	Siyu	Shao	Yong	China	0	Journal of medical virology	i9n, 7705876	2.049	https://dx.doi.org/10.1002/jmv.25789	2020-03-16	1900-01-16	2020-03-16	16	0	2	0	5	1	0	1	2		0	1	1	1	0	3		.	.	.	.	.	.	.	.	.	.	.		.	.	.	.
452	32330308	#2279	1	Fogarty	Helen	O-Donnell	James	Irleand	2	British journal of haematology	axc, 0372544	5.206	https://dx.doi.org/10.1111/bjh.16749	2020-04-22		2020-04-22	.	2	2	1	83	0	0	1	2		1	1	1	1	1	5		.	.	.	.	.	.	.	.	.	.	.		.	.	.	.
453	32339382	#2478	1	Ferrazzi	Enrico	Cetin	Irene	Italy	2	BJOG : an international journal of obstetrics and gynaecology	100935741	5.193	https://dx.doi.org/10.1111/1471-0528.16278	2020-04-27		2020-04-27	.	0	2	1	42	1	0	1	2		0	1	0	1	1	3		.	.	.	.	.	.	.	.	.	.	.		.	.	.	.
454	32374248	#524	1	Ji	Mengyao	Dong	Weiguo	China	0	Epidemiology and infection	epi, 8703737	2.047	https://dx.doi.org/10.1017/S0950268820000977	2020-05-06		2020-05-06	.	0	2	1	101	1	0	1	2		0	1	1	0	1	3		.	.	.	.	.	.	.	.	.	.	.		.	.	.	.
455	32271369	#2715	1	Ji	Dong	Qin	Enqiang	China	0	Clinical infectious diseases : an official publication of the Infectious Diseases Society of America	a4j, 9203213	9.055	https://dx.doi.org/10.1093/cid/ciaa414	2020-04-09	1900-01-30	2020-04-09	30	0	0	1	208	1	0	1	2		.	.	.	.	.	.		0	1	1	0	2	1	1	1	1	1	3		.	.	.	.
456	32341785	#7969	1	Japan ECMsOnet for COVID-19		N/A	N/A	Japan	0	Journal of intensive care	8	2.873	https://dx.doi.org/10.1186/s40560-020-00445-4	2020-03-31		2020-03-31	.	1	2	1	14	0	0	0	2		0	0	1	1	0	2		.	.	.	.	.	.	.	.	.	.	.		.	.	.	.
457	32236856	#6471	1	Iwasawa	Tae	Ogura	Takashi	Japan	0	Japanese journal of radiology	38	1.5	https://dx.doi.org/10.1007/s11604-020-00956-y	2020-03-10	1900-01-04	2020-03-10	4	2	2	1	6	0	0	1	2		1	1	1	1	1	5		.	.	.	.	.	.	.	.	.	.	.		.	.	.	.
458	32330291	#980	1	Infantino	Maria	Manfredi	Mariangela	Italy	2	Journal of medical virology	i9n, 7705876	2.049	https://dx.doi.org/10.1002/jmv.25932	2020-04-23	1900-01-05	2020-04-23	5	2	3	0	125	0	0	1	2		.	.	.	.	.	.		.	.	.	.	.	.	.	.	.	.	.		.	.	.	.
459	32387968	#1543	1	Imai	Kazuo	Maeda	Takuya	Japan	0	Journal of clinical virology : the official publication of the Pan American Society for Clinical Virology	128	3.02	https://dx.doi.org/10.1016/j.jcv.2020.104393	2020-04-27	1900-01-03	2020-04-27	3	0	3	1	112	0	0	1	2		.	.	.	.	.	.		.	.	.	.	.	.	.	.	.	.	.		.	.	.	.
460	32301155	#907	1	Fernandez-Ruiz	Mario	Aguado	Jose	Spain	2	American journal of transplantation : official journal of the American Society of Transplantation and the American Society of Transplant Surgeons	100968638	7.163	https://dx.doi.org/10.1111/ajt.15929	2020-04-09	1900-01-10	2020-04-09	10	2	2	0	18	1	0	1	2		1	1	1	0	1	4		.	.	.	.	.	.	.	.	.	.	.		.	.	.	.
461	32384180	#1247	1	Fernandez-Nieto	D	Fernandez-Guarino	M	Spain	2	Clinical and experimental dermatology	ddu, 7606847	1.771	https://dx.doi.org/10.1111/ced.14277	2020-05-08		2020-05-08	.	2	2	0	24	1	0	0	2		1	0	1	0	1	3		.	.	.	.	.	.	.	.	.	.	.		.	.	.	.
462	32073353	#4972	1	Fang	Yicheng	Ji	Wenbin	China	0	Radiology		7.608	https://dx.doi.org/10.1148/radiol.2020200432	2020-02-19		2020-02-19	.	0	3	1	51	1	0	1	2		.	.	.	.	.	.		.	.	.	.	.	.	.	.	.	.	.		.	.	.	.
463	32291207	#5673	1	Deng	Qing	Zhou	Qing	China	0	International journal of cardiology	gqw, 8200291	3.471	https://dx.doi.org/10.1016/j.ijcard.2020.03.087	2020-03-30	1900-01-26	2020-03-30	26	0	2	1	112	1	0	1	2		1	1	1	0	1	4		.	.	.	.	.	.	.	.	.	.	.		.	.	.	.
464	32171872	#3093	1	Deng	Lisi	Xia	Jinyu	China	0	The Journal of infection	ig9, 7908424	5.099	https://dx.doi.org/10.1016/j.jinf.2020.03.002	2020-03-06		2020-03-06	.	0	1	1	31	1	0	1	2		.	.	.	.	.	.		.	.	.	.	.	.	.	.	.	.	.		0	1	1	1
465	32389784	#1320	1	Demey	Baptiste	Brochot	Etienne	France	2	The Journal of infection	ig9, 7908424	5.099	https://dx.doi.org/10.1016/j.jinf.2020.04.033	2020-04-04		2020-04-04	.	0	3	0	22	0	0	1	2		.	.	.	.	.	.		.	.	.	.	.	.	.	.	.	.	.		.	.	.	.
466	32319792	#2010	1	Dane	Bari	Katz	Douglas	United States	1	AJR. American journal of roentgenology	3ae, 7708173	3.161	https://dx.doi.org/10.2214/AJR.20.23240	2020-04-03	1900-01-04	2020-04-03	4	0	2	1	23	1	0	0	2		0	0	1	0	1	2		.	.	.	.	.	.	.	.	.	.	.		.	.	.	.
467	32356577	#3260	1	Damiani	Giovanni	Malagoli	Piergiorgio	Italy	2	Dermatologic therapy	9700070	1.74	https://dx.doi.org/10.1111/dth.13475	2020-04-27	1900-01-03	2020-04-27	3	0	1	1	10061767	1	0	1	2		.	.	.	.	.	.		.	.	.	.	.	.	.	.	.	.	.		1	0	0	0
468	32345594	#1768	1	Dai	Mengyuan	Cai	Hongbing	China	0	Cancer discovery	101561693	26.37	https://dx.doi.org/10.1158/2159-8290.CD-20-0422	2020-04-23	1900-01-21	2020-04-23	21	0	1	0	641	1	0	1	2		.	.	.	.	.	.		.	.	.	.	.	.	.	.	.	.	.		1	1	1	1
469	32272262	#877	1	Dai	Hui	Li	Yonggang	China	0	International journal of infectious diseases : IJID : official publication of the International Society for Infectious Diseases	95	3.538	https://dx.doi.org/10.1016/j.ijid.2020.04.003	2020-04-01	1900-02-04	2020-04-01	35	0	2	0	234	1	0	1	2		0	1	1	1	1	4		.	.	.	.	.	.	.	.	.	.	.		.	.	.	.
470	32397511	#4659	1	D'Avolio	Antonio	Cantu	Marco	Italy	2	Nutrients	12	4.171	https://dx.doi.org/10.3390/nu12051359	2020-05-07	1900-01-17	2020-05-07	17	2	1	1	107	1	0	1	0		.	.	.	.	.	.		.	.	.	.	.	.	.	.	.	.	.		1	1	1	0
471	32271988	#3922	1	Cui	Songping	Wang	Feng	China	0	Journal of thrombosis and haemostasis : JTH	101170508	4.662	https://dx.doi.org/10.1111/jth.14830	2020-04-04	1900-01-01	2020-04-04	1	0	2	1	81	1	0	1	2		0	1	1	0	1	3		.	.	.	.	.	.	.	.	.	.	.		.	.	.	.
472	32381643	#372	1	Craney	Arryn R	Westblad	Lars	United States	1	Journal of clinical microbiology	hsh, 7505564	4.959	https://dx.doi.org/10.1128/JCM.00890-20	2020-05-07		2020-05-07	.	0	3	0	389	0	0	1	0		.	.	.	.	.	.		.	.	.	.	.	.	.	.	.	.	.		.	.	.	.
473	32149037	#7253	1	COVID-19 National Emergency Response Center	Epidemiology and Case Management Team		N/A	Korea	0	Osong public health and research perspectives	11		https://dx.doi.org/10.24171/j.phrp.2020.11.1.03	2020-02-21	1900-01-05	2020-02-21	5	0	2	1	28	1	0	0	2		0	0	0	1	0	1		.	.	.	.	.	.	.	.	.	.	.		.	.	.	.
474	32327757	#2186	1	COVID-19 Investigation Team		N/A	N/A	United States	1	Nature medicine	cg5, 9502015	30.641	https://dx.doi.org/10.1038/s41591-020-0877-5	2020-04-06	1900-01-23	2020-04-06	23	1	2	1	12	1	0	1	2		1	1	0	1	1	4		.	.	.	.	.	.	.	.	.	.	.		.	.	.	.
475	32376098	#1178	1	Cosgriff	Rebecca	Carr	Siobhan	United Kingdom	2	Journal of cystic fibrosis : official journal of the European Cystic Fibrosis Society	101128966	4.29	https://dx.doi.org/10.1016/j.jcf.2020.04.012	2020-04-22	1900-01-02	2020-04-22	2	0	2	1	40	1	0	0	2		0	0	0	0	1	1		.	.	.	.	.	.	.	.	.	.	.		.	.	.	.
476	32361996	#3547	1	Corman	Victor M	Ciesek	Sandra	Germany	2	Transfusion		3.111	https://dx.doi.org/10.1111/trf.15841	2020-03-25	1900-01-08	2020-03-25	8	0	2	1	18	1	0	1	2		0	1	1	1	0	3		.	.	.	.	.	.	.	.	.	.	.		.	.	.	.
477	32317402	#191	1	Columbia University Kidney Transplant Program		N/a	N/a	United States	1	Journal of the American Society of Nephrology : JASN	a6h, 9013836	8.547	https://dx.doi.org/10.1681/ASN.2020030375	2020-04-06	1900-01-08	2020-04-06	8	2	2	1	15	1	0	0	0		1	0	1	0	0	2		.	.	.	.	.	.	.	.	.	.	.		.	.	.	.
478	32301647	#2370	1	Colombi	Davide	Michieletti	Emanuele	Italy	2	Radiology		7.608	https://dx.doi.org/10.1148/radiol.2020201433	2020-04-17		2020-04-17	.	0	1	1	236	1	0	1	2		.	.	.	.	.	.		.	.	.	.	.	.	.	.	.	.	.		0	0	1	1
479	32386441	#833	1	Collin	Julius	Ahrne	Malin	Sweden	2	Acta obstetricia et gynecologica Scandinavica	370343	2.741	https://dx.doi.org/10.1111/aogs.13901	2020-05-09		2020-05-09	.	0	1	1	53	1	0	1	2		.	.	.	.	.	.		.	.	.	.	.	.	.	.	.	.	.		1	0	1	0
480	32397399	#4657	1	Colaneri	Marta	Bruno	Raffaele	Italy	2	Microorganisms	8	4.167	https://dx.doi.org/10.3390/microorganisms8050695	2020-05-20	April 23 2020	May 6 2020	13	0	1	0	112	1	0	1	2		.	.	.	.	.	.		.	.	.	.	.	.	.	.	.	.	.		1	1	1	0
481	631658610	#10638	1	Colaneri M.	Marta	Bruno	Raffaele	Italy	2	Euro surveillance : bulletin Europeen sur les maladies transmissibles = European communicable disease bulletin	25	7.421	http://dx.doi.org/10.2807/1560-7917.ES.2020.25.16.2000460	2020-04-23	1900-01-25	2020-04-23	25	2	2	1	44	1	0	1	2		1	1	1	0	1	4		.	.	.	.	.	.	.	.	.	.	.		.	.	.	.
482	32396670	#1824	1	Clemency	Brian M	Raab	Thomas	USA	1	Academic emergency medicine : official journal of the Society for Academic Emergency Medicine	ce1, 9418450	2.963	https://dx.doi.org/10.1111/acem.14009	2020-05-20		2020-05-12	.	0	3	1	961	0	1	1	2		.	.	.	.	.	.		.	.	.	.	.	.	.	.	.	.	.		.	.	.	.
483	32017661	#8506	1	Chung	Michael	Shan	Hong	China	0	Radiology	295	7.608	https://dx.doi.org/10.1148/radiol.2020200230	2020-02-04		2020-02-04	.	0	2	1	21	1	0	0	2		1	0	1	1	1	4		.	.	.	.	.	.	.	.	.	.	.		.	.	.	.
484	32304772	#3886	1	Chen	Ruchong	Zhong	Nanshan	China	0	Chest		9.657	https://dx.doi.org/10.1016/j.chest.2020.04.010	2020-04-15		2020-04-15	.	0	1	1	1590	1	0	1	2		.	.	.	.	.	.		.	.	.	.	.	.	.	.	.	.	.		1	1	1	1
485	32180175	#4534	1	Chen	Rong	Meng	Qing-tao	China	0	Canadian journal of anaesthesia = Journal canadien d'anesthesie	67	3.374	https://dx.doi.org/10.1007/s12630-020-01630-7	2020-06-20	March 1 2020	2020-03-10	9	0	2	1	17	1	0	1	2		0	1	1	0	1	3		.	.	.	.	.	.	.	.	.	.	.		.	.	.	.
486	32342479	#604	1	Chen	Qingqing	Zheng	Cheng	China	0	Infection		2.927	https://dx.doi.org/10.1007/s15010-020-01432-5	2020-04-23	1900-02-23	2020-04-23	54	0	2	1	145	1	0	1	2		0	1	0	1	1	3		.	.	.	.	.	.	.	.	.	.	.		.	.	.	.
487	32162699	#4790	1	Chen	Qing	Han	Wenzheng	China	0	Journal of medical virology	i9n, 7705876	2.049	https://dx.doi.org/10.1002/jmv.25755	2020-03-20		2020-03-09	.	0	2	1	9	0	0	1	0		0	1	0	1	0	2		.	.	.	.	.	.	.	.	.	.	.		.	.	.	.
488	32386675	#1103	1	Chen	Peng	Xu	Yi	China	0	Journal of the Formosan Medical Association = Taiwan yi zhi	9214933, blq	2.844	https://dx.doi.org/10.1016/j.jfma.2020.04.019	2020-04-19	1900-02-05	2020-04-19	36	0	2	1	136	1	0	1	2		0	1	0	1	1	3		.	.	.	.	.	.	.	.	.	.	.		.	.	.	.
489	32401361	#1995	1	Chen	Min	Zhang	Mingwei	China	0	Journal of medical virology	i9n, 7705876	2.049	https://dx.doi.org/10.1002/jmv.26002	2020-05-13		2020-05-13	.	0	2	1	11	1	0	1	2		0	1	0	1	1	3		.	.	.	.	.	.	.	.	.	.	.		.	.	.	.
490	32171869	#6260	1	Chen	Jun	Lu	Hongzou	China	0	The Journal of infection	80	5.099	https://dx.doi.org/10.1016/j.jinf.2020.03.004	2020-03-20		2020-03-02	.	0	0	1	249	1	0	1	2		.	.	.	.	.	.		1	1	1	1	4	0	0	1	0	1	2		.	.	.	.
491	32368928	#3865	1	Chen	Dandan	Wei	Xinhua	China	0	AJR. American journal of roentgenology	3ae, 7708173	3.161	https://dx.doi.org/10.2214/AJR.20.23012	2020-11-20	Feb 26 2020	2020-04-03	37	0	1	1	21	1	0	1	2		.	.	.	.	.	.		.	.	.	.	.	.	.	.	.	.	.		0	0	1	1
492	32227141	#852	1	Chen	Chen	Zhang	Fujie	China	0	Annals of internal medicine	372351	19.315	https://dx.doi.org/10.7326/M20-0991	2020-03-30		2020-03-30	.	1	2	1	22	1	0	1	2		1	1	1	1	1	5		.	.	.	.	.	.	.	.	.	.	.		.	.	.	.
493	32294718	#6778	1	Chate	Rodrigo Caruso	Szarf	Gilberto	Brazil	1	Jornal brasileiro de pneumologia : publicacao oficial da Sociedade Brasileira de Pneumologia e Tisilogia	46	1.371	https://dx.doi.org/10.36416/1806-3756/e20200121	2020-04-20	March 19 2020	2020-03-19	0	2	2	1	12	0	0	0	2		1	0	1	1	1	4		.	.	.	.	.	.	.	.	.	.	.		.	.	.	.
494	32132196	#6368	1	Chan	Jasper Fuk-Woo	Yuen	Kowk-Yung	China	0	Journal of clinical microbiology	58	4.959	https://dx.doi.org/10.1128/JCM.00310-20	2020-03-03	1900-01-12	2020-03-03	12	0	3	0	37	0	0	1	2		.	.	.	.	.	.		.	.	.	.	.	.	.	.	.	.	.		.	.	.	.
495	32345864	#3055	1	Catellani	Francesco	Fiorentino	Gennaro	Italy	2	The Journal of bone and joint surgery. American volume	hjr, 0014030	4.716	https://dx.doi.org/10.2106/JBJS.20.00617	2020-04-20		2020-05-22	.	0	2	1	16	1	0	1	0		0	1	0	1	1	3		.	.	.	.	.	.	.	.	.	.	.		.	.	.	.
496	32243238	#5359	1	Caruso	Damiano	Laghi	Andrea	Italy	2	Radiology		7.608	https://dx.doi.org/10.1148/radiol.2020201237	2020-04-03		2020-04-03	.	0	3	0	158	1	0	1	2		.	.	.	.	.	.		.	.	.	.	.	.	.	.	.	.	.		.	.	.	.
497	32320506	#4576	1	Caputo	Nicholas D	Levitan	Richard	USA	1	Academic emergency medicine : official journal of the Society for Academic Emergency Medicine	27	2.963	https://dx.doi.org/10.1111/acem.13994	2020-05-20	April 19 2020	2020-04-19	3	0	2	0	50	1	0	1	2		1	1	1	1	1	5		.	.	.	.	.	.	.	.	.	.	.		.	.	.	.
498	32239127	#2664	1	Cao	Jianlei	Liu	Qiang	China	0	Clinical infectious diseases : an official publication of the Infectious Diseases Society of America	a4j, 9203213	9.055	https://dx.doi.org/10.1093/cid/ciaa243	2020-04-02	1900-02-13	2020-04-02	44	0	2	1	104	1	0	1	2		1	1	1	0	1	4		.	.	.	.	.	.	.	.	.	.	.		.	.	.	.
499	32335338	#1000	1	Cao	Dongmei	Sun	Guoqiang	China	0	International journal of infectious diseases : IJID : official publication of the International Society for Infectious Diseases	95	3.538	https://dx.doi.org/10.1016/j.ijid.2020.04.047	2020-04-20	March 17 2020	2020-04-10	24	0	2	1	10	1	0	1	2		0	1	0	0	1	2		.	.	.	.	.	.	.	.	.	.	.		.	.	.	.
500	32289516	#3675	1	Cai	Yixin	Zhang	Ni	China	0	Journal of thoracic oncology : official publication of the International Association for the Study of Lung Cancer	101274235	12.46	https://dx.doi.org/10.1016/j.jtho.2020.04.003	2020-04-20	March 7 2020	2020-04-04	28	0	2	1	7	1	0	1	2		1	1	1	0	0	3		.	.	.	.	.	.	.	.	.	.	.		.	.	.	.
501	32382737	#703	1	Cai	Xue-Fei	Wang	De-qiang	China	0	The Journal of infectious diseases	ih3, 0413675	5.045	https://dx.doi.org/10.1093/infdis/jiaa243	2020-03-18		2020-03-18	.	0	3	0	276	1	0	1	2		.	.	.	.	.	.		.	.	.	.	.	.	.	.	.	.	.		.	.	.	.
502	32298767	#3679	1	Cai	Qingxian	Xu	Lin	China	0	Journal of hepatology	ibs, 8503886	18.946	https://dx.doi.org/10.1016/j.jhep.2020.04.006	2020-04-07	1900-01-21	2020-04-07	21	0	1	0	417	1	0	1	2		.	.	.	.	.	.		.	.	.	.	.	.	.	.	.	.	.		1	1	1	0
503	32112072	#5311	1	Cai	Jiehao	Mei	Zeng	China	0	Clinical infectious diseases : an official publication of the Infectious Diseases Society of America	a4j, 9203213	9.055	https://dx.doi.org/10.1093/cid/ciaa198	2020-02-20		2020-02-28	.	0	2	1	10	1	0	1	0		1	1	0	1	0	3		.	.	.	.	.	.	.	.	.	.	.		.	.	.	.
504	32381641	#370	1	Bryan	Andrew	Greninger	Alexander	United States	1	Journal of clinical microbiology	hsh, 7505564	4.959	https://dx.doi.org/10.1128/JCM.00941-20	2020-05-07		2020-05-07	.	0	3	0	6565	0	0	1	3		.	.	.	.	.	.		.	.	.	.	.	.	.	.	.	.	.		.	.	.	.
505	32300245	#5766	1	Broughton	James P	Chiu	Charles	USA	1	Nature biotechnology	cq3, 9604648	31.864	https://dx.doi.org/10.1038/s41587-020-0513-4	2020-04-20	March 5 2020	2020-04-06	32	0	3	1	78	0	0	1	2		.	.	.	.	.	.		.	.	.	.	.	.	.	.	.	.	.		.	.	.	.
506	2005700630	#13841	1	Breslin N.	Noelle	Goffman	Dena	United States	1	American Journal of Obstetrics and Gynecology MFM	(Breslin, Baptiste, Gyamfi-Bannerman, Miller, Purisch, Friedman, Fuchs, Sutton, Andrikopoulou, Sheen, Zork, Moroz, Mourad, Wapner, Simpson, D'Alton, Goffman) Division of Maternal-Fetal Medicine, Department of Obstetrics and Gynecology, Columbia University	6.12	http://dx.doi.org/10.1016/j.ajogmf.2020.100118	2020-04-09		2020-04-09	.	0	2	1	43	1	0	1	2		1	1	0	1	1	4		.	.	.	.	.	.	.	.	.	.	.		.	.	.	.
507	32358691	#4470	1	Borghesi	Andrea	Maroldi	Roberto	Italy	2	La Radiologia medica	125		https://dx.doi.org/10.1007/s11547-020-01202-1	2020-05-20	March 24 2020	2020-04-13	20	0	1	0	783	1	0	1	2		.	.	.	.	.	.		.	.	.	.	.	.	.	.	.	.	.		1	1	1	1
508	32358689	#4469	1	Borghesi	Andrea	Maroldi	Roberto	Italy	2	La Radiologia medica	125		https://dx.doi.org/10.1007/s11547-020-01200-3	2020-04-13	1900-02-05	2020-04-13	36	2	2	1	100	0	0	0	2		0	0	1	1	1	3		.	.	.	.	.	.	.	.	.	.	.		.	.	.	.
509	32388470	#1562	1	Bordi	Licia	Capobianchi	Maria	Italy	2	Journal of clinical virology : the official publication of the Pan American Society for Clinical Virology	128	3.02	https://dx.doi.org/10.1016/j.jcv.2020.104416	2020-07-20		2020-04-30	.	1	3	1	278	0	0	1	3		.	.	.	.	.	.		.	.	.	.	.	.	.	.	.	.	.		.	.	.	.
510	32339248	#6448	1	Borba	Mayla Gabriela Silva	Lacerda	Marcus Vinícius Guimarães	Brazil	1	JAMA network open	3	51.273	https://dx.doi.org/10.1001/jamanetworkopen.2020.8857	2020-04-20			.	0	4	0	81	1	1	1	2		.	.	.	.	.	.		.	.	.	.	.	.	.	.	.	.	.		.	.	.	.
511	32389027	#1279	1	Bode	Bruce	Klonoff	David	USA	1	Journal of diabetes science and technology	101306166		https://dx.doi.org/10.1177/1932296820924469	2020-05-20		2020-05-09	.	0	1	1	1122	1	0	1	3		.	.	.	.	.	.		.	.	.	.	.	.	.	.	.	.	.		1	1	0	1
512	32367765	#3854	1	Bi	Xiaojie	Li	Jun	China	0	Platelets		3.106	https://dx.doi.org/10.1080/09537104.2020.1760230	2020-04-20	1900-02-09	2020-04-20	40	0	1	1	113	1	0	1	2		.	.	.	.	.	.		.	.	.	.	.	.	.	.	.	.	.		1	1	1	1
513	32391742	#1359	1	Bhayana	Rajesh	Kambadakone	Avinash	USA	1	Radiology		7.608	https://dx.doi.org/10.1148/radiol.2020201908	2020-05-20		2020-05-11	.	0	1	1	412	1	0	1	2		.	.	.	.	.	.		.	.	.	.	.	.	.	.	.	.	.		1	1	1	1
514	32305134	#5967	1	Bhat	Roopa	Bhat	Ambarish	USA	1	Current problems in diagnostic radiology	dvg, 7607123		https://dx.doi.org/10.1067/j.cpradiol.2020.04.001	2020-04-20		2020-04-11	.	0	2	1	8	1	0	1	0		0	1	1	0	0	2		.	.	.	.	.	.	.	.	.	.	.		.	.	.	.
515	32354990	#3243	1	Bezzio	Cristina	Fiorino	Gionata	Italy	2	Gut		17.943	https://dx.doi.org/10.1136/gutjnl-2020-321411	2020-04-20	1900-01-06	2020-04-20	6	0	1	0	79	1	0	1	2		.	.	.	.	.	.		.	.	.	.	.	.	.	.	.	.	.		0	1	1	1
516	32077789	#4735	1	Bernheim	Adam	Chung	Micheal	United States	1	Radiology		7.608	https://dx.doi.org/10.1148/radiol.2020200463	2020-02-20		2020-02-20	.	0	2	1	121	1	0	1	2		1	1	1	1	1	5		.	.	.	.	.	.	.	.	.	.	.		.	.	.	.
517	32320508	#2122	1	Beltran-Corbellini	Alvaro	Alonso-Canovas	A	Spain	2	European journal of neurology	daf, 9506311	4.387	https://dx.doi.org/10.1111/ene.14273	2020-04-20	April 14 2020	2020-04-16	2	0	0	1	119	0	0	1	2		.	.	.	.	.	.		1	1	1	0	2	0	0	0	1	0	1		.	.	.	.
518	32399901	#4718	1	Beloncle	Francois M	Mercat	Alan	France	2	Annals of intensive care	10	3.931	https://dx.doi.org/10.1186/s13613-020-00675-7	2020-05-04	1900-01-19	2020-05-04	19	0	2	0	26	1	0	1	2		0	1	1	1	1	4		.	.	.	.	.	.	.	.	.	.	.		.	.	.	.
519	32360679	#449	1	Bellosta	Raffaello	Piffaretti	Gabriele	Italy	2	Journal of vascular surgery	kd2, 8407742	3.243	https://dx.doi.org/10.1016/j.jvs.2020.04.483	2020-04-08	2020-04-21	2020-04-21	13	0	1	0	20	1	0	1	2		.	.	.	.	.	.		.	.	.	.	.	.	.	.	.	.	.		1	0	1	1
520	32278670	#545	1	Barrasa	Helena	Maynar	Javier	Spain	2	Anaesthesia, critical care & pain medicine	101652401	2.734	https://dx.doi.org/10.1016/j.accpm.2020.04.001	2020-04-20		2020-04-09	.	0	2	1	48	1	0	1	2		1	1	1	1	1	5		.	.	.	.	.	.	.	.	.	.	.		.	.	.	.
521	32354637	#3738	1	Banerjee	Debasish	Phanish	Mysore	United Kingdom	2	Kidney international	kvb, 0323470	8.306	https://dx.doi.org/10.1016/j.kint.2020.03.018	2020-03-27	1900-01-06	2020-03-27	6	0	2	1	7	1	0	0	0		1	0	1	0	1	3		.	.	.	.	.	.	.	.	.	.	.		.	.	.	.
522	32339081	#2469	1	Bai	Harrison X	Liao	Wei-Hua	China	0	Radiology		7.608	https://dx.doi.org/10.1148/radiol.2020201491	2020-04-20		2020-04-27	.	0	1	1	1186	0	0	1	2		.	.	.	.	.	.		.	.	.	.	.	.	.	.	.	.	.		1	0	1	1
523	32155105	#4763	1	Bai	Harrison X	Liao	Wei-Hua	China	0	Radiology		7.608	https://dx.doi.org/10.1148/radiol.2020200823	2020-03-10		2020-03-10	.	0	3	1	424	1	0	1	2		.	.	.	.	.	.		.	.	.	.	.	.	.	.	.	.	.		.	.	.	.
524	32306853	#5926	1	Baek	Yun Hee	Sung	Min-Suk	South Korea	0	Emerging microbes & infections	101594885	6.212	https://dx.doi.org/10.1080/22221751.2020.1756698	2020-05-20	Feb 26 2020	2020-04-09	43	0	3	1	154	0	0	1	2		.	.	.	.	.	.		.	.	.	.	.	.	.	.	.	.	.		.	.	.	.
525	32298676	#3676	1	Azzi	Lorenzo	Baj	Andreina	Italy	2	The Journal of infection	ig9, 7908424	4.603	https://dx.doi.org/10.1016/j.jinf.2020.04.005	2020-04-20		2020-04-08	.	0	3	0	25	1	0	1	2		.	.	.	.	.	.		.	.	.	.	.	.	.	.	.	.	.		.	.	.	.
526	32329971	#589	1	Arons	Melissa M	Jernigan	J	United States	1	The New England journal of medicine	0255562, now	70.67	https://dx.doi.org/10.1056/NEJMoa2008457	2020-04-24		2020-04-24	.	0	2	0	89	0	0	1	2		1	1	0	1	1	4		.	.	.	.	.	.	.	.	.	.	.		.	.	.	.
527	32191259	#3103	1	Arentz	Matt	Lee	Melissa	United States	1	JAMA		51.273	https://dx.doi.org/10.1001/jama.2020.4326	2020-03-19		2020-03-19	.	1	2	0	21	1	0	1	2		0	1	1	0	1	3		.	.	.	.	.	.	.	.	.	.	.		.	.	.	.
528	32390523	#1332	1	Antonio Maria	Granata	Gregori	Andrea	Italy	2	Urologia			https://dx.doi.org/10.1177/0391560320927106	2020-04-22	1900-01-08	2020-04-22	8	0	1	0	139	0	0	1	0		.	.	.	.	.	.		.	.	.	.	.	.	.	.	.	.	.		1	0	1	0
529	32392280	#1576	1	Annis	Tucker	Gregori	Andrea	Italy	2	Journal of the American Medical Informatics Association : JAMIA	b92, 9430800	4.292	https://dx.doi.org/10.1093/jamia/ocaa097	2020-05-20		2020-05-05	.	0	1	1	139	0	0	0	0		.	.	.	.	.	.		.	.	.	.	.	.	.	.	.	.	.		1	0	1	0
530	32339508	#3527	1	Angel	Luis	Cerfolio	Robert	United States	1	The Annals of thoracic surgery	15030100R	3.919	https://dx.doi.org/10.1016/j.athoracsur.2020.04.010	2020-04-21	1900-01-02	2020-04-21	2	0	1	1	98	1	0	1	2		.	.	.	.	.	.		.	.	.	.	.	.	.	.	.	.	.		1	1	1	0
531	32386460	#835	1	Andina	David	Torrelo	Antonio	Spain	2	Pediatric dermatology	ped, 8406799	1.178	https://dx.doi.org/10.1111/pde.14215	2020-05-20		2020-05-09	.	0	2	1	22	1	0	0	2		1	0	1	1	1	4		.	.	.	.	.	.	.	.	.	.	.		.	.	.	.
532	32392389	#1596	1	Anand	Pria	Guidon	Amanda	United States	1	Muscle & nerve	nn9, 7803146	2.393	https://dx.doi.org/10.1002/mus.26918	2020-05-07	1900-01-11	2020-05-07	11	0	2	1	5	1	0	1	2		0	1	0	0	0	1		.	.	.	.	.	.	.	.	.	.	.		.	.	.	.
533	32205269	#5029	1	Amrane	Sophie	Gautret	Philippe	France	2	Travel medicine and infectious disease	101230758	4.868	https://dx.doi.org/10.1016/j.tmaid.2020.101632	2020-03-20		2020-03-20	.	0	2	1	280	1	0	1	0		1	1	0	1	0	3		.	.	.	.	.	.	.	.	.	.	.		.	.	.	.
534	32354634	#3482	1	Alberici	Federico	Scolari	Francesco	Italy	2	Kidney international	kvb, 0323470	8.306	https://dx.doi.org/10.1016/j.kint.2020.04.002	2020-04-03	1900-01-06	2020-04-03	6	0	2	1	20	1	0	0	2		1	0	0	1	1	3		.	.	.	.	.	.	.	.	.	.	.		.	.	.	.
535	631679650	#10995	1	Alattar R.	Rand	Omrani	Ali	Qatar	0	Journal of medical virology	(Alattar, Ibrahim, Shaar, Abdalla, Shukri, Daghfal, Aboukamar, Abukhattab, Alsoub, Almaslamani, Omrani) Communicable Diseases Center, Hamad Medical Corporation, Doha, Qatar(Khatib) Critical Care and Pulmonary Medicine, Hamad Medical Corporation, Doha, Qat	2.049	http://dx.doi.org/10.1002/jmv.25964	2020-04-30	1900-01-06	2020-04-30	6	0	2	1	25	1	0	1	2		1	1	1	1	0	4		.	.	.	.	.	.	.	.	.	.	.		.	.	.	.
536	32101510	#133	1	Ai	Tao	Xia	Liming	China	0	Radiology		7.608	https://dx.doi.org/10.1148/radiol.2020200642	2020-02-26		2020-02-26	.	0	3	1	1014	1	0	1	2		.	.	.	.	.	.		.	.	.	.	.	.	.	.	.	.	.		.	.	.	.
537	32239472	#6643	1	Agostini	Andrea	Giovagnoni	Andrea	Italy	2	La Radiologia medica	125		https://dx.doi.org/10.1007/s11547-020-01179-x	2020-04-20	March 9 2020	2020-03-09	9	0	3	1	10	0	0	0	2		.	.	.	.	.	.		.	.	.	.	.	.	.	.	.	.	.		.	.	.	.
538	32380821	#353	1	Adeli	Seyed Hasan	Kalhor	Narges	Iran	0	Polish archives of internal medicine	101700960	2.882	https://dx.doi.org/10.20452/pamw.15340	2020-05-07		2020-04-29	19	0	2	1	8	1	0	1	1		0	1	0	1	0	2		.	.	.	.	.	.	.	.	.	.	.		.	.	.	.
539	32304208	#6851	1	Abdalhamid	Baha	Iwen	Peter	United States	1	American journal of clinical pathology	153	1.962	https://dx.doi.org/10.1093/ajcp/aqaa064	2020-06-20		2020-04-18	.	0	3	1		0	0	1	3		.	.	.	.	.	.		.	.	.	.	.	.	.	.	.	.	.		.	.	.	.
540	.	#5867	0	Brady	Jessica	Mikhaeel	George	United Kingdom	2	Blood		16.601	https://doi.org/10.1182/blood-2018-04-843540	2019-01-17	2018-04-18	2018-10-31	196	1	2	1	512	1	0	.	2		1	1	1	1	1	5		.	.	.	.	.	.	.	.	.	.	.		.	.	.	.
541	.	#5590	0	Anzai	Alessandra	Tosti	Antonella	Brazil	1	Journal of the American Academy of Dermatology		7.102	https://doi.org/10.1016/j.jaad.2019.12.023	2019-12-17		2019-12-12	.	1	2	1	151	1	0	.	2		1	1	1	1	1	5		.	.	.	.	.	.	.	.	.	.	.		.	.	.	.
542	.	#3908	0	Shilpa	Cheerngod	Arunkumar	Govindakarnavar	India	0	Journal of medical virology		2.049	https://doi-org.proxy.bib.uottawa.ca/10.1002/jmv.25581	2019-11-09	2019-03-30	2019-08-24	147	2	2	1	509	0	0	.	2		0	1	1	1	1	4		.	.	.	.	.	.	.	.	.	.	.		.	.	.	.
543	.	#2380	0	Barcudi	Danilo	Sola	Claudia	Argentina	1	The Journal of infection		5.099	https://doi.org/10.1016/j.jinf.2019.10.001	2019-10-11		2019-10-03	.	0	1	1	1419	1	1	.	2		.	.	.	.	.	.		.	.	.	.	.	.	.	.	.	.	.		1	0	1	1
544	.	#2056	0	Reaven	Peter	Hayward	Rodney	United States	1	The New England journal of medicine		70.67	10.1056/NEJMoa1806802	2019-06-06			.	0	1	0	1655	1	1	.	2		.	.	.	.	.	.		.	.	.	.	.	.	.	.	.	.	.		1	1	1	1
545	.	#3128	0	Pouderoux	Cecile	Ader	Florence	France	2	Clinical infectious diseases : an official publication of the Infectious Diseases Society of America		9.055	https://doi.org/10.1093/cid/ciz538	2019-06-26	2019-02-23	2019-06-21	118	1	2	0	12	1	0	.	2		1	1	1	1	1	5		.	.	.	.	.	.	.	.	.	.	.		.	.	.	.
546	.	#1057	0	Ruiz-Irastorza	Guillermo	Blanco	Patrick	France	2	Autoimmunity reviews		7.716	https://doi.org/10.1016/j.autrev.2019.102359	2019-09-01	2019-02-15	2019-02-20	5	0	1	0	173	1	0	.	2		.	.	.	.	.	.		.	.	.	.	.	.	.	.	.	.	.		1	0	1	1
547	.	#256	0	Astrom	Max	Eriksson	Johan	Finland	2	Mechanisms of ageing and development	188	3.603	https://doi.org/10.1016/j.mad.2019.111145	2019-10-01	2019-05-03	2019-08-29	118	0	1	0	1035	1	0	.	2		.	.	.	.	.	.		.	.	.	.	.	.	.	.	.	.	.		1	1	1	1
548	.	#2079	0	Ramanan	Athimalaipet	Beresford	Michael	United Kingdom	2	The Lancet Rheumatology			https://doi.org/10.1016/S2665-9913(20)30008-4	2020-02-07			.	0	2	0	21	1	1	.	2		1	1	1	1	1	5		.	.	.	.	.	.	.	.	.	.	.		.	.	.	.
549	.	#3459	0	Dvanajscak	Zeljko	Larsen	Christopher	United States	1	Kidney international		8.306	https://doi.org/10.1016/j.kint.2019.08.026	2019-09-16	2019-05-23	2019-08-08	77	0	2	0	27	1	0	.	2		1	1	1	1	1	5		.	.	.	.	.	.	.	.	.	.	.		.	.	.	.
550	.	#5425	0	Swaminathan	Akshay	Kurpad	Anura	India	0	Indian pediatrics		1.136	https://doi.org/10.1007/s13312-019-1648-6	2019-09-19	2019-03-15	2019-09-19	188	0	2	1	200	1	0	.	2		1	1	1	1	1	5		.	.	.	.	.	.	.	.	.	.	.		.	.	.	.
551	.	#6451	0	Philip	Taramarcaz	J.P.	Adrien	Switzerland	2	Swiss medical weekly	150	1.821	https://doi.org/10.4414/smw.2018.14692				.	0	2	0	84	1	0	.	2		0	1	1	1	1	4		.	.	.	.	.	.	.	.	.	.	.		.	.	.	.
552	.	#4471	0	Moran	Ryan	Schiaffino	Melody	United States	1	JMIR public health and surveillance	6		https://doi.org/10.2196/12603	2019-05-13	2018-10-24	2019-03-30	157	0	1	0	32501	1	0	.	2		.	.	.	.	.	.		.	.	.	.	.	.	.	.	.	.	.		1	1	1	0
553	.	#3606	0	Rankin	Alastair	Kipgen	David	United Kingdom	2	Histopathology		3.294	https://doi-org.proxy.bib.uottawa.ca/10.1111/his.14031	2020-03-10	2019-08-12	2019-12-05	115	0	2	0	120	1	0	.	2		1	1	1	1	1	5		.	.	.	.	.	.	.	.	.	.	.		.	.	.	.
554	.	#4667	0	Hurdogan	O	Ozluk	Y	Turkey	0	Pediatric and developmental pathology : the official journal of the Society for Pediatric Pathology and the Paediatric Pathology Society	23	1.008	https://doi.org/10.1177/1093526619878602	2019-10-11			.	2	2	0	13	1	0	.	0		1	1	1	0	1	4		.	.	.	.	.	.	.	.	.	.	.		.	.	.	.
555	.	#9469	0	Dai	Min	Zhang	Faming	China	0	Critical Care	24	2.783	https://doi.org/10.1186/s13054-019-2604-5	2019-10-21	2019-05-14	2019-09-09	118	1	2	1	18	1	0	.	2		0	1	1	1	1	4		.	.	.	.	.	.	.	.	.	.	.		.	.	.	.
556	.	#5954	0	Nikolopoulou	Aikaterini	Pusey	Charles	United Kingdom	2	Kidney international reports			https://doi.org/10.1016/j.ekir.2019.07.021	2019-08-13	2019-03-27	2019-07-31	126	0	2	0	15	1	0	.	0		1	1	1	1	1	5		.	.	.	.	.	.	.	.	.	.	.		.	.	.	.
557	.	#3734	0	Mork	Ryan	Fritz	Stephanie	United States	1	Lancet ID		27.516	https://doi-org.proxy.bib.uottawa.ca/10.1016/S1473-3099(19)30570-5				.	0	1	0	150	1	0	.	2		.	.	.	.	.	.		.	.	.	.	.	.	.	.	.	.	.		1	1	1	1
558	.	#4110	0	Bajnok	Jaroslav	Hide	Geoff	United Kingdom	2	ERJ open research	5	3.35	https://dx.doi.org/10.1183%2F23120541.00143-2018	2019-04-01	2018-08-29	2019-03-23	206	0	2	1	82	1	0	.	2		0	1	1	1	1	4		.	.	.	.	.	.	.	.	.	.	.		.	.	.	.
559	.	#8716	0	Cortese	Irene	Nath	Avindra	United States	1	The New England journal of medicine	382	70.67	https://doi.org/10.1056/NEJMoa1815039	2019-04-25		2019-04-10	.	0	2	1	8	1	0	.	2		0	1	1	1	1	4		.	.	.	.	.	.	.	.	.	.	.		.	.	.	.
560	.	#4938	0	Werenberg	Julie	Christensen	Jakob	Denmark	2	JAMA pediatrics		12.004	https://doi.org/10.1001/jamapediatrics.2019.3343	2019-10-07		2019-06-24	.	1	1	1	2103232	1	0	.	2		.	.	.	.	.	.		.	.	.	.	.	.	.	.	.	.	.		1	1	1	0
561	.	#1351	0	Grimstad	Frances	Gray	Meredith	United States	1	AJOG		6.12	https://doi-org.proxy.bib.uottawa.ca/10.1016/j.ajog.2018.12.021	2018-12-21	2018-09-06	2018-12-12	97	0	2	1	94	1	0	.	2		1	1	1	1	1	5		.	.	.	.	.	.	.	.	.	.	.		.	.	.	.
562	.	#8708	0	Koc	Ozgur	Robaeys	Geert	Belgium	2	Euro surveillance : bulletin Europeen sur les maladies transmissibles = European communicable disease bulletin	25	7.4	DOI: 10.2807/1560-7917.ES.2019.24.30.1900064	2019-07-25	2019-01-21	2019-04-01	70	0	1	1	548	0	0	.	0		.	.	.	.	.	.		.	.	.	.	.	.	.	.	.	.	.		1	1	1	0
563	.	#3523	0	De santis	Marco	Santangelo	Rosaria	Italy	2	The Journal of infection		5.099	https://doi.org/10.1016/j.jinf.2019.08.015			2019-08-20	.	0	2	0	10	1	0	.	2		1	1	1	1	1	5		.	.	.	.	.	.	.	.	.	.	.		.	.	.	.
564	.	#4845	0	Triantafyllou	Georgios	Chiarchiaro	Jared	United States	1	American journal of respiratory and critical care medicine		16.49	https://doi.org/10.1164/rccm.201909-1809le	2019-12-01		2019-10-01	.	1	2	1	6	1	0	.	0		0	1	1	1	1	4		.	.	.	.	.	.	.	.	.	.	.		.	.	.	.
565	.	#3463	0	Abad	Eliane	dos Santos	Katia	Brazil	1	Journal of microbiology, immunology, and infection = Wei mian yu gan ran za zhi		2.455	https://doi.org/10.1016/j.jmii.2018.12.014	2019-03-21	2017-03-29	2018-12-17	628	2	1	1	91	1	0	.	2		.	.	.	.	.	.		.	.	.	.	.	.	.	.	.	.	.		0	1	1	1
566	.	#12504	0	Wang	Yijin	Zhao	Jingmin	China	0	Liver international : official journal of the International Association for the Study of the Liver		3.54	https://doi.org/10.1111/liv.14221	2019-09-03	2019-06-20	2019-08-12	53	0	0	1	320	1	0	.	2		.	.	.	.	.	.		1	1	0	1	3	1	1	1	1	1	3		.	.	.	.
567	.	#6060	0	Barry	Caroline	Fuemmeler	Bernard	United States	1	JMIR public health and surveillance	6		https://doi.org/10.2196/11666	2019-04-02	2018-07-23	2018-12-14	144	0	1	0	302	1	0	.	2		.	.	.	.	.	.		.	.	.	.	.	.	.	.	.	.	.		0	0	1	1
568	.	#2950	0	Abrams	Simon	Toh	Cheng-Hock	United Kingdom	2	American journal of respiratory and critical care medicine		16.49	https://dx.doi.org/10.1164%2Frccm.201811-2111OC	2019-10-01	2018-11-09	2019-06-03	206	0	1	1	341	1	0	.	2		.	.	.	.	.	.		.	.	.	.	.	.	.	.	.	.	.		1	1	1	1
569	.	#1727	0	Yu	Yuanlin	Cao	Dariong	China	0	Chinese journal of academic radiology			https://doi.org/10.1007/s42058-020-00022-6	2020-02-01	2019-08-21	2020-01-13	145	0	2	1	21	1	0	.	2		1	1	1	1	1	5		.	.	.	.	.	.	.	.	.	.	.		.	.	.	.
570	.	#2646	0	Shah	Maunank	Manabe	Yukari	United States	1	Clinical infectious diseases : an official publication of the Infectious Diseases Society of America		9.055	https://doi.org/10.1093/cid/ciz932		2019-06-27	2019-10-08	103	0	3	1	984	1	0	.	2		.	.	.	.	.	.		.	.	.	.	.	.	.	.	.	.	.		.	.	.	.
571	.	#6298	0	Kim	Han Kyul	Zo	Jaeil	South Korea	0	AJR. American journal of roentgenology	214	3.19	https://doi.org/10.2214/AJR.17.19273	2018-08-01			.	0	2	1	7	1	0	.	2		1	1	1	1	1	5		.	.	.	.	.	.	.	.	.	.	.		.	.	.	.
572	.	#780	0	Fleet	Jamie	Garg	Amit	Canada	1	CMAJ : Canadian Medical Association journal = journal de l'Association medicale canadienne		6.938	https://doi.org/10.1503/cmaj.190337	2019-09-15		2019-07-22	.	0	1	0	304461	1	0	.	3		.	.	.	.	.	.		.	.	.	.	.	.	.	.	.	.	.		1	1	1	0
573	.	#911	0	Taramasso	Lucia	Di Biagio	Antonio	Italy	2	Journal of clinical virology : the official publication of the Pan American Society for Clinical Virology	123	3.02	https://doi.org/10.1016/j.jcv.2019.104255	2020-02-01	2019-08-26	2019-12-21	117	2	1	1	21	1	0	.	2		.	.	.	.	.	.		.	.	.	.	.	.	.	.	.	.	.		1	1	1	1
574	.	#851	0	Pages	F	Emilie	JF	France	2	Annals of oncology : official journal of the European Society for Medical Oncology		14.196	DOI: 10.1016/j.annonc.2020.03.310	2020-07-01			.	0	1	0	969	1	0	.	2		.	.	.	.	.	.		.	.	.	.	.	.	.	.	.	.	.		1	1	1	1
575	.	#3504	0	Alemu	Ayinalem	Bitew	Zebenay Workneh	Ethiopia	2	International journal of infectious diseases : IJID : official publication of the International Society for Infectious Diseases	95	3.538	https://doi.org/10.1016/j.ijid.2020.02.053	2020-02-01	2020-01-16	2020-02-26	41	0	1	1	566	1	1	.	2		.	.	.	.	.	.		.	.	.	.	.	.	.	.	.	.	.		1	1	1	0
576	.	#3731	0	Darvall	Jai	Bellomo	Rinaldo	Australia	0	Critical care and resuscitation : journal of the Australasian Academy of Critical Care Medicine		3.3	PMID: 30482137	2018-12-01			.	0	2	1	35	1	0	.	2		0	1	1	1	1	4		.	.	.	.	.	.	.	.	.	.	.		.	.	.	.
577	.	#3962	0	Ngernna	Sutharinee	Nguitragool	Wang	Thailand	0	The American journal of tropical medicine and hygiene		2.315	https://doi.org/10.4269/ajtmh.19-0063	2019-12-01	2019-01-21	2019-08-29	220	0	2	1	6	1	0	.	2		0	1	1	1	1	4		.	.	.	.	.	.	.	.	.	.	.		.	.	.	.
578	.	#2699	0	Rajahram	Giri	Barber	Bridget	Australia	0	Clinical infectious diseases : an official publication of the Infectious Diseases Society of America		9.055	https://doi.org/10.1093/cid/ciz011	2019-01-08	2018-11-02	2019-01-07	66	1	2	1	6	1	0	.	2		1	1	1	1	0	4		.	.	.	.	.	.	.	.	.	.	.		.	.	.	.
579	.	#5923	0	olausson	nina	Henriksson	Peter	Sweden	2	Journal of thrombosis and haemostasis : JTH		4.662	https://doi.org/10.1111/jth.14840	2020-04-01	2019-09-18	2020-04-08	202	0	1	1	902891	1	0	.	1		.	.	.	.	.	.		.	.	.	.	.	.	.	.	.	.	.		1	1	1	1
580	.	#169	0	wakimoto	mayuko	tobias	joseph	USA	1	Journal of anesthesia		1.21	https://doi.org/10.1007/s00540-019-02720-7	2019-12-01	2019-05-07	2019-11-29	206	1	2	1	65	1	0	.	2		1	1	1	1	1	5		.	.	.	.	.	.	.	.	.	.	.		.	.	.	.
581	.	#3009	0	Jensen	Jens-Ulrik Staehr	Lundgren	Jens	Denmark	2	Clinical chemistry and laboratory medicine		3.638	https://doi.org/10.1515/cclm-2018-1350	2019-04-05	2018-12-20	2019-03-04	74	0	1	1	1096	1	0	.	2		.	.	.	.	.	.		.	.	.	.	.	.	.	.	.	.	.		1	1	1	1
582	.	#3292	0	Mol	Kristen	Van Lier	Felix	Netherlands	2	British journal of anaesthesia		6.199	https://doi.org/10.1016/j.bja.2019.08.013	2019-11-01	2018-11-09	2019-08-22	286	1	2	1	10	1	0	.	1		1	1	1	1	1	5		.	.	.	.	.	.	.	.	.	.	.		.	.	.	.
583	.	#3965	0	Melzani	Alessia	Adenis	Antoine	France	2	Clinical infectious diseases : an official publication of the Infectious Diseases Society of America		9.055	https://doi-org.proxy.bib.uottawa.ca/10.1093/cid/ciz247	2019-03-28	2018-11-02	2019-03-21	139	0	2	1	22	1	0	.	2		1	1	1	1	1	5		.	.	.	.	.	.	.	.	.	.	.		.	.	.	.
584	.	#6279	0	Yang	YingYing	Wang	Yilong	China	0	Aging	11	5.515	DOI: 10.18632/aging.102170	2019-08-01	2019-05-21	2019-08-05	76	0	1	0	11474	1	0	.	2		.	.	.	.	.	.		.	.	.	.	.	.	.	.	.	.	.		1	1	1	1
585	.	#3089	0	markman	timothy	nazarian	saman	USA	1	JAMA	323	51.273	https://doi.org/10.1001/jama.2020.3833	2020-05-01		2020-02-27	.	1	2	1	5	1	0	.	2		1	1	1	1	1	5		.	.	.	.	.	.	.	.	.	.	.		.	.	.	.
586	.	#2493	0	Wilcox	Lyndy	Rutter	Michael	USA	1	Otolaryngology--head and neck surgery : official journal of American Academy of Otolaryngology-Head and Neck Surgery		2.31	https://doi.org/10.1177/0194599819841893	2019-04-01	2018-11-08	2019-03-14	126	2	2	1	40	0	0	.	2		1	1	1	1	1	5		.	.	.	.	.	.	.	.	.	.	.		.	.	.	.
587	.	#1034	0	bagasi	arwa	mcclure	patrick	United Kingdom	2	Journal of clinical virology : the official publication of the Pan American Society for Clinical Virology	129	3.02	https://doi.org/10.1016/j.jcv.2020.104453	2020-05-01	2020-02-14	2020-05-18	94	0	1	1	347	0	0	.	2		.	.	.	.	.	.		.	.	.	.	.	.	.	.	.	.	.		1	1	1	0
588	.	#759	0	diprisco	bridget	mantzoros	christos	USA	1	Metabolism: clinical and experimental		6.513	https://doi.org/10.1016/j.metabol.2019.153959	2019-11-01	2019-05-15	2019-08-06	83	0	0	1	185	1	0	.	2		.	.	.	.	.	.		1	1	1	1	4	1	1	1	1	1	3		.	.	.	.
589	.	#6466	0	niazi	gamal	zaitoun	mohamed	Egypt	2	Academic radiology		2.267	https://doi-org.proxy.bib.uottawa.ca/10.1016/j.acra.2020.01.028	2020-02-01	2020-01-03	2020-01-23	20	0	2	0	34	1	0	.	2		1	1	1	1	1	5		.	.	.	.	.	.	.	.	.	.	.		.	.	.	.
590	.	#1925	0	raveenthiran	sheliyan	kyle	sam	Australia	0	European journal of nuclear medicine and molecular imaging	46	7.182	DOI: 10.1007/s00259-019-04432-2	2019-10-01	2019-03-06	2019-07-09	125	0	2	1	38	1	0	.	2		0	1	1	1	1	4		.	.	.	.	.	.	.	.	.	.	.		.	.	.	.
591	.	#13711	0	Kim	Deok-Ju			Korea	0	Osong Public Health and Research Perspectives	10		https://doi.org/10.24171/j.phrp.2019.10.2.07	2019-04-01	2019-03-05	2019-03-20	15	0	2	1	277	1	0	.	2		0	1	0	1	1	3		.	.	.	.	.	.	.	.	.	.	.		.	.	.	.
592	.	#6320	0	Mok	Alexander	Brage	Soren	United Kingdom	2	BMJ (Clinical research ed.)		27.604	DOI: 10.1136/bmj.l2323	2020-06-19	2019-04-25		.	0	1	0	14599	1	0	.	2		.	.	.	.	.	.		.	.	.	.	.	.	.	.	.	.	.		1	1	1	1
593	.	#13912	0	Becker	Brent	Kehril	Thompson	USA	1	Academic emergency medicine : official journal of the Society for Academic Emergency Medicine		2.963	DOI: 10.1111/acem.13713	2019-08-12	2018-11-11	2019-02-11	92	0	3	0	217	1	0	.	2		.	.	.	.	.	.		.	.	.	.	.	.	.	.	.	.	.		.	.	.	.
594	.	#4754	0	El-Ali	Alexander Maad	Squires	Judy H	USA	1	AJR. American journal of roentgenology		3.19	DOI: 10.2214/AJR.19.22174	2020-03-01			.	0	2	1	10	0	0	.	2		0	1	1	1	1	4		.	.	.	.	.	.	.	.	.	.	.		.	.	.	.
595	.	#11880	0	Raghu	Ganesh	Soubrane	Christina	USA	1	Chest	154	9.657	https://doi.org/10.1016/j.chest.2018.08.1083	2018-12-01			.	0	0	1	211	1	1	.	2		.	.	.	.	.	.		0	1	0	1	2	1	1	1	1	0	2		.	.	.	.
596	.	#5451	0	arriaga	Maria E	Laaksonen	Maarit A	Australia	0	The Medical journal of Australia		5.332	https://doi.org/10.5694/mja2.12108	2019-03-01	2018-07-07	2018-10-26	111	0	1	0	365084	1	0	.	2		.	.	.	.	.	.		.	.	.	.	.	.	.	.	.	.	.		1	1	1	0
597	.	#3620	0	putri	nina dwi	safari	dodi	Indonesia	0	International journal of infectious diseases : IJID : official publication of the International Society for Infectious Diseases	94	3.538	https://doi.org/10.1016/j.ijid.2019.06.009	2020-09-19	2019-05-10	2019-06-11	32	0	1	0	411	1	1	.	2		.	.	.	.	.	.		.	.	.	.	.	.	.	.	.	.	.		1	1	1	1
598	.	#6685	0	Mirijello	A	Landolfi	R	Italy	2	Eur Rev Med Pharmacol Sci		2.721	https://doi.org/10.26355/eurrev_201905_17834	1905-07-11			.	0	1	1	88	1	0	.	2		.	.	.	.	.	.		.	.	.	.	.	.	.	.	.	.	.		1	1	1	1
599	.	#2733	0	Abe	Hayato	Takayama	Tadatoshi	Japan	0	European radiology		3.962	https://doi.org/10.1007/s00330-019-06230-8	2019-12-01	2018-10-24	2019-04-08	288	0	1	0	211	1	0	.	2		.	.	.	.	.	.		.	.	.	.	.	.	.	.	.	.	.		1	1	1	0
600	.	#4973	0	Skypala	Isabel	Till	Stephen	United Kingdom	2	Allergy	7	6.771	https://doi.org/10.1111/all.13747	2019-07-01	2018-10-15	2019-01-06	83	0	1	0	50	1	0	.	2		.	.	.	.	.	.		.	.	.	.	.	.	.	.	.	.	.		1	1	1	0
601	.	#5982	0	Sutton	S Scott	Hardin	James W	USA	1	Clinical and translational science		3.989	https://doi.org/10.1111/cts.12676	2019-11-01	2019-01-30	2019-06-10	131	0	1	1	363873	1	0	.	2		.	.	.	.	.	.		.	.	.	.	.	.	.	.	.	.	.		1	1	1	1
602	.	#6633	0	Wu	Peiyao	Miao	Lin	China	0	Annals of palliative medicine	8	1.262	DOI: 10.21037/apm.2019.09.07	2019 Sept	2019-03-25	2019-08-29	157	0	1	1	50	1	0	.	2		.	.	.	.	.	.		.	.	.	.	.	.	.	.	.	.	.		1	1	1	1
603	.	#709	0	Pogue	Jason	Perez	Federico	USA	1	Clinical infectious diseases : an official publication of the Infectious Diseases Society of America		9.055	DOI: 10.1093/cid/ciz816	2019 Sept	2019-03-18	2019-09-02	198	1	1	1	200	1	1	.	1		.	.	.	.	.	.		.	.	.	.	.	.	.	.	.	.	.		1	1	1	1
604	.	#944	0	exler	simone	enders	martin	germany	2	Journal of clinical virology : the official publication of the Pan American Society for Clinical Virology	117	3.02	https://doi.org/10.1016/j.jcv.2019.05.015	2019-08-01	2019-02-04	2019-05-30	115	2	3	1	133	0	0	.	3		.	.	.	.	.	.		.	.	.	.	.	.	.	.	.	.	.		.	.	.	.
605	.	#8595	0	ustulin	morena	rhee	sang youl	korea	0	Journal of Korean medical science	34		DOI: 10.3346/jkms.2019.34.e224	2020-09-19	2019-05-01	2019-07-24	84	0	1	1	11164	1	0	.	2		.	.	.	.	.	.		.	.	.	.	.	.	.	.	.	.	.		1	1	1	0
606	.	#6837	0	yinka-ogunleye	adesola	ihekweazu	chikwe	Nigeria	2	The Lancet. Infectious diseases	19	27.516	https://doi.org/10.1016/S1473-3099(19)30294-4	2019-07-01			.	0	2	1	122	1	0	.	3		1	1	1	1	1	5		.	.	.	.	.	.	.	.	.	.	.		.	.	.	.
607	.	#2522	0	shah	taimur	ahmed	hashim	United Kingdom	2	European urology	76	17.298	DOI: 10.1016/j.eururo.2018.12.030	2020-07-19		2018-12-18	.	0	2	0	122	1	0	.	2		1	1	1	1	1	5		.	.	.	.	.	.	.	.	.	.	.		.	.	.	.
608	.	#1324	0	bhowmick	tanaya	boruchoff	susan	USA	1	Infection	47	2.927	DOI: 10.1007/s15010-019-01304-7	2019-08-01	2018-12-31	2019-03-29	88	0	2	1	8	1	0	.	1		1	1	1	1	1	5		.	.	.	.	.	.	.	.	.	.	.		.	.	.	.
609	.	#958	0	anfasa	fatih	martina	byron	Netherlands	2	Journal of clinical virology : the official publication of the Pan American Society for Clinical Virology	117	3.02	https://doi.org/10.1016/j.jcv.2019.06.001	2019-08-01	2018-11-29	2019-06-08	191	0	1	0	90	0	0	.	2		.	.	.	.	.	.		.	.	.	.	.	.	.	.	.	.	.		0	1	1	0
610	.	#464	0	ren	jinma	asche	carl	USA	1	Clinical therapeutics	41	2.935	https://doi-org.proxy.bib.uottawa.ca/10.1016/j.clinthera.2019.04.039	2020-08-19	2019-02-11	2019-04-30	.	0	0	1	2381	1	1	.	2		.	.	.	.	.	.		1	1	1	1	4	1	1	1	1	1	3		.	.	.	.
611	.	#3667	0	regan	annette	fell	deshayne	usa	1	The Journal of infection	81	5.099	DOI: 10.1016/j.jinf.2020.03.057	2020-07-01		2020-03-29	.	0	1	1	4750	1	0	.	2		.	.	.	.	.	.		.	.	.	.	.	.	.	.	.	.	.		1	1	1	0
612	.	#987	0	yuan	xiaosong	wang	huiyan	China	0	Clinica chimica acta; international journal of clinical chemistry	489	2.735	https://doi-org.proxy.bib.uottawa.ca/10.1016/j.cca.2018.12.001	2019-02-01	2018-10-25	2018-12-05	41	0	1	1	2470	1	0	.	2		.	.	.	.	.	.		.	.	.	.	.	.	.	.	.	.	.		1	1	1	0
613	.	#6180	0	zhang	dan	ma	xuejun	china	0	Respiratory research	20	3.829	DOI: 10.1186/s12931-019-1086-y	2019-06-17	2019-03-11	2019-05-29	79	0	1	1	1629	1	0	.	2		.	.	.	.	.	.		.	.	.	.	.	.	.	.	.	.	.		0	1	1	1
614	.	#932	0	schulte	philip	sprung	juraj	USA	1	Critical care medicine	47	6.971	DOI: 10.1097/CCM.0000000000003829	2019-08-01			.	0	1	1	3673	1	0	.	2		.	.	.	.	.	.		.	.	.	.	.	.	.	.	.	.	.		1	1	1	1
615	.	#912	0	hawkins-villarreal	ameth	gonce	anna	spain	2	Journal of clinical virology : the official publication of the Pan American Society for Clinical Virology	119	3.02	https://doi.org/10.1016/j.jcv.2019.08.008	2019-10-01	2019-04-09	2019-08-19	132	0	2	0	47	1	0	.	2		1	1	1	1	1	5		.	.	.	.	.	.	.	.	.	.	.		.	.	.	.
616	.	#5290	0	kolderman	nathan	al-katib	sayf	USA	1	Journal of thoracic imaging		2.078	doi: 10.1097/RTI.0000000000000481	2020-02-01			.	0	1	1	550	1	0	.	2		.	.	.	.	.	.		.	.	.	.	.	.	.	.	.	.	.		1	1	1	0
617	.	#2943	0	berryman	kathryn	buhimschi	irina	USA	1	Hypertension (Dallas, Tex. : 1979)	73	7.017	https://doi.org/10.1161/HYPERTENSIONAHA.118.12437	2019-06-01	2018-12-31	2019-03-14	73	0	0	1	160	1	0	.	2		.	.	.	.	.	.		0	1	0	1	2	0	0	1	1	1	3		.	.	.	.
618	.	#2511	0	Nascimento-Carvalhoa	Gustavo	Nascimento-Carvalhoa	Cirstina	Brazil	1	The Journal of infection	80	5.099	https://doi.org/10.1016/j.jinf.2020.01.006	2020-01-23		2020-01-14	.	0	0	1	29	1	0	.	2		.	.	.	.	.	.		1	1	1	1	4	1	1	1	1	1	3		.	.	.	.
619	.	#3907	0	wei	mike	nguyen	mindie	USA	1	Journal of medical virology	91	2.049	https://doi-org.proxy.bib.uottawa.ca/10.1002/jmv.25433	2019-02-01	2018-11-10	2019-02-15	97	0	1	1	1224	1	0	.	2		.	.	.	.	.	.		.	.	.	.	.	.	.	.	.	.	.		1	1	1	1
620	.	#3884	0	adelborg	kasper	sorensen	henrik	Denmark	2	Journal of thrombosis and haemostasis : JTH	17	4.662	https://doi.org/10.1111/jth.14475	2019-05-01	2018-12-12	2019-04-26	135	0	1	1	192393	1	0	.	2		.	.	.	.	.	.		.	.	.	.	.	.	.	.	.	.	.		1	0	1	0
621	.	#4508	0	liu	min	li	an-hua	China	0	Annals of translational medicine	7	3.689	DOI: 10.21037/atm.2019.09.30	2020-11-19	2019-08-15	2019-08-27	12	0	3	1	102	1	0	.	2		.	.	.	.	.	.		.	.	.	.	.	.	.	.	.	.	.		.	.	.	.
622	.	#8696	0	julian	kathleen	whitener	cynthia	USA	1	The Journal of infection	80	5.099	https://doi.org/10.1016/j.jinf.2019.12.007	2020-02-01		2019-12-14	.	0	2	1	28	1	0	.	2		1	1	0	1	1	4		.	.	.	.	.	.	.	.	.	.	.		.	.	.	.
623	.	#4519	0	Kalininskiy	Aleksandr	Croft	Daniel	United States	1	Lancet Respiratory Med		22.992	https://doi.org/10.1016/S2213-2600(19)30415-1	2019-11-08			.	0	2	1	12	1	0	.	2		0	1	1	1	1	4		.	.	.	.	.	.	.	.	.	.	.		.	.	.	.
624	.	#3538	0	Namazy	Jennifer	Spain	Victor	USA	1	The Journal of allergy and clinical immunology	145	14.11	https://doi.org/10.1016/j.jaci.2019.05.019	2020-02-20	2019-02-08	2019-05-17	98	0	1	1	460	1	1	.	2		.	.	.	.	.	.		.	.	.	.	.	.	.	.	.	.	.		1	0	1	1
625	.	#7167	0	Fernandez	Maria Del Mar	Takkouche	Bahi	Spain	2	PloS one	14	2.776	https://doi.org/10.1371/journal.pone.0212557	2019-03-01	2018-07-16	2019-02-05	204	0	0	1	834	1	0	.	2		.	.	.	.	.	.		0	1	1	0	2	1	1	0	1	1	2		.	.	.	.
626	.	#5393	0	castiglione	Fabio	muneer	asif	United Kingdom	2	European urology		17.298	https://doi.org/10.1016/j.euf.2019.02.016	2020-03-19		2019-02-25	.	0	2	1	10	1	0	.	1		0	1	1	1	1	4		.	.	.	.	.	.	.	.	.	.	.		.	.	.	.
627	.	#3612	0	dulskas	audrius	smailyte	giedre	Lithuania	2	Aging	11	5.515	DOI: 10.18632/aging.102245	###############	2019-07-12	2019-08-22	41	0	1	1	8423	1	0	.	2		.	.	.	.	.	.		.	.	.	.	.	.	.	.	.	.	.		1	1	1	1
628	.	#4852	0	koc	ozgur	nevens	frederik	Belgium	2	Journal of medical virology		2.049	https://doi.org/10.1002/jmv.25950	2020-04-01	2020-01-27	2020-04-23	87	0	1	1	404	1	0	.	3		.	.	.	.	.	.		.	.	.	.	.	.	.	.	.	.	.		1	1	1	1
629	.	#2212	0	muller	julius	fletcher	helen	united kingdom	2	JCI insight	4	6.014	DOI: 10.1172/jci.insight.130090	2019-12-01	2019-05-07	2019-10-23	169	0	0	1	178	1	0	.	2		.	.	.	.	.	.		1	1	1	1	4	1	1	1	1	1	3		.	.	.	.
630	.	#2687	0	ambroziak	M	budaj	A	Poland	2	Journal of thrombosis and thrombolysis	48	2.941	DOI: 10.1007/s11239-019-01856-3	2019-10-01		2019-04-10	.	0	0	1	510	1	0	.	2		.	.	.	.	.	.		1	1	1	1	4	0	0	1	1	1	3		.	.	.	.
631	.	#961	0	sun	xiaochuan	liu	xiaoqing	China	0	Clinica chimica acta; international journal of clinical chemistry	487	2.735	DOI: 10.1016/j.cca.2018.09.012	2018-12-01	2018-07-10	2018-09-06	58	0	0	1	560	1	0	.	2		.	.	.	.	.	.		1	1	0	1	3	1	1	1	1	1	3		.	.	.	.
632	.	#2421	0	liu	xing	zhang	zuo-feng	United States	1	Liver international : official journal of the International Association for the Study of the Liver	39	5.542	https://doi.org/10.1111/liv.14182	2019-08-01	2019-04-12	2019-06-08	57	0	0	1	9944	1	0	.	2		.	.	.	.	.	.		0	1	1	1	3	1	1	1	1	1	3		.	.	.	.
633	.	#419	0	l'huillier	arnaud	humar	atul	Canada	1	The Journal of infectious diseases	219	5.045	DOI: 10.1093/infdis/jiy535	2019-01-01	2018-07-30	2018-09-04	36	2	2	0	229	1	0	.	3		1	1	1	1	1	5		.	.	.	.	.	.	.	.	.	.	.		.	.	.	.
634	.	#1564	0	van keer	severien	vorsters	alex	Belgium	2	Journal of clinical virology : the official publication of the Pan American Society for Clinical Virology	117	3.02	DOI: 10.1016/j.jcv.2019.05.004	2019-08-01	2019-03-11	2019-05-10	60	0	0	1	57	1	1	.	2		.	.	.	.	.	.		0	1	1	0	2	1	1	1	1	1	3		.	.	.	.
635	.	#3121	0	long	jeremiah	jennings	jack	USA	1	European radiology		3.962	DOI: 10.1007/s00330-020-06987-3	2020-06-20	2020-01-27	2020-05-27	120	0	2	1	775	1	0	.	2		1	1	1	1	1	5		.	.	.	.	.	.	.	.	.	.	.		.	.	.	.
636	.	#992	0	brunetti	luigi	suh	don-churl	USA	1	International journal of infectious diseases : IJID : official publication of the International Society for Infectious Diseases	78	3.538	DOI: 10.1016/j.ijid.2018.10.017	2020-01-19	2018-08-01	2018-10-24	84	0	1	1	240	1	1	.	2		.	.	.	.	.	.		.	.	.	.	.	.	.	.	.	.	.		1	1	1	0
637	.	#282	0	ryuge	misaki	ishikawa	hideo	japan	0	European radiology	29	3.962	DOI: 10.1007/s00330-018-5637-2	2019-02-01	2018-03-14	2018-06-27	105	0	2	1	57	1	0	.	2		1	1	1	1	1	5		.	.	.	.	.	.	.	.	.	.	.		.	.	.	.
638	.	#2978	0	chen	xiaochen	he	na	China	0	Bioscience trends	13	1.686	DOI: 10.5582/bst.2018.01299	2019-03-01	2018-12-19	2019-01-30	42	0	1	1	691	1	0	.	2		.	.	.	.	.	.		.	.	.	.	.	.	.	.	.	.	.		1	1	1	1
639	.	#5288	0	godier	anne	devys	jean-michel	france	2	British journal of anaesthesia	123	6.199	https://doi.org/10.1016/j.bja.2019.03.019	2020-07-19			.	1	2	0	7	1	0	.	2		1	1	1	1	1	5		.	.	.	.	.	.	.	.	.	.	.		.	.	.	.
640	.	#7094	0	ladhani	shamez	borrow	ray	United Kingdom	2	BMC infectious diseases	19	2.565	DOI: 10.1186/s12879-019-4146-5	2019-06-01	2019-01-23	2019-05-30	127	0	2	1	16	0	0	.	2		1	0	1	1	0	3		.	.	.	.	.	.	.	.	.	.	.		.	.	.	.
641	.	#7849	0	babaei	MR	farasatinasab	M	Iran	0	Clinical radiology	74	2.082	https://doi.org/10.1016/j.crad.2019.01.006	2019-05-01	2018-09-13	2019-01-08	117	0	2	1	12	1	0	.	2		1	1	1	1	1	5		.	.	.	.	.	.	.	.	.	.	.		.	.	.	.
642	.	#411	0	eddyani	miriam	de jong	Bouke	Belgium	2	Clinical infectious diseases : an official publication of the Infectious Diseases Society of America	67	9.055	DOI: 10.1093/cid/ciy197	2020-08-18	2017-10-09	2018-03-05	147	0	3	0	205	1	0	.	2		.	.	.	.	.	.		.	.	.	.	.	.	.	.	.	.	.		.	.	.	.
643	.	#3136	0	moter	annette	wiech	thorsten	Germany	2	Clinical infectious diseases : an official publication of the Infectious Diseases Society of America	68	9.055	DOI: 10.1093/cid/ciy664	2019-03-01	2018-03-11	2018-08-07	149	0	3	0	153	1	0	.	2		.	.	.	.	.	.		.	.	.	.	.	.	.	.	.	.	.		.	.	.	.
644	.	#5323	0	dare	ryan	talbot	thomas	USA	1	Clinical infectious diseases : an official publication of the Infectious Diseases Society of America	67	9.055	DOI: 10.1093/cid/ciy287	2018-10-01	2017-12-04	2018-04-14	131	0	0	1	381	1	0	.	0		.	.	.	.	.	.		0	1	0	1	2	1	1	1	1	1	3		.	.	.	.
645	.	#5597	0	alonso	daniel	martinez	valeria	Argentina	1	Journal of medical virology	91	2.049	https://doi.org/10.1002/jmv.25446	2019-03-01	2018-11-21	2019-02-26	97	0	2	1	533	1	0	.	0		1	1	0	1	1	4		.	.	.	.	.	.	.	.	.	.	.		.	.	.	.
646	.	#2541	0	chamseddin	bahir	le	lu	USA	1	JCI insight	5	6.014	DOI: 10.1172/jci.insight.128881	2019-06-06	2019-03-15	2019-04-23	39	0	2	0	12	1	0	.	2		1	1	1	1	1	5		.	.	.	.	.	.	.	.	.	.	.		.	.	.	.
647	.	#3194	0	jang	jong keon	lee	sung gyu	Korea	0	European radiology	29	3.962	DOI: 10.1007/s00330-018-5971-4	2019-07-01	2018-08-15	2018-12-13	120	0	0	1	239	1	0	.	2		.	.	.	.	.	.		1	1	1	1	4	1	1	1	1	1	3		.	.	.	.
648	.	#4456	0	andersen	PE	kjeldsen	AD	Denmark	2	Clinical radiology	73	2.082	https://doi.org/10.1016/j.crad.2018.07.096	2020-11-18	2018-04-05	2018-07-05	91	0	2	1	136	1	0	.	2		1	1	1	1	1	5		.	.	.	.	.	.	.	.	.	.	.		.	.	.	.
649	.	#5387	0	privitera	graziella	mehta	gautam	United Kingdom	2	Gastroenterology	155	19.809	DOI: 10.1053/j.gastro.2018.06.092	2018-11-01			.	2	2	1	15	0	0	.	0		0	1	1	1	0	3		.	.	.	.	.	.	.	.	.	.	.		.	.	.	.
650	.	#4436	0	lochlainn	laura	kortbeek	Titia	Netherlands	2	The Journal of infectious diseases	219	5.045	DOI: 10.1093/infdis/jiy634	2019-03-01	2018-08-01	2018-11-01	92	0	0	1	2157	1	0	.	2		.	.	.	.	.	.		1	1	1	1	4	1	1	1	0	0	1		.	.	.	.
651	.	#7374	0	vidaur	loreto	cilla	gustavo	Spain	2	Annals of intensive care	9	3.931	https://doi.org/10.1186/s13613-019-0559-y	2019-07-01	2019-05-09	2019-07-16	68	0	2	1	28	1	0	.	2		1	1	1	1	1	5		.	.	.	.	.	.	.	.	.	.	.		.	.	.	.
652	.	#454	0	willekens	rein	almirante	benito	spain	2	Clinical infectious diseases : an official publication of the Infectious Diseases Society of America	69	9.055	DOI: 10.1093/cid/ciy916	2019-07-01	2018-08-06	2018-10-21	107	0	1	0	135	1	0	.	2		.	.	.	.	.	.		.	.	.	.	.	.	.	.	.	.	.		1	1	1	0
653	.	#5204	0	davido	B	dinh	A	France	2	Medecine et maladies infectieuses	49	1.289	https://doi.org/10.1016/j.medmal.2018.11.002	2019-05-01	2018-01-03	2018-11-06	307	2	2	0	8	1	0	.	2		0	1	1	1	1	4		.	.	.	.	.	.	.	.	.	.	.		.	.	.	.
654	.	#7179	0	geri	guillaume	pene	frederic	france	2	Critical care (London, England)	22	6.959	DOI: 10.1186/s13054-018-2264-x	2018-12-01	2018-11-02	2018-11-15	13	1	2	1	12	1	0	.	2		1	0	1	1	0	3		.	.	.	.	.	.	.	.	.	.	.		.	.	.	.
655	.	#5167	0	li	hao-ming	kao	chia-hung	taiwan	0	The Journal of infection	77	5.099	https://doi.org/10.1016/j.jinf.2018.03.014	2018-09-01	2017-10-07	2018-03-14	158	0	1	1	125060	1	0	.	2		.	.	.	.	.	.		.	.	.	.	.	.	.	.	.	.	.		1	0	1	1
656	.	#7786	0	hiragi	shusuke	kuroda	tomohiro	japan	0	Clinical epidemiology	10	4.65	DOI: 10.2147/CLEP.S158110	2020-03-18			.	0	2	1	1871	1	0	.	2		1	1	1	1	1	5		.	.	.	.	.	.	.	.	.	.	.		.	.	.	.
657	.	#2228	0	normand	gabrielle	juillard	laurent	france	2	American journal of nephrology	47	2.961	DOI: 10.1159/000488286	2018-03-01	2018-01-13	2018-03-03	49	0	2	1	84	1	0	.	2		0	1	0	1	1	3		.	.	.	.	.	.	.	.	.	.	.		.	.	.	.
658	.	#7065	0	baech	joachim	el-galaly	tarec	Denmark	2	British journal of haematology	183	5.206	https://doi.org/10.1111/bjh.15603	2018-12-01	2018-05-28	2018-08-14	78	0	1	1	2440	1	0	.	2		.	.	.	.	.	.		.	.	.	.	.	.	.	.	.	.	.		1	1	1	1
659	.	#753	0	carr	peter	rickard	claire	Australia	0	Infection control and hospital epidemiology	39	2.856	DOI: 10.1017/ice.2018.190	2018-10-01	2018-02-11	2018-07-11	150	0	1	0	391	1	0	.	2		.	.	.	.	.	.		.	.	.	.	.	.	.	.	.	.	.		0	1	1	0
660	.	#5722	0	bucher	sarina	soyka	michael	switzerland	2	Chest	156	9.657	https://doi.org/10.1016/j.chest.2019.04.133	2020-10-19			.	0	0	1	30	1	0	.	2		.	.	.	.	.	.		0	0	0	1	1	1	1	1	1	1	3		.	.	.	.
661	.	#2168	0	arbitrio	mariamena	taliaferri	pierosandro	Italy	2	Clinical pharmacology and therapeutics	106	6.336	DOI: 10.1002/cpt.1391	2019-08-01	2018-11-24	2019-01-20	57	0	0	1	266	1	0	.	2		.	.	.	.	.	.		0	1	1	1	3	1	1	1	1	1	3		.	.	.	.
662	.	#495	0	Baharuddin	Mohammed	Eng	Benjamin	USA	1	International journal of gynaecology and obstetrics: the official organ of the International Federation of Gynaecology and Obstetrics	144	2.17	DOI: 10.1002/ijgo.12736	2019-02-01			.	0	2	1	90	1	0	.	2		1	1	1	1	1	5		.	.	.	.	.	.	.	.	.	.	.		.	.	.	.
663	.	#3493	0	Iborra	M	Nos	P	Spain	2	Alimentary pharmacology & therapeutics	50 (3)	7.731	DOI: 10.1111/apt.15371	2019-08-01	2019-04-05	2019-05-22	47	1	2	1	305	1	0	.	2		1	1	0	1	1	4		.	.	.	.	.	.	.	.	.	.	.		.	.	.	.
664	.	#1794	0	Arnaud	Mickael	Salvo	Francesco	France	2	Journal of the American Geriatrics Society	66	4.113	DOI: 10.1111/jgs.15515	2020-11-18			.	1	0	1	117372	1	0	.	1		.	.	.	.	.	.		1	1	0	1	3	0	0	1	1	1	3		.	.	.	.
665	.	#2895	0	Nussbaum	E	Malinis	M	USA	1	Clinical infectious diseases : an official publication of the Infectious Diseases Society of America		9.055	DOI: 10.1093/cid/ciaa093	2020-01-20	2019-11-29	2020-01-28	60	1	2	1	9	1	0	.	1		1	1	1	1	1	5		.	.	.	.	.	.	.	.	.	.	.		.	.	.	.
666	.	#3958	0	Arcudi	Sara	Peyvandi	Flora	Italy	2	Journal of thrombosis and haemostasis : JTH	17	4.662	DOI: 10.1111/jth.14381	2020-03-19	2018-08-03	2019-01-03	154	0	2	1	6	1	0	.	2		0	1	1	1	1	4		.	.	.	.	.	.	.	.	.	.	.		.	.	.	.
667	.	#1376	0	Ye	Li-Fen	Lin	Ru	China	0	World journal of pediatrics : WJP	15	1.169	DOI: 10.1007/s12519-018-0215-x	2020-02-19	2018-03-27	2018-11-20	239	0	2	1	3	1	0	.	2		0	0	1	1	1	3		.	.	.	.	.	.	.	.	.	.	.		.	.	.	.
668	.	#8602	0	Tennyson	Joseph	Reznek	Martin	USA	1	The western journal of emergency medicine	20		DOI: 10.5811/westjem.2018.12.40577	2020-03-19	2018-08-09	2018-12-02	84	0	1	0	200	1	0	.	1		.	.	.	.	.	.		.	.	.	.	.	.	.	.	.	.	.		1	1	1	0
669	.	#4588	0	Jiang	Junjun	Liang	Hao	China	0	Emerging microbes & infections	8	6.212	doi: 10.1080/22221751.2019.1588078	2019-03-01	2018-10-22	2018-02-18	120	0	1	1	3359	1	0	.	2		.	.	.	.	.	.		.	.	.	.	.	.	.	.	.	.	.		1	1	1	1
670	.	#1526	0	Mitchell	Emma	Sandhu	Shahneen	Australia	0	European journal of cancer (Oxford, England : 1990)	105	6.68	DOI: 10.1016/j.ejca.2018.09.027	2018-12-01	2018-06-07	2018-09-25	111	0	2	1	36	1	0	.	2		0	1	1	1	1	4		.	.	.	.	.	.	.	.	.	.	.		.	.	.	.
671	.	#2312	0	Nicolais	Charles	Moulick	Achintya	USA	1	Journal of cardiac surgery	34	1.351	DOI: 10.1111/jocs.14160	2020-12-19			.	0	2	1	4	0	0	.	0		1	1	1	1	1	5		.	.	.	.	.	.	.	.	.	.	.		.	.	.	.
672	.	#1132	0	Tan	Zihui	Valchanov	Kamen	Singapore	0	Journal of pain and symptom management	58	3.249	DOI: 10.1016/j.jpainsymman.2019.05.019	2019-09-01			.	1	2	1	12	1	0	.	0		1	1	0	1	1	4		.	.	.	.	.	.	.	.	.	.	.		.	.	.	.
673	.	#1811	0	Mulvey	Carolyn	Buzi	Adva	USA	1	Otolaryngology--head and neck surgery : official journal of American Academy of Otolaryngology-Head and Neck Surgery	160	2.31	DOI: 10.1177/0194599818815109	2018-11-01	2018-08-16	2018-11-02	79	2	2	1	89	1	0	.	2		0	1	1	1	1	4		.	.	.	.	.	.	.	.	.	.	.		.	.	.	.
674	.	#1029	0	Slinger	Robert	Desjardins	Marc	Canada	1	Journal of clinical virology : the official publication of the Pan American Society for Clinical Virology	113	3.02	DOI: 10.1016/j.jcv.2019.03.002	2019-03-01	2018-12-21	2019-03-01	71	0	3	1	177	0	0	.	2		.	.	.	.	.	.		.	.	.	.	.	.	.	.	.	.	.		.	.	.	.
675	.	#6213	0	Ponzio	Vinicius	Perfect	John	Brazil	1	Emerging microbes & infections	8	5.84	doi: 10.1080/22221751.2018.1562849	2019-01-01			.	0	2	1	60	1	0	.	2		1	1	1	1	1	5		.	.	.	.	.	.	.	.	.	.	.		.	.	.	.
676	.	#3026	0	Viscuse	Paul	Price	Katherine	USA	1	Head & neck	41	2.442	DOI: 10.1002/hed.25658	2019-06-01	2018-04-09	2018-12-28	264	0	2	1	2	1	0	.	0		0	1	1	1	1	4		.	.	.	.	.	.	.	.	.	.	.		.	.	.	.
677	.	#2985	0	Oomen	A	Meijer	A	The Netherlands	2	Netherlands heart journal : monthly journal of the Netherlands Society of Cardiology and the Netherlands Heart Foundation	26	1.972	doi: 10.1007/s12471-018-1085-5	2018-01-01			.	0	2	1	131	1	0	.	1		1	1	1	1	1	5		.	.	.	.	.	.	.	.	.	.	.		.	.	.	.
678	.	#2549	0	Pham	M	Anderson	D	Australia	0	Journal of clinical microbiology	57	4.959	https://jcm.asm.org/content/jcm/57/4/e01683-18.full.pdf	2019-04-01	2018-10-17	2019-01-21	97	0	3	0	198	0	1	.	2		.	.	.	.	.	.		.	.	.	.	.	.	.	.	.	.	.		.	.	.	.
679	.	#2999	0	Shanks	Garrett	Ackerman	Michael	United States	1	Circulation	137	23.054	https://ovidsp-dc2-ovid-com.proxy.bib.uottawa.ca/sp-4.06.0a/ovidweb.cgi?WebLinkFrameset=1&S=BPNAFPBMBBEBOAIBJPBKJHHGDKHOAA00&returnUrl=ovidweb.cgi%3f%26Titles%3dS.sh.22%257c1%257c50%26FORMAT%3dtitle%26FIELDS%3dTITLES%26S%3dBPNAFPBMBBEBOAIBJPBKJHHGDKHOAA00&fromjumpstart=0&directlink=https%3a%2f%2fovidsp.dc2.ovid.com%2fovftpdfs%2fFPEBJPHGJHIBBB00%2ffs046%2fovft%2flive%2fgv023%2f00003017%2f00003017-…	2018-06-01	2017-08-10	2017-11-09	90	0	2	1	25	1	0	.	2		1	1	1	1	1	5		.	.	.	.	.	.	.	.	.	.	.		.	.	.	.
680	.	#1992	0	Sampedro	Antonio	Navarro	Jose	Spain	2	Journal of medical virology	92	2.049	https://onlinelibrary-wiley-com.proxy.bib.uottawa.ca/doi/epdf/10.1002/jmv.25601	2020-02-01	2019-05-31	2019-09-22	115	1	3	1	86	0	0	.	0		.	.	.	.	.	.		.	.	.	.	.	.	.	.	.	.	.		.	.	.	.
681	.	#5279	0	Uda	K	Miyairi	I	Japan	0	Journal of medical virology	107	2.049	https://reader.elsevier.com/reader/sd/pii/S1386653218301975?token=4CC47D997C67F364654BBBEE2AF46FD2B05F5EEFA068328993237199F23678CDEBFE882A5BFC194D7AD0C655A247EFF9	2018-10-01	2018-06-07	2018-08-08	62	0	2	1	14	1	0	.	2		1	1	1	0	1	4		.	.	.	.	.	.	.	.	.	.	.		.	.	.	.
682	.	#3507	0	Regunathan-Shank	Renu	Bomback	Andrew	United States	1	American journal of kidney diseases : the official journal of the National Kidney Foundation	73	6.653	DOI: 10.1053/j.ajkd.2018.09.002	2020-03-19	2018-01-17	2018-09-03	230	0	2	1	19	1	0	.	2		1	1	1	1	1	5		.	.	.	.	.	.	.	.	.	.	.		.	.	.	.
683	.	#5508	0	Yang	Xue	Liu	Yiming	China	0	International journal of infectious diseases : IJID : official publication of the International Society for Infectious Diseases	87	3.538	https://www.ijidonline.com/action/showPdf?pii=S1201-9712%2819%2930332-7	2020-08-19	2019-05-31	2019-08-07	68	0	2	1	5	1	0	.	2		0	1	1	1	1	4		.	.	.	.	.	.	.	.	.	.	.		.	.	.	.
684	.	#3439	0	Wu	Q	Hu	Y	China	0	Clinical microbiology and infection : the official publication of the European Society of Clinical Microbiology and Infectious Diseases	25	6.425	https://journals-scholarsportal-info.proxy.bib.uottawa.ca/pdf/1198743x/v25i0007/872_eosvvappapcs.xml	2020-07-19	2018-07-16	2018-11-09	117	0	1	1	8427	0	0	.	0		.	.	.	.	.	.		.	.	.	.	.	.	.	.	.	.	.		1	1	0	0
685	.	#5985	0	Gillett	S	Cushman	M	USA	1	Thrombosis and haemostasis	16	4.733	https://onlinelibrary.wiley.com/doi/epdf/10.1111/jth.14138	2018-07-01	2017-11-07	2018-04-23	168	0	0	1	1082	1	0	.	0		.	.	.	.	.	.		0	1	1	1	3	0	0	1	1	1	3		.	.	.	.
686	.	#3892	0	Plate	A	Achermann	Y	Switzerland	2	International journal of infectious diseases : IJID : official publication of the International Society for Infectious Diseases	91	3.538	https://www.ijidonline.com/action/showPdf?pii=S1201-9712%2819%2930456-4	2020-11-19	2019-11-01	2019-11-15	14	0	3	1	26	1	0	.	2		.	.	.	.	.	.		.	.	.	.	.	.	.	.	.	.	.		.	.	.	.
687	.	#5452	0	Triantafyllou	Georgios	Chiarchiaro	Jared	United States	1	American journal of respiratory and critical care medicine	200	16.494	atsjournals.org/doi/pdf/10.1164/rccm.201909-1809LE	2019-12-01			.	0	2	1	6	1	0	.	0		0	0	1	1	0	2		.	.	.	.	.	.	.	.	.	.	.		.	.	.	.
688	.	#776	0	Darmaun	Laura	Dubos	Francois	France	2	The Pediatric infectious disease journal	38	2.317	https://ovidsp-dc2-ovid-com.proxy.bib.uottawa.ca/sp-4.06.0a/ovidweb.cgi?WebLinkFrameset=1&S=BEPGFPMCONEBMAFPJPBKPEBHHMLKAA00&returnUrl=ovidweb.cgi%3f%26Full%2bText%3dL%257cS.sh.27.28%257c0%257c00006454-201909000-00003%26S%3dBEPGFPMCONEBMAFPJPBKPEBHHMLKAA00&fromjumpstart=0&directlink=https%3a%2f%2fovidsp.dc2.ovid.com%2fovftpdfs%2fFPEBJPBHPEFPON00%2ffs046%2fovft%2flive%2fgv023%2f00006454%2f00006454…	2020-09-19			.	0	0	1	1634	0	0	.	2		.	.	.	.	.	.		1	1	0	1	3	0	0	1	1	1	3		.	.	.	.
689	.	#4816	0	Jung	Gyoo-Sik	Kim	Young-Hwan	South Korea	0	Radiology	290	7.608	https://pubs.rsna.org/doi/pdf/10.1148/radiol.2018173043	2020-01-19	2018-01-05	2018-07-25	201	0	2	1	114	1	0	.	2		1	1	1	1	1	5		.	.	.	.	.	.	.	.	.	.	.		.	.	.	.
690	.	#2364	0	Uhel	Fabrice	Tattevin	Pierre	France	2	The Journal of infection	78	5.099	DOI: 10.1016/j.jinf.2018.08.008	2020-01-01			.	0	2	1	13	1	0	.	2		1	1	1	1	1	5		.	.	.	.	.	.	.	.	.	.	.		.	.	.	.
691	.	#3096	0	Salazar-Austin	Nicole	Martinson	Neil	South Africa	2	Clinical infectious diseases : an official publication of the Infectious Diseases Society of America		9.055	https://doi.org/10.1093/cid/ciz1024	2019-10-01			.	0	1	0	151	1	0	.	2		.	.	.	.	.	.		.	.	.	.	.	.	.	.	.	.	.		1	1	0	1
692	.	#3146	0	Baudry	Julia	Kesse-Guyot	Emmanuelle	France	2	JAMA internal medicine	178	20.768	DOI: 10.1001/jamainternmed.2018.4357	2020-12-18		2018-07-10	.	0	1	1	68946	1	0	.	2		.	.	.	.	.	.		.	.	.	.	.	.	.	.	.	.	.		1	1	0	0
693	.	#5902	0	park	haesuk	ngyuen	mindie	USA	1	Journal of internal medicine	286	6.051	https://doi.org/10.1111/joim.12964	2019-07-01			.	0	1	1	1032497	1	0	.	2		.	.	.	.	.	.		.	.	.	.	.	.	.	.	.	.	.		1	1	0	1
694	.	#1031	0	broccolo	F	Toniolo	A	Italy	2	Journal of clinical virology : the official publication of the Pan American Society for Clinical Virology	110	3.02	https://doi.org/10.1016/j.jcv.2018.11.003	2019-01-01	2018-07-26	2018-11-16	113	0	2	1	10	1	0	.	2		0	1	1	1	1	4		.	.	.	.	.	.	.	.	.	.	.		.	.	.	.
695	.	#5310	0	crew	page	bersoff-matcha	susan	USA	1	Clinical infectious diseases : an official publication of the Infectious Diseases Society of America	69	9.055	DOI: 10.1093/cid/ciy958	2019-08-01	2018-04-26	2018-11-07	196	0	2	1	8	1	0	.	0		1	1	1	1	0	4		.	.	.	.	.	.	.	.	.	.	.		.	.	.	.
696	.	#283	0	van den berg	pieter	kwee	thomas	Netherlands	2	European radiology	29	3.962	DOI: 10.1007/s00330-019-06158-z	2020-10-19	2019-02-03	2019-03-12	37	0	2	1	94	1	0	.	2		1	1	1	1	1	5		.	.	.	.	.	.	.	.	.	.	.		.	.	.	.
697	.	#8726	0	walker	daniel	schieda	nicola	Canada	1	Investigative radiology	54	6.091	DOI: 10.1097/RLI.0000000000000557	2020-07-19	2018-12-13	2019-01-27	45	0	2	1	69	1	0	.	2		1	1	0	1	1	4		.	.	.	.	.	.	.	.	.	.	.		.	.	.	.
698	.	#2028	0	gliem	martin	issa	peter	Germany	2	JAMA ophthalmology	137	6.167	DOI: 10.1001/jamaophthalmol.2019.2910	2019-08-01		2019-06-04	.	0	2	1	9	1	0	.	2		1	1	1	1	1	5		.	.	.	.	.	.	.	.	.	.	.		.	.	.	.
699	.	#64	0	paul	sarah	scalzi	lisabeth	USA	1	Pediatrics	143	5.401	DOI: 10.1542/peds.2018-2797	2020-04-19		2018-11-12	.	1	2	1	5	1	0	.	1		0	1	1	1	0	3		.	.	.	.	.	.	.	.	.	.	.		.	.	.	.
700	.	#5015	0	baharuddin	mohammad	eng	benjamin	Indonesia	0	International journal of gynaecology and obstetrics: the official organ of the International Federation of Gynaecology and Obstetrics	144	2.17	DOI: 10.1002/ijgo.12736	2019-02-01			.	0	2	1	90	1	0	.	2		1	1	1	1	1	5		.	.	.	.	.	.	.	.	.	.	.		.	.	.	.
701	.	#500	0	sayama	S	Fujii	T	Japan	0	BJOG : an international journal of obstetrics and gynaecology	125	5.193	DOI: 10.1111/1471-0528.14635	2018-03-01		2017-03-06	.	0	2	1	14	1	0	.	2		1	1	1	1	1	5		.	.	.	.	.	.	.	.	.	.	.		.	.	.	.
702	.	#2722	0	gopalakrishnan	m	saurabh	s	India	0	QJM : monthly journal of the Association of Physicians	111	2.649	DOI: 10.1093/qjmed/hcy175	2018-11-01	2018-06-25		.	0	2	0	248	1	1	.	2		1	1	1	1	1	5		.	.	.	.	.	.	.	.	.	.	.		.	.	.	.
703	.	#2021	0	borges	luis filipe	varella	rafael	Brazil	1	Journal of medical virology	91	2.049	https://doi.org/10.1002/jmv.25354	2018-11-01	2018-05-08	2018-09-26	141	2	2	1	60	0	0	.	2		0	1	1	1	1	4		.	.	.	.	.	.	.	.	.	.	.		.	.	.	.
704	.	#6036	0	mcgraw	matthew	weinman	jason	USA	1	Pediatric pulmonology	53	2.801	DOI: 10.1002/ppul.24171	2018-12-01	2018-06-16	2018-09-08	84	0	2	1	3	1	0	.	2		0	0	1	1	1	3		.	.	.	.	.	.	.	.	.	.	.		.	.	.	.
705	.	#946	0	uda	kazuhiro	miyairi	isao	Japan	0	Journal of clinical virology : the official publication of the Pan American Society for Clinical Virology	107	3.02	https://doi.org/10.1016/j.jcv.2018.08.003	2018-10-01	2018-06-07	2018-08-08	62	2	2	1	14	1	0	.	2		1	1	1	1	1	5		.	.	.	.	.	.	.	.	.	.	.		.	.	.	.
706	.	#8511	0	Banaste	Nathan	Millet	Ingrid	France	2	Radiology	289	7.608	DOI: 10.1148/radiol.2018180492	2018-11-01	2018-03-02	2018-06-11	101	0	2	1	2354	1	0	.	2		1	1	1	1	1	5		.	.	.	.	.	.	.	.	.	.	.		.	.	.	.
707	.	#2882	0	Nemes	Elisa	Ruhwald	Morten	South Africa	2	Clinical infectious diseases : an official publication of the Infectious Diseases Society of America	69	9.055	DOI: 10.1093/cid/ciz034	2019-10-01	2018-10-04	2019-01-16	104	0	3	0	Not reported	0	0	.	2		.	.	.	.	.	.		.	.	.	.	.	.	.	.	.	.	.		.	.	.	.
708	.	#1032	0	zhang	zoe	chow	angela	Singapore	0	Journal of clinical virology : the official publication of the Pan American Society for Clinical Virology	117	3.02	DOI: 10.1016/j.jcv.2019.06.005	2019-08-01	2019-02-09	2019-06-15	126	0	1	1	520	1	0	.	2		.	.	.	.	.	.		.	.	.	.	.	.	.	.	.	.	.		1	1	1	0
709	.	#2880	0	mase	sundari	shah	neha	India	0	Clinical infectious diseases : an official publication of the Infectious Diseases Society of America		9.055	DOI: 10.1093/cid/ciz914	2016-09-01	2019-06-30	2019-09-17	79	0	2	1	14	1	0	.	0		1	1	1	1	1	5		.	.	.	.	.	.	.	.	.	.	.		.	.	.	.
710	.	#9721	0	kaplan	David	Taddei	Tamar	USA	1	Gastroenterology	156	19.809	DOI: 10.1053/j.gastro.2019.01.026	2020-05-19	2018-08-14	2019-01-09	148	2	1	1	74984	0	0	.	2		.	.	.	.	.	.		.	.	.	.	.	.	.	.	.	.	.		1	1	1	1
711	.	#6483	0	sarfaraz	samreen	salahuddin	naseem	Pakistan	0	International journal of infectious diseases : IJID : official publication of the International Society for Infectious Diseases	76	3.538	DOI: 10.1016/j.ijid.2018.08.020	2020-11-18	2018-04-21	2018-08-30	131	0	3	0	279	1	0	.	2		.	.	.	.	.	.		.	.	.	.	.	.	.	.	.	.	.		.	.	.	.
712	.	#5128	0	premkumar	madhumita	sarin	shiv	India	0	Liver international : official journal of the International Association for the Study of the Liver	39	5.542	DOI: 10.1111/liv.14034	2020-12-18	2018-10-25	2018-12-12	48	0	1	1	243	1	1	.	2		.	.	.	.	.	.		.	.	.	.	.	.	.	.	.	.	.		1	1	1	1
713	.	#1199	0	sander	stine dydensborg	stordal	ketil	Denmark	2	Gastroenterology	156	19.809	DOI: 10.1053/j.gastro.2019.02.039	2019-06-01	2018-06-06	2019-02-28	267	0	1	1	1706113	1	0	.	2		.	.	.	.	.	.		.	.	.	.	.	.	.	.	.	.	.		1	1	0	0
714	.	#11289	0	robert	sylvie	goudeau	alain	france	2	Journal of Clinical Virology	108	3.02	https://doi.org/10.1016/j.jcv.2018.08.001	2018-11-01	2018-04-26	2018-08-02	98	0	3	0	103	1	0	.	2		.	.	.	.	.	.		.	.	.	.	.	.	.	.	.	.	.		.	.	.	.
715	.	#5091	0	yeung	edwina	louis	germaine	USA	1	Obesity (Silver Spring, Md.)	27	3.969	DOI: 10.1002/oby.22332	2019-01-01	2018-04-03	2018-09-12	162	0	1	1	2920	1	0	.	2		.	.	.	.	.	.		.	.	.	.	.	.	.	.	.	.	.		1	1	1	1
716	.	#7792	0	zhang	xu	zhao	qun	China	0	Annals of translational medicine	7	3.689	DOI: 10.21037/atm.2019.01.35	2020-03-19	2018-10-25	2019-01-14	81	0	1	1	1840	1	0	.	2		.	.	.	.	.	.		.	.	.	.	.	.	.	.	.	.	.		1	1	1	0
717	.	#12201	0	yu	wen-kuang	ware	lorraine	USA	1	Critical Care	23	6.959	https://doi.org/10.1186/s13054-019-2315-y	2019-01-01	2018-10-17	2019-01-07	82	0	1	0	228	1	0	.	2		.	.	.	.	.	.		.	.	.	.	.	.	.	.	.	.	.		1	1	1	0
718	.	#5556	0	zazarkar	zohreh	javanmard	davod	Iran	0	Journal of medical virology	91	2.049	https://doi-org.proxy.bib.uottawa.ca/10.1002/jmv.25343	2018-10-01	2018-06-23	2018-10-11	110	0	2	1	596	1	0	.	2		0	0	1	1	1	3		.	.	.	.	.	.	.	.	.	.	.		.	.	.	.
719	.	#4365	0	carmpos	antonio	silva	rufino	Portugal	2	Eye and vision (London, England)	5	2.683	DOI: 10.1186/s40662-018-0119-9	2018-10-01	2018-04-27	2018-09-26	152	0	2	0	122	1	0	.	2		1	1	1	1	1	5		.	.	.	.	.	.	.	.	.	.	.		.	.	.	.
720	.	#8739	0	shoai-tehrani	michka	charlier	caroline	france	2	The Journal of infection	79	5.099	https://doi.org/10.1016/j.jinf.2019.07.013	2019-10-01		2019-07-26	.	0	2	1	71	1	0	.	3		1	1	1	1	1	5		.	.	.	.	.	.	.	.	.	.	.		.	.	.	.
721	.	#1400	0	sun	haunkun	ji	kangting	China	0	International immunopharmacology	74	3.361	DOI: 10.1016/j.intimp.2019.105692	2020-09-19	2019-04-27	2019-06-08	42	0	1	1	3563	1	0	.	2		.	.	.	.	.	.		.	.	.	.	.	.	.	.	.	.	.		1	1	1	1
722	.	#3241	0	qin	chenxi	li	liming	China	0	Heart (British Cardiac Society)	104	5.082	doi: 10.1136/heartjnl-2017-312651	2020-11-18	2017-10-31	2018-03-12	132	0	1	0	461213	1	0	.	2		.	.	.	.	.	.		.	.	.	.	.	.	.	.	.	.	.		1	1	1	1
723	.	#633	0	bamba	shigeki	andoh	akira	Japan	0	Journal of microbiology, immunology, and infection = Wei mian yu gan ran za zhi	52	2.455	DOI: 10.1016/j.jmii.2017.08.027	2019-08-01	2017-06-06	2017-08-22	77	2	2	0	4	1	0	.	2		0	1	1	1	1	4		.	.	.	.	.	.	.	.	.	.	.		.	.	.	.
724	.	#5976	0	Khan	Nabeel	Yang	Yu-Xiao	USA	1	Clinical gastroenterology and hepatology : the official clinical practice journal of the American Gastroenterological Association	16	7.958	DOI: 10.1016/j.cgh.2017.12.052	2018-12-01			.	0	1	1	48511	1	0	.	0		.	.	.	.	.	.		.	.	.	.	.	.	.	.	.	.	.		1	0	1	0
725	.	#3080	0	singh	lanish	kramvis	anna	South Africa	2	Journal of medical virology	91	2.049	https://doi.org/10.1002/jmv.25375	2018-12-01	2018-03-26	2018-11-21	240	2	2	1	39	1	0	.	2		0	1	1	1	1	4		.	.	.	.	.	.	.	.	.	.	.		.	.	.	.
726	.	#695	0	bersoff-matcha	susan	chong	william	USA	1	Annals of internal medicine	170	19.315	DOI: 10.7326/M19-0085	2020-06-19			.	0	2	1	55	1	0	.	0		0	1	1	1	1	4		.	.	.	.	.	.	.	.	.	.	.		.	.	.	.
727	.	#8479	0	tan	yang	wu	jianlin	China	0	Radiology	291	7.608	DOI: 10.1148/radiol.2019181598	2019-05-01	2018-07-17	2019-01-14	181	0	2	1	106	1	0	.	2		0	1	1	1	1	4		.	.	.	.	.	.	.	.	.	.	.		.	.	.	.
728	.	#1769	0	shilpa	cheerngod	arunkumar	govindakarnavar	India	0	Journal of medical virology	92	2.049	https://doi.org/10.1002/jmv.25581	2019-08-01	2019-03-30	2019-08-24	147	2	2	1	509	0	0	.	2		0	1	1	1	0	3		.	.	.	.	.	.	.	.	.	.	.		.	.	.	.
729	.	#7553	0	balciuniene	jorune	tayoun	ahmad abou	USA	1	JAMA network open	2		DOI: 10.1001/jamanetworkopen.2019.2129	2020-04-19		2019-02-21	.	0	2	1	151	1	0	.	3		1	1	1	1	1	5		.	.	.	.	.	.	.	.	.	.	.		.	.	.	.
730	.	#7404	0	marnix	maas	scheenen	tom	Netherlands	2	Investigative radiology	54	6.091	doi: 10.1097/RLI.0000000000000558	2020-07-19	2018-11-28	2019-01-23	56	0	2	0	50	1	0	.	2		1	1	1	1	1	5		.	.	.	.	.	.	.	.	.	.	.		.	.	.	.
731	.	#207	0	chong	yoong min	chan	yoke fun	Malaysia	0	Journal of medical virology	94	2.049	https://doi.org/10.1002/jmv.25495	2019-04-01	2019-02-26	2019-04-24	57	2	3	1	552	1	0	.	2		.	.	.	.	.	.		.	.	.	.	.	.	.	.	.	.	.		.	.	.	.
732	.	#1181	0	esteban-cornejo	irene	martinez-gomez	david	Spain	2	Mayo Clinic proceedings	94	7.091	DOI: 10.1016/j.mayocp.2018.10.027	2019-07-01			.	0	1	1	3677	1	0	.	2		.	.	.	.	.	.		.	.	.	.	.	.	.	.	.	.	.		1	1	1	1
733	.	#4729	0	jung	gyoo-sik	kim	young hwan	Korea	0	Radiology	290	7.608	DOI: 10.1148/radiol.2018173043	2020-01-19	2018-01-05	2018-07-25	201	0	2	1	114	1	0	.	2		1	1	1	1	1	5		.	.	.	.	.	.	.	.	.	.	.		.	.	.	.
734	.	#784	0	findlay	mark duncan	mark	patrick b	United Kingdom	2	Journal of the American Society of Nephrology : JASN	30	8.547	DOI: 10.1681/ASN.2018050462	2019-01-01	2018-05-02	2018-10-08	159	0	2	0	88	1	1	.	2		1	1	1	1	1	5		.	.	.	.	.	.	.	.	.	.	.		.	.	.	.
735	.	#9180	0	el rafei	abdelghani	baddour	larry	USA	1	Journal of Infection	77	5.099	https://doi.org/10.1016/j.jinf.2018.06.013	2018-11-01	2017-10-04	2018-06-25	264	0	1	1	85	1	0	.	2		.	.	.	.	.	.		.	.	.	.	.	.	.	.	.	.	.		1	1	1	1
736	.	#2719	0	cope	jennifer	roy	sharon	USA	1	Clinical infectious diseases : an official publication of the Infectious Diseases Society of America	68	9.055	DOI: 10.1093/cid/ciy813	2019-05-01	2018-06-06	2018-09-14	100	0	2	1	109	1	0	.	0		1	0	0	1	1	3		.	.	.	.	.	.	.	.	.	.	.		.	.	.	.
737	.	#3150	0	abraham	jacob	benza	raymond	USA	1	JAMA cardiology	4	11.866	DOI: 10.1001/jamacardio.2019.1384	2019-06-01		2019-03-08	.	0	1	1	2174	1	0	.	3		.	.	.	.	.	.		.	.	.	.	.	.	.	.	.	.	.		0	1	1	1
738	.	#3501	0	ott	sebastian	pletz	mathias	Switzerland	2	International journal of infectious diseases : IJID : official publication of the International Society for Infectious Diseases	81	3.538	DOI: 10.1016/j.ijid.2018.12.010	2020-04-19	2018-07-18	2018-12-21	156	0	2	1	43	1	0	.	2		0	1	1	1	1	4		.	.	.	.	.	.	.	.	.	.	.		.	.	.	.
739	.	#8738	0	al tabaa	yassine	cartron	guillaume	France	2	European journal of nuclear medicine and molecular imaging	45	7.182	DOI: 10.1007/s00259-018-4020-5	2018-09-01	2017-04-09	2018-04-11	367	2	2	1	35	1	0	.	2		1	1	0	1	1	4		.	.	.	.	.	.	.	.	.	.	.		.	.	.	.
740	.	#6145	0	lev-sagie	ahinoam	elinav	eran	Israel	0	Nature medicine	25	30.641	DOI: 10.1038/s41591-019-0600-6	2019-10-01	2019-06-17	2019-08-28	72	2	2	0	5	1	0	.	2		0	0	1	1	1	3		.	.	.	.	.	.	.	.	.	.	.		.	.	.	.
741	.	#3724	0	xu	jie	chen	sai-juan	China	0	Proceedings of the National Academy of Sciences of the United States of America	116	9.58	https://doi.org/10.1073/pnas.1819745116	2019-05-01			.	0	2	0	17	0	0	.	2		0	1	1	1	1	4		.	.	.	.	.	.	.	.	.	.	.		.	.	.	.
742	.	#1030	0	slinger	robert	desjardins	marc	Canada	1	Journal of clinical virology : the official publication of the Pan American Society for Clinical Virology	113	3.02	https://doi.org/10.1016/j.jcv.2019.03.002	2019-04-01	2018-12-21	2019-03-01	70	0	3	1	177	1	0	.	2		.	.	.	.	.	.		.	.	.	.	.	.	.	.	.	.	.		.	.	.	.
743	.	#5144	0	kim	so young	choi	hyo geun	Korea	0	International forum of allergy & rhinology	9	2.521	DOI: 10.1002/alr.22259	2019-04-01	2018-09-03	2018-11-13	71	0	1	1	117445	1	0	.	2		.	.	.	.	.	.		.	.	.	.	.	.	.	.	.	.	.		1	1	1	0
744	.	#7098	0	magee	michelle	evans	stephen	USA	1	BMJ open diabetes research & care	7	5.067	DOI: 10.1136/bmjdrc-2019-000731	2020-11-19	2019-07-02	2019-09-30	90	0	1	0	732	1	1	.	2		.	.	.	.	.	.		.	.	.	.	.	.	.	.	.	.	.		1	1	1	1
745	.	#5265	0	xie	leyun	zhong	lili	China	0	Journal of medical virology	91	2.049	10.1002/jmv.25333	2018-10-01	2016-07-22	2018-10-02	802	0	2	1	4751	1	0	.	2		1	1	1	1	1	5		.	.	.	.	.	.	.	.	.	.	.		.	.	.	.
746	.	#3519	0	seferovic	maxim	aagaard	kjersti	USA	1	American journal of obstetrics and gynecology	221	6.12	10.1016/j.ajog.2019.04.036	2020-08-19	2016-12-18	2019-04-26	859	0	2	1	53	0	0	.	2		0	1	1	1	1	4		.	.	.	.	.	.	.	.	.	.	.		.	.	.	.
747	.	#711	0	El Hadi	Hicham	Moumen	Abdeladim	Morocco	2	Journal of medical virology	91	2.049	10.1002/jmv.25326	2018-09-01	2018-08-09	2018-09-24	46	0	3	1		0	0	.	2		.	.	.	.	.	.		.	.	.	.	.	.	.	.	.	.	.		.	.	.	.
748	.	#2470	0	Yeh	Randy	Bilezikian	John	United States	1	Radiology	291	7.608	10.1148/radiol.2019182122	2019-03-01	2018-09-12	2019-01-18	128	0	3	1	400	1	0	.	2		.	.	.	.	.	.		.	.	.	.	.	.	.	.	.	.	.		.	.	.	.
749	.	#5102	0	Canver	Matthew	Westblade	Lars	United States	1	Journal of clinical microbiology	57	4.959	10.1128/JCM.01417-18	2019-04-01	2018-09-02	2019-01-15	135	0	3	0	100	0	0	.	0		.	.	.	.	.	.		.	.	.	.	.	.	.	.	.	.	.		.	.	.	.
750	.	#1217	0	Manlhiot	Cedric	Brandao	leonardo	Canada	1	The Journal of pediatrics	207	3.739	10.1016/j.jpeds.2018.10.064	2020-04-19	2018-06-18	2018-10-26	130	0	2	1	100	1	0	.	2		0	0	1	1	1	3		.	.	.	.	.	.	.	.	.	.	.		.	.	.	.
751	.	#2979	0	Abe	Yoshinobu	Kanemitsu	keiji	Japan	0	Japanese journal of infectious diseases		1.004	10.7883/yoken.JJID.2018.466	2020-11-01			.	0	3	1	45	0	0	.	2		.	.	.	.	.	.		.	.	.	.	.	.	.	.	.	.	.		.	.	.	.
752	.	#1563	0	Sharafi	Heidar	Merat	Shahin	Iran	0	Journal of clinical virology : the official publication of the Pan American Society for Clinical Virology	113	3.02	10.1016/j.jcv.2019.02.005	2019-04-01	2018-11-05	2019-02-25	112	0	3	1	1788	1	0	.	2		.	.	.	.	.	.		.	.	.	.	.	.	.	.	.	.	.		.	.	.	.
753	.	#1239	0	Goto	Mariko	Yamada	Kei	Japan	0	Radiology	292	7.608	10.1148/radiol.2019181780	2019-05-01	2018-07-29	2019-04-03	248	0	3	1	99	1	0	.	2		.	.	.	.	.	.		.	.	.	.	.	.	.	.	.	.	.		.	.	.	.
754	.	#5768	0	Choi	Hyo	Kong	Il Gyu	Korea	0	International forum of allergy & rhinology	9	2.521	10.1002/alr.22365	2019-06-01	2019-02-11	2019-05-20	98	0	0	1	136918	1	0	.	2		.	.	.	.	.	.		1	1	0	1	3	1	1	1	1	1	3		.	.	.	.
755	.	#1581	0	Cranendonk	Duncan	wiersinga	W Joost	Netherlands	2	Clinical infectious diseases : an official publication of the Infectious Diseases Society of America	68	9.055	10.1093/cid/ciy709	2018-10-01	2018-01-23	2018-08-17	206	0	2	0	58	1	0	.	2		1	1	1	1	1	5		.	.	.	.	.	.	.	.	.	.	.		.	.	.	.
756	.	#307	0	Katz	David	Muhsen	Khitam	Israel	0	International journal of infectious diseases : IJID : official publication of the International Society for Infectious Diseases	81	3.538	10.1016/j.ijid.2019.01.028	2020-01-01	2018-11-08	2019-01-17	70	0	0	1	319	1	0	.	2		.	.	.	.	.	.		0	1	0	1	2	0	0	1	1	1	3		.	.	.	.
757	.	#6969	0	Yoo	Hongseok	Chung	Man Pyo	Korea	0	BMC pulmonary medicine	19	2.184	10.1186/s12890-019-0905-8	2019-08-14	2019-03-31	2019-07-25	116	0	1	1	938	1	0	.	2		.	.	.	.	.	.		.	.	.	.	.	.	.	.	.	.	.		1	1	1	1
758	.	#412	0	Clemmons	Nakia	Fiebelkorn	Parker	United States	1	Clinical infectious diseases : an official publication of the Infectious Diseases Society of America	68	9.055	10.1093/cid/ciy779	2019-05-01	2018-03-02	2018-09-07	189	0	2	1	1791	0	0	.	0		1	1	1	1	1	5		.	.	.	.	.	.	.	.	.	.	.		.	.	.	.
759	.	#1525	0	Slinger	Robert	Desjardins	Marc	Canada	1	Journal of clinical virology : the official publication of the Pan American Society for Clinical Virology		3.02	10.1016/j.jcv.2019.03.002	2019-04-01	2018-12-21	2019-03-01	70	0	3	1	177	1	0	.	2		.	.	.	.	.	.		.	.	.	.	.	.	.	.	.	.	.		.	.	.	.
760	.	#6747	0	Cheng	Si-Hang	Xue	Hua-Dan	China	0	European journal of radiology	113	2.948	10.1016/j.ejrad.2019.02.009	2020-04-19	2018-11-15	2019-02-10	87	0	1	1	41	1	0	.	3		.	.	.	.	.	.		.	.	.	.	.	.	.	.	.	.	.		1	1	1	1
761	.	#3823	0	Park	Joung	Kim	Sung-Han	Korea	0	Journal of clinical microbiology	57	4.959	10.1128/JCM.01975-18	2019-05-01	2018-12-13	2019-02-15	64	0	3	0	72	1	0	.	2		.	.	.	.	.	.		.	.	.	.	.	.	.	.	.	.	.		.	.	.	.
762	.	#1664	0	Wu	Wei	Kinahan	Paul	China	0	European radiology	29	3.962	10.1007/s00330-019-06213-9	2019-05-01	2018-06-28	2019-04-02	278	0	0	1	238	1	0	.	2		.	.	.	.	.	.		1	1	0	1	3	1	1	1	1	1	3		.	.	.	.
763	.	#4530	0	Rapp	Jordan	Ho-Fung	Victor	United States	1	Pediatric radiology	49	2.022	10.1007/s00247-018-4328-0	2019-01-01	2018-06-29	2018-12-11	165	0	2	1	21	1	0	.	2		0	1	1	1	1	4		.	.	.	.	.	.	.	.	.	.	.		.	.	.	.
764	.	#2622	0	Nachvak	Seyed	Speakman	John	Iran	0	European journal of clinical nutrition	73	3.114	10.1038/s41430-018-0189-8	2019-04-01	2017-10-25	2018-03-13	139	0	2	1	160	1	0	.	2		0	1	1	1	1	4		.	.	.	.	.	.	.	.	.	.	.		.	.	.	.
765	.	#3487	0	Serper	Marina	Werner	Rachel	United States	1	Hepatology (Baltimore, Md.)	70	14.971	10.1002/hep.30779	2019-05-01	2019-01-24	2019-05-10	106	0	1	1	121129	1	0	.	2		.	.	.	.	.	.		.	.	.	.	.	.	.	.	.	.	.		1	1	1	1
766	.	#4219	0	Kim	Jung	Lee	Sung-yul	Korea	0	Journal of Korean medical science	34	1.716	10.3346/jkms.2019.34.e126	2019-04-29	2018-09-16	2019-04-08	204	0	1	1	261	1	0	.	2		.	.	.	.	.	.		.	.	.	.	.	.	.	.	.	.	.		1	1	1	1
767	.	#2612	0	Chastain	Daniel	Davis	Anthony	United States	1	International journal of antimicrobial agents	53	4.615	10.1016/j.ijantimicag.2018.11.023	2019-04-01	2018-08-22	2018-11-24	94	0	2	1	9	1	0	.	2		0	1	1	1	1	4		.	.	.	.	.	.	.	.	.	.	.		.	.	.	.
768	.	#6404	0	Heubel-Moenen	Floor	Beckers	Erik	Netherlands	2	Journal of thrombosis and haemostasis : JTH	17	4.662	10.1111/jth.14465	2019-04-01	2019-01-17	2019-04-23	96	0	2	0	72	1	0	.	2		1	1	1	1	1	5		.	.	.	.	.	.	.	.	.	.	.		.	.	.	.
769	.	#7146	0	St. John	Alexander	White	Nathan	United States	1	Journal of thrombosis and haemostasis : JTH	17	4.662	10.1111/jth.14414	2019-02-01	2018-10-16	2019-02-14	121	0	1	0	95	0	0	.	2		.	.	.	.	.	.		.	.	.	.	.	.	.	.	.	.	.		0	1	1	0
770	.	#910	0	Bagno	Flavia	da fonseca	flavio guimaraes	Brazil	1	Journal of clinical virology : the official publication of the Pan American Society for Clinical Virology	113	3.02	10.1016/j.jcv.2019.02.006	2019-04-01	2018-12-20	2019-02-26	68	2	2	1	13	0	0	.	3		0	1	1	1	0	3		.	.	.	.	.	.	.	.	.	.	.		.	.	.	.
771	.	#2240	0	Talukder	Mohammad	Einsiedel	Lloyd	Australia	0	Journal of medical virology	91	2.049	10.1002/jmv.25532	2019-06-01	2019-03-06	2019-06-11	97	0	0	1	160	1	0	.	2		.	.	.	.	.	.		1	1	0	1	3	1	1	1	1	1	3		.	.	.	.
772	.	#3850	0	Pershad	Ashish	Grantham	James	United States	1	Catheterization and cardiovascular interventions : official journal of the Society for Cardiac Angiography & Interventions	93	2.551	10.1002/ccd.28023	2018-12-01	2018-07-13	2018-11-25	135	0	1	1	1000	1	0	.	2		.	.	.	.	.	.		.	.	.	.	.	.	.	.	.	.	.		1	1	1	1
773	.	#4884	0	Hosseini-Monghaddam	SM	Kumar	D	Canada	1	Clinical infectious diseases : an official publication of the Infectious Diseases Society of America	68	9.055	10.1093/cid/ciy682	2019-04-15	2018-04-25	2018-08-10	107	0	0	1	262	1	0	.	2		.	.	.	.	.	.		1	0	0	1	2	1	1	1	1	1	3		.	.	.	.
774	.	#1001	0	Wang	Yunhong	Zhang	Jian	China	0	Clinica chimica acta; international journal of clinical chemistry	491	2.735	10.1016/j.cca.2018.12.025	2019-04-01	2018-10-02	2018-12-26	85	0	1	1	1464	1	0	.	2		.	.	.	.	.	.		.	.	.	.	.	.	.	.	.	.	.		1	1	1	1
775	.	#1367	0	Saw	Jacqueline	Mancini	Giovanni	Canada	1	European heart journal	40	24.889	10.1093/eurheartj/ehz007	2018-04-14	2018-08-22	2019-01-08	139	0	1	0	750	1	0	.	2		.	.	.	.	.	.		.	.	.	.	.	.	.	.	.	.	.		1	1	1	1
776	.	#4446	0	Greene	Zelda	McNally	Paul	Ireland	2	Pediatric pulmonology	54	2.801	10.1002/ppul.24209	2019-01-01	2018-01-25	2018-11-04	283	0	2	1	45	1	0	.	2		1	1	1	0	1	4		.	.	.	.	.	.	.	.	.	.	.		.	.	.	.
777	.	#3133	0	Swanson	Randel	Smith	Douglas	United States	1	JAMA	319	51.273	10.1001/jama.2018.1742	2018-03-01		2018-02-08	.	0	2	1	21	1	0	.	2		0	0	1	1	0	2		.	.	.	.	.	.	.	.	.	.	.		.	.	.	.
778	.	#888	0	Teran	Felipe	Abella	Benjamin	United States	1	Resuscitation	137	4.572	10.1016/j.resuscitation.2019.02.013	2019-04-01	2018-10-08	2019-02-07	122	0	2	0	33	1	0	.	2		0	1	1	1	1	4		.	.	.	.	.	.	.	.	.	.	.		.	.	.	.
779	.	#2932	0	smart	kelly	leyton	marco	Canada	1	European journal of nuclear medicine and molecular imaging	46	7.182	DOI: 10.1007/s00259-018-4252-4	2019-05-01	2018-10-15	2018-12-26	72	2	2	1	74	1	0	.	2		0	1	1	1	1	4		.	.	.	.	.	.	.	.	.	.	.		.	.	.	.
780	.	#3532	0	Fioravanti	A	Benucci	Marc	Italy	2	Clinical and experimental rheumatology		3.238	https://www.clinexprheumatol.org/abstract.asp?a=12716	2020-04-19	2018-02-19	2018-06-04	105	0	2	1	44	1	0	.	2		0	1	1	1	1	4		.	.	.	.	.	.	.	.	.	.	.		.	.	.	.
781	.	#10169	0	Rubio	Maria	hernandez-Franch	Alberto	Spain	2	Nefrologia		1.439	10.1016/j.nefro.2018.07.009	2019-04-01	2018-04-09	2018-07-03	85	0	1	0	82	1	0	.	2		.	.	.	.	.	.		.	.	.	.	.	.	.	.	.	.	.		0	1	0	0
782	.	#7796	0	Javanmard	Babak	Vafaee	Reza	Iran	0	Archives of academic emergency medicine			10.22037/aaem.v7i1.455.g660	2019-11-01	2020-07-19	2020-09-19	62	0	2	1	167	1	0	.	2		1	1	1	1	1	5		.	.	.	.	.	.	.	.	.	.	.		.	.	.	.
783	.	#3074	0	Fangel	Mia	Jensen	Martin	Denmark	2	Circulation. Arrhythmia and electrophysiology		4.968	10.1161/CIRCEP.118.007030	2020-05-19	2018-11-09	2019-03-26	137	0	1	1	5386	1	0	.	2		.	.	.	.	.	.		.	.	.	.	.	.	.	.	.	.	.		1	1	1	1
784	.	#1577	0	Edgren	Gustaf	Ullum	Henrik	Sweden	2	JAMA		51.273	10.1001/jama.2019.7084	2019-06-11		2019-05-07	.	0	1	1	1047382	1	0	.	2		.	.	.	.	.	.		.	.	.	.	.	.	.	.	.	.	.		1	1	1	1
785	.	#1573	0	Guo	Wenna	Chen	Jian-Qun	China	0	eLife		7.551	10.7554/eLife.44310	2019-06-06	2018-12-11	2019-04-29	139	0	1	1	461	1	0	.	2		.	.	.	.	.	.		.	.	.	.	.	.	.	.	.	.	.		1	1	1	1
786	.	#4450	0	Maffey	Alberto	Teper	Alejandro	Argentina	1	Pediatric pulmonology		2.801	10.1002/ppul.24255	2019-05-01	2018-02-26	2018-10-12	228	0	2	0	30	1	0	.	2		1	1	1	1	1	5		.	.	.	.	.	.	.	.	.	.	.		.	.	.	.
787	.	#384	0	Wissing	Michael	Franco	Eduardo	Canada	1	The Journal of infectious diseases		5.045	10.1093/infdis/jiz008	2019-10-01	2019-03-26	2019-05-06	41	1	1	0	1040	1	0	.	2		.	.	.	.	.	.		.	.	.	.	.	.	.	.	.	.	.		0	1	1	1
788	.	#11072	0	Esser	Stefan	Reinsch	Nico	Germany	2	International Journal of Cardiology		3.471	10.1016/j.ijcard.2019.01.066	2019-04-15	2018-06-24	2019-01-21	211	0	1	0	875	1	0	.	2		.	.	.	.	.	.		.	.	.	.	.	.	.	.	.	.	.		1	1	1	1
789	.	#6378	0	Mi	Jiao-ping	Fan	Yun-ping	China	0	Current medical science			10.1007/s11596-019-2028-0 3	2019-04-01	2018-05-15		.	0	2	0	37	1	0	.	2		0	1	1	1	0	3		.	.	.	.	.	.	.	.	.	.	.		.	.	.	.
790	.	#6105	0	Carrat	Fabrice	Pol	Stanislas	France	2	Lancet (London, England)		59.102	10.1016/S0140-6736(18)32111-1	2019-04-01			.	0	1	0	9895	1	1	.	2		.	.	.	.	.	.		.	.	.	.	.	.	.	.	.	.	.		1	1	1	1
791	.	#8579	0	Wang	Linsheng	Guo	Xiang	China	0	Korean journal of radiology		3.73	10.3348/kjr.2018.0065	2019-05-01	2018-01-24	2018-12-02	312	0	2	1	12	1	0	.	2		1	1	1	1	1	5		.	.	.	.	.	.	.	.	.	.	.		.	.	.	.
792	.	#431	0	Tsukiboshi	Mitsuhiro	Tsukiboshi	Yosuke	Japan	0	Journal of endodontics		2.833	https://doi-org.proxy.bib.uottawa.ca/10.1016/j.joen.2019.05.016	2019-12-01		2019-10-14	.	0	2	1	8	1	0	.	0		0	1	1	1	1	4		.	.	.	.	.	.	.	.	.	.	.		.	.	.	.
793	.	#5856	0	Guasch-Ferre	Marta	Sun	Qi	United States	1	Circulation research		15.862	10.1161/CIRCRESAHA.118.313996	2019-04-12	2018-08-28	2019-01-24	149	0	1	0	93378	1	0	.	2		.	.	.	.	.	.		.	.	.	.	.	.	.	.	.	.	.		0	1	0	1
794	.	#712	0	Vos	Laura	Naaktgeboren	Christiana	Netherlands	2	Journal of medical virology		2.049	10.1002/jmv.25416	2020-12-19	2019-05-16	2019-08-03	79	0	1	1	192	1	1	.	2		.	.	.	.	.	.		.	.	.	.	.	.	.	.	.	.	.		0	1	1	1
795	.	#5690	0	Van Der Pol	Barbara	Marlowe	Elizabeth	United States	1	Journal of clinical microbiology		4.959	10.1128/JCM.01996-18	2019-03-28	2018-12-19	2019-01-11	23	0	3	0	5093	1	0	.	2		.	.	.	.	.	.		.	.	.	.	.	.	.	.	.	.	.		.	.	.	.
796	.	#6726	0	Jovanovic	Ljiljana	Obradovic	Slobodan	Serbia	2	Clinica chimica acta; international journal of clinical chemistry		2.735	10.1016/j.cca.2019.02.008	2019-05-01	2018-12-24	2019-02-12	50	0	1	1	697	1	0	.	2		.	.	.	.	.	.		.	.	.	.	.	.	.	.	.	.	.		0	1	1	1
797	.	#6331	0	Pilmis	Benoit	Charlier	Caroline	France	2	The Journal of infection		5.099	https://doi.org/10.1016/j.jinf.2019.10.004	2019-10-16		2019-10-04	.	1	2	1	16	1	0	.	0		1	1	1	1	1	5		.	.	.	.	.	.	.	.	.	.	.		.	.	.	.
798	.	#3466	0	Sato	Masamichi	Tanaka	Naoki	Japan	0	Clinical gastroenterology and hepatology : the official clinical practice journal of the American Gastroenterological Association		7.958	10.1016/j.cgh.2018.06.025.	2020-05-19			.	0	2	1	117661	1	0	.	2		1	0	0	1	1	3		.	.	.	.	.	.	.	.	.	.	.		.	.	.	.
799	.	#840	0	Huo	Yi	Jiang	Li	China	0	International journal of infectious diseases : IJID : official publication of the International Society for Infectious Diseases		3.538	10.1016/j.ijid.2019.02.045	2020-05-19	2018-09-29	2019-02-26	150	0	2	1	18	1	0	.	2		1	1	1	1	1	5		.	.	.	.	.	.	.	.	.	.	.		.	.	.	.
800	.	#6537	0	Liu	Ting-Ting	Yang	Ding-Zhuo	China	0	Chinese medical journal		1.555	10.1097/CM9.0000000000000143	2019-04-05	2019-02-11		.	0	2	1	5510	1	0	.	2		0	1	1	1	1	4		.	.	.	.	.	.	.	.	.	.	.		.	.	.	.
801	.	#2714	0	Lestrade	Pieter	Verweij	Paul	Netherlands	2	Clinical infectious diseases : an official publication of the Infectious Diseases Society of America		9.055	10.1093/cid/ciy859	2019-04-24	2018-05-06	2018-10-11	158	0	1	1	196	1	0	.	2		.	.	.	.	.	.		.	.	.	.	.	.	.	.	.	.	.		1	1	1	1
802	.	#2977	0	McMillen	Ting-Ting	Babady	N	United States	1	Journal of clinical microbiology		4.959	10.1128/JCM.01966-18	2019-04-26	2018-12-11	2019-02-03	54	0	3	1	300	0	0	.	0		.	.	.	.	.	.		.	.	.	.	.	.	.	.	.	.	.		.	.	.	.
803	.	#2987	0	Tepper	Jared	Baxter	Jason	United States	1	International journal of gynaecology and obstetrics: the official organ of the International Federation of Gynaecology and Obstetrics		1.671	10.1002/ijgo.12767	2019-04-01	2018-02-11	2019-01-24	347	0	1	1	180	1	1	.	2		.	.	.	.	.	.		.	.	.	.	.	.	.	.	.	.	.		1	1	1	0
804	.	#6403	0	Bright	Chloe	Hawkins	Michael	United Kingdom	2	The Lancet. Oncology		35.386	10.1016/S1470-2045(18)30903-3	2019-04-01			.	0	1	1	200945	1	1	.	2		.	.	.	.	.	.		.	.	.	.	.	.	.	.	.	.	.		1	1	1	1
805	.	#5090	0	Raymakers	Adam	Lynd	Larry	Canada	1	The European respiratory journal		11.807	10.1183/13993003.01257-2018	2019-06-01	2018-07-05	2019-03-13	251	0	1	1	37646	1	0	.	2		.	.	.	.	.	.		.	.	.	.	.	.	.	.	.	.	.		1	1	1	0
806	.	#5163	0	Kweon	Oh	Lee	Mi-Kyung	Korea	0	Journal of medical virology		2.049	10.1002/jmv.25405	2019-06-01	2018-10-25	2019-01-18	85	0	3	1	1581	0	0	.	2		.	.	.	.	.	.		.	.	.	.	.	.	.	.	.	.	.		.	.	.	.
807	.	#5596	0	Khosravi	Arezoo	Alavian	Seyed	Iran	0	Journal of medical virology		2.049	10.1002/jmv.25314	2019-03-01	2018-06-19	2018-09-04	77	0	2	0	32	1	0	.	2		0	1	1	0	1	3		.	.	.	.	.	.	.	.	.	.	.		.	.	.	.
808	.	#4751	0	Walsh	Pamela	Beltran	Luis	United States	1	AJR. American journal of roentgenology		3.161	10.2214/AJR.18.20047	2020-03-19	2018-04-24	2018-09-18	147	0	2	1	183	1	0	.	2		0	1	0	1	0	2		.	.	.	.	.	.	.	.	.	.	.		.	.	.	.
809	.	#5379	0	Piedade	Joao	Istrate	Claudia	Portugal	2	Journal of medical virology		2.049	10.1002/jmv.25425	2020-06-19	2018-08-24	2019-02-02	162	0	2	1	272	1	0	.	2		0	1	1	1	1	4		.	.	.	.	.	.	.	.	.	.	.		.	.	.	.
810	.	#3516	0	Wu	Yuhao	Wu	Chun	China	0	International journal of infectious diseases : IJID : official publication of the International Society for Infectious Diseases		3.538	10.1016/j.ijid.2019.03.032	2019-06-01	2019-02-12	2019-03-25	41	0	2	1	57	1	0	.	3		1	1	1	1	1	5		.	.	.	.	.	.	.	.	.	.	.		.	.	.	.
811	.	#3881	0	Wang	Alberta	Tantisira	Kelan	United States	1	The Journal of allergy and clinical immunology		14.11	10.1016/j.jaci.2018.09.038	2019-05-01	2018-06-04	2018-09-21	109	0	1	0	879	1	0	.	2		.	.	.	.	.	.		.	.	.	.	.	.	.	.	.	.	.		0	1	1	1
812	.	#146	0	Seo	Min	Chung	Seung-Kya	Korea	0	European archives of oto-rhino-laryngology : official journal of the European Federation of Oto-Rhino-Laryngological Societies (EUFOS) : affiliated with the German Society for Oto-Rhino-Laryngology - Head and Neck Surgery		1.75	10.1007/s00405-018-5258-z	2019-04-01	2018-05-13	2018-12-17	218	0	2	1	74	1	0	.	2		0	1	1	1	0	3		.	.	.	.	.	.	.	.	.	.	.		.	.	.	.
813	.	#4526	0	Becker	William	Edens	Ellen	United States	1	Annals of internal medicine		19.315	10.7326/L19-0725	2020-04-07			.	1	2	0	6	1	0	.	0		0	1	1	1	1	4		.	.	.	.	.	.	.	.	.	.	.		.	.	.	.
814	.	#4579	0	Huang	Alice	hu	Chu-Sung	Taiwan	0	International journal of dermatology		1.794	10.1111/ijd.14476	2019-12-01			.	0	2	1	55	1	0	.	2		1	1	1	1	1	5		.	.	.	.	.	.	.	.	.	.	.		.	.	.	.
815	.	#3845	0	Cocchi	Roberto	Cocchi	Roberto	Italy	2	Dermatologic therapy		1.74	10.1111/dth.12799	2019-03-01	2018-08-10	2018-12-03	115	1	2	1	298	1	0	.	0		1	1	1	1	1	5		.	.	.	.	.	.	.	.	.	.	.		.	.	.	.
816	.	#2477	0	Manesh	Abi	michael	Joy	India	0	Mycoses		3.065	10.1111/myc.12897	2019-04-01	2018-06-29	2019-01-18	203	0	2	1	184	1	0	.	0		1	1	1	1	1	5		.	.	.	.	.	.	.	.	.	.	.		.	.	.	.
817	.	#1195	0	Qu	Jiuxin	Cao	Bin	China	0	International journal of infectious diseases : IJID : official publication of the International Society for Infectious Diseases		3.538	10.1016/j.ijid.2019.01.033	2020-06-19	2018-11-05	2019-03-21	136	0	2	0	205	1	0	.	2		1	1	1	1	1	5		.	.	.	.	.	.	.	.	.	.	.		.	.	.	.
818	.	#3175	0	Garcia	Erika	Gilliiland	Frank	United States	1	JAMA		51.273	10.1001/jama.2019.5357	2019-05-21		2019-04-17	.	0	1	0	4140	1	0	.	2		.	.	.	.	.	.		.	.	.	.	.	.	.	.	.	.	.		1	1	1	1
819	.	#1240	0	Vita	Tomas	Dorbala	Sharmila	United States	1	Radiology		7.608	10.1148/radiol.2019181793	2019-05-01	2018-07-30	2019-01-11	165	0	1	1	886	1	0	.	2		.	.	.	.	.	.		.	.	.	.	.	.	.	.	.	.	.		1	1	1	0
820	.	#3515	0	Liu	Lang	Dayong	Gu	China	0	International journal of infectious diseases : IJID : official publication of the International Society for Infectious Diseases		3.583	10.1016/j.ijid.2019.03.028.	2019-08-01	2019-01-30	2019-06-09	130	0	3	1	83	0	0	.	2		.	.	.	.	.	.		.	.	.	.	.	.	.	.	.	.	.		.	.	.	.
821	.	#1330	0	Paton	Andrew	Considine	Julie	Australia	0	Emergency medicine Australasia : EMA		1.5	10.1111/1742-6723.13120	2018-06-25	2018-02-12	2018-05-22	99	0	1	1	4396	1	1	.	2		.	.	.	.	.	.		.	.	.	.	.	.	.	.	.	.	.		1	1	1	1
822	.	#1498	0	Suvannarerg	Voraparee	Korpraphong	Pornpim	Thailand	0	Clinical imaging		1.136	10.1016/j.clinimag.2018.11.002	2020-01-19	2018-04-03	2018-11-02	213	0	2	1	12	1	0	.	2		0	1	1	1	1	4		.	.	.	.	.	.	.	.	.	.	.		.	.	.	.
823	.	#3905	0	Boglione	Lucio	Perri	Giovanni	Italy	2	Journal of medical virology		2.049	10.1002/jmv.25438	2020-07-19	2018-12-18	2019-02-19	63	0	1	1	46	1	0	.	0		.	.	.	.	.	.		.	.	.	.	.	.	.	.	.	.	.		1	1	1	1
824	.	#4945	0	Cho	Joshua	Cook	Lalevic	United States	1	AJR. American journal of roentgenology		3.19	10.2214/AJR.18.20083	2020-03-19	2018-05-01	2018-09-07	129	0	1	1	1588	1	0	.	2		.	.	.	.	.	.		.	.	.	.	.	.	.	.	.	.	.		1	1	1	1
825	.	#1541	0	Hummel	Jed	Chhabra	Avneesh	United States	1	European journal of radiology		2.948	10.1016/j.ejrad.2019.01.035	2020-04-19	2018-09-29	2019-01-30	123	0	2	1	56	1	0	.	2		1	1	1	1	1	5		.	.	.	.	.	.	.	.	.	.	.		.	.	.	.
826	.	#456	0	Dubinsky-Pertzov	Biana	Carmeli	Yehuda	Israel	0	Clinical infectious diseases : an official publication of the Infectious Diseases Society of America		9.055	10.1093/cid/ciy768	2019-05-02	2018-06-17	2018-09-07	82	0	1	0	662	1	1	.	2		.	.	.	.	.	.		.	.	.	.	.	.	.	.	.	.	.		1	1	1	1
827	.	#915	0	Bonnesen	Barbara	Ravn	Pernille	Denmark	2	Infectious diseases (London, England)		2.191	10.1080/23744235.2019.1565416	2020-05-19	2018-10-15	2018-12-11	57	0	1	1	1309	1	0	.	2		.	.	.	.	.	.		.	.	.	.	.	.	.	.	.	.	.		0	0	0	1
828	.	#3786	0	Arndts	K	Layland	L	Germany	2	Clinical and experimental immunology		3.711	10.1111/cei.13270	2020-06-19	2019-01-19	2019-02-06	18	0	1	1	234	1	0	.	2		.	.	.	.	.	.		.	.	.	.	.	.	.	.	.	.	.		0	1	0	1
829	.	#1358	0	Treaba	Constantina	Mainero	Caterina	United States	1	Radiology		7.608	10.1148/radiol.2019181719	2020-06-19	2018-07-24	2019-02-11	202	0	2	0	31	1	0	.	2		0	1	1	1	1	4		.	.	.	.	.	.	.	.	.	.	.		.	.	.	.
830	.	#4506	0	Wu	Kai-Ze	Zhang	Bin	China	0	Annals of translational medicine		3.689	10.21037/atm.2019.05.09	2019-05-01	2019-03-01	2019-04-23	53	0	1	0	145	1	0	.	2		.	.	.	.	.	.		.	.	.	.	.	.	.	.	.	.	.		1	1	1	1
831	.	#2798	0	Liu	Zhixi	hu	jie	China	0	Acta ophthalmologica		3.153	10.1111/aos.14066	2020-05-19	2018-07-01	2019-02-02	216	0	2	0	24	1	0	.	2		1	1	1	1	1	5		.	.	.	.	.	.	.	.	.	.	.		.	.	.	.
832	.	#1476	0	Walker	Andreas	Timm	Jorg	Germany	2	Journal of clinical virology : the official publication of the Pan American Society for Clinical Virology		3.02	10.1016/j.jcv.2019.01.012	2020-04-19	2018-10-14	2019-01-29	107	0	3	0	262	0	0	.	2		.	.	.	.	.	.		.	.	.	.	.	.	.	.	.	.	.		.	.	.	.
833	.	#6470	0	Odawara	Yuko	Honda	Hiroshi	Japan	0	Japanese journal of radiology		1.5	https://doi.org/10.1007/s11604-018-00807-x	2019-01-02	2018-10-21	2018-12-19	59	0	3	1	17	1	0	.	2		.	.	.	.	.	.		.	.	.	.	.	.	.	.	.	.	.		.	.	.	.
834	.	#5429	0	Hu	Fulan	Qin	Pei	China	0	Diabetes/metabolism research and reviews			https://doi.org/10.1002/dmrr.3296	2020-02-04	2019-08-12	2020-01-22	163	0	1	1	30442	1	0	.	2		.	.	.	.	.	.		.	.	.	.	.	.	.	.	.	.	.		1	1	1	1
835	.	#4620	0	Zhang	Lisha	Yuan	Zuyi	China	0	Cardiovascular diabetology		5.948	10.1186/s12933-019-0858-5	2019-04-23	2019-01-19	2019-04-10	81	0	1	0	411	1	0	.	2		.	.	.	.	.	.		.	.	.	.	.	.	.	.	.	.	.		1	1	1	0
836	.	#4943	0	Prakash	Ashwin	Smoot	Leslie	United States	1	JAMA cardiology		11.866	https://doi.org/10.1001/jamacardio.2017.5235	2018-02-21		2017-12-04	.	0	2	0	27	1	0	.	2		1	1	1	1	1	5		.	.	.	.	.	.	.	.	.	.	.		.	.	.	.
837	.	#3107	0	Garrigos	Zerelda	Patel	Robin	United States	1	Clinical infectious diseases : an official publication of the Infectious Diseases Society of America		9.055	10.1093/cid/ciz266.	2020-02-14	2018-12-27	2019-03-26	89	0	3	1	322	1	0	.	2		.	.	.	.	.	.		.	.	.	.	.	.	.	.	.	.	.		.	.	.	.
838	.	#1159	0	Mahmoud	Remi	Itzkowitz	Steven	United States	1	Gastroenterology		19.809	10.1053/j.gastro.2018.11.067	2020-04-19	2017-12-20	2018-11-29	344	0	1	1	1582	1	1	.	2		.	.	.	.	.	.		.	.	.	.	.	.	.	.	.	.	.		1	1	1	1
839	.	#6481	0	Mandel-Brehm	Caleigh	Pittock	Sean	United States	1	The New England journal of medicine		70.67	10.1056/NEJMoa1816721	2019-07-04			.	0	2	1	13	1	0	.	2		1	1	1	1	1	5		.	.	.	.	.	.	.	.	.	.	.		.	.	.	.
840	.	#4939	0	Lazarte	Julieta	Juvet	Stephen	Canada	1	The European respiratory journal		11.807	10.1183/13993003.02126-2018	2019-08-15	2018-11-07	2019-05-12	186	0	1	1	345	1	0	.	2		.	.	.	.	.	.		.	.	.	.	.	.	.	.	.	.	.		1	1	1	1
841	.	#6467	0	Horat	Lukas	Guggenberger	Roman	Switzerland	2	Academic radiology		2.267	10.1016/j.acra.2018.06.008	2020-05-19	2018-04-05	2018-06-21	77	0	2	1	39	1	0	.	2		1	1	1	1	1	5		.	.	.	.	.	.	.	.	.	.	.		.	.	.	.
842	.	#2503	0	Cortese	Irene	Nath	Avindra	United States	1	The New England journal of medicine		70.67	10.1056/NEJMoa1815039	2019-04-25			.	0	2	1	8	1	0	.	2		1	1	1	1	1	5		.	.	.	.	.	.	.	.	.	.	.		.	.	.	.
843	.	#3276	0	Martinod	Emmanuel	Vicaut	Eric	France	2	JAMA		9.055	10.1001/jama.2018.4653	2018-04-10		2018-04-10	.	0	2	0	20	1	0	.	2		1	1	1	1	1	5		.	.	.	.	.	.	.	.	.	.	.		.	.	.	.
844	.	#1709	0	Huang	Shie-Shian	Wang	Chao-Hung	Taiwan	0	International journal of infectious diseases : IJID : official publication of the International Society for Infectious Diseases		3.538	10.1016/j.ijid.2019.05.030	2020-08-19	2019-04-17	2019-05-25	38	0	1	1	93	1	0	.	2		.	.	.	.	.	.		.	.	.	.	.	.	.	.	.	.	.		1	1	1	1
845	.	#3967	0	Gibani	Malick	Pollard	Andrew	United Kingdom	2	Clinical infectious diseases : an official publication of the Infectious Diseases Society of America		9.055	10.1093/cid/ciy670.	2019-04-08	2018-06-02	2018-08-04	63	0	1	0	430	0	0	.	2		.	.	.	.	.	.		.	.	.	.	.	.	.	.	.	.	.		0	1	1	1
846	.	#4254	0	Wang	Se-Shen	Xu	Rui-Hua	China	0	Gut		17.943	10.1136/gutjnl-2018-316522	2020-07-19	2018-03-27	2018-09-01	158	0	2	1	78	1	0	.	2		1	1	1	1	1	5		.	.	.	.	.	.	.	.	.	.	.		.	.	.	.
847	.	#4807	0	Gleason	Adam	Fetzer	David	United States	1	AJR. American journal of roentgenology		3.161	10.2214/AJR.18.20077	2020-04-19	2018-04-30	2018-09-18	141	0	2	1	96	1	0	.	2		0	1	1	1	1	4		.	.	.	.	.	.	.	.	.	.	.		.	.	.	.
848	.	#1013	0	Zhang	Zoe	Chow	Angela	Singapore	0	Journal of clinical virology : the official publication of the Pan American Society for Clinical Virology		3.02	10.1016/j.jcv.2018.11.010	2020-08-19	2019-02-09	2019-06-06	117	0	1	1	520	1	0	.	2		.	.	.	.	.	.		.	.	.	.	.	.	.	.	.	.	.		1	1	1	1
849	.	#798	0	Gunnell	Elias	Lee	Yeuh	United States	1	European radiology		3.962	10.1007/s00330-018-5703-9	2020-04-19	2018-03-04	2018-07-31	149	0	2	0	14	0	0	.	2		0	1	1	1	1	4		.	.	.	.	.	.	.	.	.	.	.		.	.	.	.
850	.	#6966	0	Izadpanah	Alimohammad	Mhosseini	Mahdi	Iran	0	Complementary therapies in clinical practice		1.587	10.1016/j.ctcp.2019.03.011	2020-05-19	2018-06-11	2019-03-12	274	0	4	0	129	1	1	.	2		.	.	.	.	.	.		.	.	.	.	.	.	.	.	.	.	.		.	.	.	.
851	.	#6964	0	Darsareh	Fatemeh	Sharif	Seyedeh	Iran	0	Complementary therapies in clinical practice		1.587	10.1016/j.ctcp.2019.08.006	2020-11-19	2019-03-06	2019-08-22	169	0	4	0	192	1	1	.	2		.	.	.	.	.	.		.	.	.	.	.	.	.	.	.	.	.		.	.	.	.
852	.	#1926	0	Kim	Hyungjin	Park	Chang	Korea	0	European radiology		4.014	10.1007/s00330-018-5739-x	2020-04-19	2018-03-21	2018-08-28	160	0	1	1	427	1	0	.	2		.	.	.	.	.	.		.	.	.	.	.	.	.	.	.	.	.		1	1	1	1
853	.	#6538	0	Xue	Yan	Liu	Jin-Zhe	China	0	Chinese medical journal		1.555	10.1097/CM9.0000000000000146	2019-04-05	2018-11-02		.	0	1	0	734	1	0	.	2		.	.	.	.	.	.		.	.	.	.	.	.	.	.	.	.	.		1	1	0	1
854	.	#3936	0	Nardin	Matteo	De Luca	Giuseppe	Italy	2	Platelets		3.106	10.1080/09537104.2018.1499885	2020-05-19	2017-11-21	2018-06-21	212	0	1	0	4730	1	0	.	2		.	.	.	.	.	.		.	.	.	.	.	.	.	.	.	.	.		1	1	1	1
855	.	#1465	0	Covut	Fahrettin	Daw	Hamed	United States	1	Thrombosis research		3.27	https://doi.org/10.1016/j.thromres.2018.11.018	2019-01-01	2018-10-24	2018-11-19	26	1	2	1	9	1	0	.	2		1	1	1	0	1	4		.	.	.	.	.	.	.	.	.	.	.		.	.	.	.
856	.	#2071	0	Jategaonkar	Ameya	Chai	Raymond	United States	1	American journal of otolaryngology		0.932	https://doi.org/10.1016/j.amjoto.2019.01.005	2019-01-16	2018-12-13		.	0	2	1	6	1	0	.	1		0	1	1	1	1	4		.	.	.	.	.	.	.	.	.	.	.		.	.	.	.
857	.	#3703	0	Costa	Brunno	Souza	Menira	Brazil	1	Journal of medical virology		2.049	https://doi-org.proxy.bib.uottawa.ca/10.1002/jmv.25486	2019-04-14	2019-02-02	2019-04-11	68	0	2	0	19	0	0	.	2		1	1	1	1	1	5		.	.	.	.	.	.	.	.	.	.	.		.	.	.	.
858	.	#2286	0	Farnetani	Fatemeh	Pellacani	Giuseppe	Italy	2	Journal of the European Academy of Dermatology and Venereology : JEADV		5.113	10.1111/jdv.15329	2020-04-19	2018-08-20	2018-10-12	53	0	2	1	29	0	0	.	2		1	1	1	1	1	5		.	.	.	.	.	.	.	.	.	.	.		.	.	.	.
859	.	#1353	0	Blanc	Julieta	D'Ercole	Claude	France	2	American journal of obstetrics & gynecology MFM		6.12	10.1016/j.ajog.2019.01.005	2020-04-19	2018-09-27	2019-01-02	97	0	1	0	2525	1	0	.	2		.	.	.	.	.	.		.	.	.	.	.	.	.	.	.	.	.		1	1	1	1
860	.	#1414	0	Herregodts	J	Waele	JJ	Belgium	2	Journal of critical care		2.783	10.1016/j.jcrc.2019.01.006.	2020-06-19			.	0	2	0	11	1	0	.	2		0	1	1	1	1	4		.	.	.	.	.	.	.	.	.	.	.		.	.	.	.
861	.	#2672	0	Cope	Jennifer	Roy	Sharon	United States	1	Clinical infectious diseases : an official publication of the Infectious Diseases Society of America		9.055	10.1093/cid/ciy813	2020-06-19	2018-06-06	2018-09-14	100	0	2	1	109	1	0	.	0		1	1	1	1	1	5		.	.	.	.	.	.	.	.	.	.	.		.	.	.	.
862	.	#3097	0	Bixler	Danae	Holmberg	Scott	United States	1	Clinical infectious diseases : an official publication of the Infectious Diseases Society of America		9.055	10.1093/cid/ciy598	2020-03-19	2018-04-25	2018-07-24	90	0	1	1	4389	1	0	.	2		.	.	.	.	.	.		.	.	.	.	.	.	.	.	.	.	.		1	1	1	1
863	.	#3464	0	Sundaram	Vinay	Wong	Robert	United States	1	Gastroenterology		19.809	10.1053/j.gastro.2018.12.007	2020-04-19	2018-10-03	2018-12-07	65	0	1	1	100594	1	0	.	1		.	.	.	.	.	.		.	.	.	.	.	.	.	.	.	.	.		1	1	1	1
864	.	#973	0	Bergqvist	Jenny	Straug	Peter	Sweden	2	Journal of pain and symptom management		3.378	10.1016/j.jpainsymman.2018.12.336	2020-04-19		2018-12-20	.	0	2	0	20	1	0	.	2		0	1	0	1	1	3		.	.	.	.	.	.	.	.	.	.	.		.	.	.	.
865	.	#3288	0	Gibbs	Steve	Nobili	Lino	Italy	2	Epilepsia		5.562	10.1111/epi.14690	2020-04-19	2018-02-03	2019-02-13	375	0	2	1	155	0	0	.	2		1	0	1	1	1	4		.	.	.	.	.	.	.	.	.	.	.		.	.	.	.
866	.	#6262	0	Bezuidenhout	Abraham	Litmanovich	Diana	United States	1	Journal of thoracic imaging		2.078	10.1097/RTI.0000000000000339	2020-07-19			.	0	2	1	18	1	0	.	2		1	1	1	1	1	5		.	.	.	.	.	.	.	.	.	.	.		.	.	.	.
867	.	#1298	0	Ma	Y	Wang	B	China	0	Clinical radiology		2.082	10.1016/j.crad.2018.12.012	2019-04-01	2018-04-11	2018-12-19	252	0	2	0	33	1	0	.	2		1	1	1	1	1	5		.	.	.	.	.	.	.	.	.	.	.		.	.	.	.
868	.	#109	0	Gentile	Angela	Mistchenko	Alicia	Argentina	1	The Pediatric infectious disease journal		2.317	10.1097/INF.0000000000002271	2020-06-19		2018-12-11	.	0	1	0	4738	1	0	.	2		.	.	.	.	.	.		.	.	.	.	.	.	.	.	.	.	.		1	1	1	1
869	.	#1067	0	Fahrner	Remi	Settmacher	U	Germany	2	Journal of visceral surgery		2.393	10.1016/j.jviscsurg.2018.06.001	2020-04-19			.	0	2	1	21	1	0	.	2		1	1	1	0	1	4		.	.	.	.	.	.	.	.	.	.	.		.	.	.	.
870	.	#2069	0	Parillo	Marco	Quattrocchi	Carlo	Italy	2	Investigative radiology		6.091	10.1097/RLI.0000000000000528	2020-04-19	2018-08-09	2018-09-20	42	0	1	0	1088	1	0	.	2		.	.	.	.	.	.		.	.	.	.	.	.	.	.	.	.	.		1	1	1	1
871	.	#3966	0	Wiese	Andrew	Grijalva	Carlos	United States	1	Clinical infectious diseases : an official publication of the Infectious Diseases Society of America		9.055	10.1093/cid/ciy809	2019-05-17	2018-06-05	2018-09-13	100	0	1	1	84051	1	0	.	2		.	.	.	.	.	.		.	.	.	.	.	.	.	.	.	.	.		1	1	1	1
872	.	#5321	0	Hu	Kuang-Chun	Shih	Shou-Chuan	taiwan	0	Clinical infectious diseases : an official publication of the Infectious Diseases Society of America		9.055	10.1093/cid/ciy591	2020-05-19	2018-04-08	2019-09-15	525	0	1	1	615	1	0	.	2		.	.	.	.	.	.		.	.	.	.	.	.	.	.	.	.	.		1	1	1	1
873	.	#3315	0	Mahieu	Rafael	Abgueguen	Pierre	France	2	International journal of infectious diseases : IJID : official publication of the International Society for Infectious Diseases		3.538	10.1016/j.ijid.2019.06.012	2020-08-19	2018-05-18	2019-06-12	390	0	1	1	70	1	0	.	2		.	.	.	.	.	.		.	.	.	.	.	.	.	.	.	.	.		1	1	1	1
874	.	#3100	0	Ciriaco	P	Negri	G	Italy	2	QJM : monthly journal of the Association of Physicians		2.649	10.1093/qjmed/hcz070	2020-07-19	2019-02-25	2019-03-21	24	0	2	1	9	0	0	.	2		0	0	1	1	1	3		.	.	.	.	.	.	.	.	.	.	.		.	.	.	.
875	.	#903	0	Diez-Valcarce	Marta	Vinje	Jan	United States	1	Journal of clinical virology : the official publication of the Pan American Society for Clinical Virology		3.02	10.1016/j.jcv.2019.03.006	2020-05-19	2018-12-04	2019-03-08	94	0	2	1	933	1	0	.	2		1	1	1	1	1	5		.	.	.	.	.	.	.	.	.	.	.		.	.	.	.
876	.	#4817	0	Goto	Mariko	Yamada	Kei	Japan	0	Radiology		7.608	10.1148/radiol.2019181780	2020-09-19	2018-07-29	2019-04-03	248	0	3	1	99	1	1	.	2		.	.	.	.	.	.		.	.	.	.	.	.	.	.	.	.	.		.	.	.	.
877	.	#3130	0	Schoenfeld	Christian	Vogel-Claussen	jens	Germany	2	European radiology		2.948	10.1007/s00330-018-5696-4	2020-04-19	2018-05-06	2018-07-31	86	0	2	1	29	1	0	.	2		1	1	1	1	1	5		.	.	.	.	.	.	.	.	.	.	.		.	.	.	.
878	.	#5907	0	Mageau	Arthur	Timsit	Jean-Francois	France	2	The Journal of infection		5.099	10.1016/j.jinf.2019.04.005	2020-06-19		2019-04-02	.	0	1	1	1068	1	0	.	2		.	.	.	.	.	.		.	.	.	.	.	.	.	.	.	.	.		1	1	1	1
879	.	#43	0	Chang	Yoosoo	Ryu	Seungho	Korea	0	Circulation research		15.862	10.1161/CIRCRESAHA.118.313413	2019-05-10	2018-05-16	2019-03-17	305	0	1	1	88203	1	0	.	2		.	.	.	.	.	.		.	.	.	.	.	.	.	.	.	.	.		1	1	1	0
880	.	#7929	0	Bae	Jong	Kim	Kizito	Korea	0	Aging and disease		4.232	10.14336/AD.2018.0123	2019-02-01	2017-12-28	2018-01-23	26	0	1	0	4477	1	0	.	2		.	.	.	.	.	.		.	.	.	.	.	.	.	.	.	.	.		1	1	1	0
881	.	#3873	0	Poulet	Antoine	Parola	Philippe	France	2	Travel medicine and infectious disease		4.868	https://doi.org/10.1016/j.tmaid.2018.09.003	2019-05-01	2018-05-08	2018-09-07	122	0	2	1	5	1	0	.	0		0	1	1	1	1	4		.	.	.	.	.	.	.	.	.	.	.		.	.	.	.
882	.	#5956	0	Uhel	Fabrice	Tattevin	Pierre	France	2	The Journal of infection		5.099	https://doi.org/10.1016/j.jinf.2018.08.008	2018-08-20	2018-05-05	2018-08-08	95	0	2	1	13	1	0	.	2		1	1	1	1	1	5		.	.	.	.	.	.	.	.	.	.	.		.	.	.	.
883	.	#408	0	Modi	Zubin	Gipson	Debbie	United States	1	JAMA cardiology		11.86	10.1001/jamacardio.2019.0375	2019-04-01		2019-01-24	.	0	1	1	33156	1	0	.	2		.	.	.	.	.	.		.	.	.	.	.	.	.	.	.	.	.		1	1	1	1
884	.	#11109	0	Chaudhari	Hemakshi	Patil	Sativa	India	0	Diabetes and Metabolic Syndrome: Clinical Research and Reviews			10.1016/j.dsx.2018.12.015	2020-04-19	2018-11-26	2018-12-19	23	0	2	1	90	1	0	.	2		1	1	1	1	1	5		.	.	.	.	.	.	.	.	.	.	.		.	.	.	.
885	.	#4598	0	He	Yu	Qiu	Daodi	China	0	The Journal of bone and joint surgery. American volume		4.716	10.2106/JBJS.18.00877	2019-05-01			.	0	2	1	21	1	0	.	0		1	1	1	1	1	5		.	.	.	.	.	.	.	.	.	.	.		.	.	.	.
886	.	#2760	0	Du	Xin	Wang	Yutang	China	0	The American journal of emergency medicine		1.651	https://doi.org/10.1016/j.ajem.2019.01.014	2019-01-14	2018-06-05	2019-01-11	220	0	3	1	113	1	0	.	2		.	.	.	.	.	.		.	.	.	.	.	.	.	.	.	.	.		.	.	.	.
887	.	#502	0	O'Shaughnessy	Fergal	Cleary	Brian	Ireland	2	Journal of thrombosis and haemostasis : JTH		4.662	10.1111/jth.14445	2019-11-01	2019-02-27	2019-07-02	125	0	1	1	21019	1	0	.	2		.	.	.	.	.	.		.	.	.	.	.	.	.	.	.	.	.		1	1	1	0
888	.	#1150	0	Hattem	Jarne	Schultsz	Constance	Netherlands	2	Travel medicine and infectious disease		4.868	10.1016/j.tmaid.2018.12.005	2020-10-19	2018-05-07	2018-12-14	221	0	1	0	479	1	0	.	2		.	.	.	.	.	.		.	.	.	.	.	.	.	.	.	.	.		1	1	1	1
889	.	#3094	0	Kolditz	Martin	Tesch	Falko	Germany	2	Clinical infectious diseases : an official publication of the Infectious Diseases Society of America		9.055	10.1093/cid/ciy993	2020-05-19	2018-04-26	2018-11-19	207	1	1	1	11395	1	0	.	2		.	.	.	.	.	.		.	.	.	.	.	.	.	.	.	.	.		1	1	1	1
890	.	#1151	0	Rasmussen	JH	von Buchwald	C von	Germany	2	Annals of oncology : official journal of the European Society for Medical Oncology		14.196	10.1093/annonc/mdz010	2019-04-01			.	0	1	1	1243	1	0	.	0		.	.	.	.	.	.		.	.	.	.	.	.	.	.	.	.	.		1	1	1	0
891	.	#617	0	Kwong	Allison	Kwo	Paul	United States	1	American journal of transplantation : official journal of the American Society of Transplantation and the American Society of Transplant Surgeons		7.163	10.1111/ajt.15162	2020-05-19	2018-09-14	2018-10-17	33	0	2	0	10	1	0	.	2		1	1	1	1	1	5		.	.	.	.	.	.	.	.	.	.	.		.	.	.	.
892	.	#1478	0	Choi	Sang-Ho	Koh	Younsuck	South Korea	0	Journal of clinical virology : the official publication of the Pan American Society for Clinical Virology		3.02	https://doi.org/10.1016/j.jcv.2019.05.007	2019-05-15	2018-07-05	2019-05-13	312	0	1	0	159	1	0	.	2		.	.	.	.	.	.		.	.	.	.	.	.	.	.	.	.	.		1	1	1	1
893	.	#1440	0	Sundaram	Ruopeng	Sosnoff	Jacob	United States	1	Archives of gerontology and geriatrics		2.611	10.1016/j.archger.2019.01.022	2020-06-19	2018-11-19	2019-01-30	72	0	2	0	30	1	0	.	2		0	1	1	1	1	4		.	.	.	.	.	.	.	.	.	.	.		.	.	.	.
894	.	#96	0	Remilton	Lucinda	Mazur	Stefan	Australia	0	Emergency medicine Australasia : EMA		1.5	https://doi.org/10.1111/1742-6723.13260	2019-07-16	2018-07-13	2018-10-24	103	0	2	1	11	1	0	.	2		1	1	1	1	1	5		.	.	.	.	.	.	.	.	.	.	.		.	.	.	.
895	.	#982	0	Huang	Edmund	Jordan	Stanley	United States	1	American journal of transplantation : official journal of the American Society of Transplantation and the American Society of Transplant Surgeons		7.163	10.1111/ajt.15289	2020-06-19	2018-10-04	2019-01-16	104	0	2	0	63	1	0	.	2		1	1	1	1	1	5		.	.	.	.	.	.	.	.	.	.	.		.	.	.	.
896	.	#7152	0	Aayed	Alqahtani	Abdullah	Al-Darwish	Saudi Arabia	0	The American journal of gastroenterology		10.241	https://doi.org/10.14309/ajg.0000000000000440	2019-10-01	2019-05-08	2019-09-24	139	2	2	1	109	1	0	.	2		0	1	1	0	0	2		.	.	.	.	.	.	.	.	.	.	.		.	.	.	.
897	.	#3666	0	Plate	A	Achermann	Yeuh	Switzerland	2	The Journal of infection		5.099	10.1016/j.jinf.2019.04.003	2020-06-19		2019-04-01	.	0	3	0	192	1	0	.	2		.	.	.	.	.	.		.	.	.	.	.	.	.	.	.	.	.		.	.	.	.
898	.	#6668	0	Teik	Chew Kah	Ismail	Nor	Malaysia	0	Archives of Iranian medicine		1.141	PMID: 31356101	2019-06-01	2018-06-27	2019-04-07	284	0	2	1	6	1	0	.	0		0	1	1	1	1	4		.	.	.	.	.	.	.	.	.	.	.		.	.	.	.
899	.	#8693	0	Lee	Yun-Jeong	Kwon	Soonhak	Korea	0	Journal of Korean medical science		1.716	10.3346/jkms.2019.34.e143	2019-05-20	2019-03-18	2019-05-02	45	0	2	1	12	1	0	.	2		0	1	1	1	1	4		.	.	.	.	.	.	.	.	.	.	.		.	.	.	.
900	.	#7139	0	Osterkamp	Jens	Nordentoft	Tyge	Denmark	2	Danish medical journal		1.17	https://ugeskriftet.dk/dmj/long-term-outcomes-patients-after-ligation-intersphincteric-fistula-tract	2020-04-19		2019-01-30	.	0	2	1	65	1	0	.	0		1	1	1	1	1	5		.	.	.	.	.	.	.	.	.	.	.		.	.	.	.
901	.	#1061	0	Narvaez	Javier	Valenzuela	Antonia	Spain	2	Autoimmunity reviews		7.716	https://doi.org/10.1016/j.autrev.2018.10.006	2019-01-11	2018-09-25	2018-10-01	6	0	2	0	8	1	0	.	2		1	1	1	1	1	5		.	.	.	.	.	.	.	.	.	.	.		.	.	.	.
902	.	#1662	0	Mahamad	Syed	Sholzberg	Michelle	Canada	1	Journal of thrombosis and thrombolysis		2.941	10.1007/s11239-019-01818-9	2020-02-19			.	0	2	1	12	1	0	.	2		0	1	1	1	0	3		.	.	.	.	.	.	.	.	.	.	.		.	.	.	.
903	.	#2589	0	Gollub	Marc	Saltz	Leonard	United States	1	European radiology		3.962	10.1007/s00330-018-5726-2	2020-04-19	2018-06-25	2018-08-27	63	0	2	1	63	1	0	.	2		0	1	1	1	1	4		.	.	.	.	.	.	.	.	.	.	.		.	.	.	.
904	.	#1007	0	Zhang	Wen	Huang	Yonglan	China	0	Clinica chimica acta; international journal of clinical chemistry		2.735	10.1016/j.cca.2019.01.009	2020-04-19	2018-12-12	2019-01-10	29	0	2	1	63	1	0	.	2		0	1	1	1	1	4		.	.	.	.	.	.	.	.	.	.	.		.	.	.	.
905	.	#7510	0	Karimi	Ebrahim			Iran	0	Archives of academic emergency medicine	8	2.96	https://doi.org/10.22037/aaem.v7i1.287.g477	2020-01-19	2020-10-18	2020-12-18	62	0	3	0	280	1	0	.	2		.	.	.	.	.	.		.	.	.	.	.	.	.	.	.	.	.		.	.	.	.
906	.	#3280	0	Linden	Vanessa	Jungmann	Patricia	Brazil	1	JAMA neurology		12.321	doi:10.1001/jamaneurol.2018.3553	2020-02-19			.	0	2	1	24	1	0	.	2		1	1	1	1	1	5		.	.	.	.	.	.	.	.	.	.	.		.	.	.	.
907	.	#1262	0	Shibuya	Mayume	Machado	Paulo	Brazil	1	Microbes and infection		2.669	https://doi.org/10.1016/j.micinf.2018.10.003	2020-03-19	2018-04-26	2018-10-17	174	0	2	0	60	1	0	.	0		0	1	1	1	1	4		.	.	.	.	.	.	.	.	.	.	.		.	.	.	.
908	.	#6883	0	Solini	Anna	Pugliese	Giuseppe	Italy	2	BMC medicine	18	8.258	https://doi.org/10.1186/s12916-019-1313-x	2020-04-19	2018-11-03	2019-03-25	142	0	1	0	15773	1	0	.	2		.	.	.	.	.	.		.	.	.	.	.	.	.	.	.	.	.		1	1	1	1
909	.	#1042	0	Lee	Eun	Ahn	Young	South Korea	0	Respiratory medicine	168	3.237	https://doi.org/10.1016/j.rmed.2019.01.018	2020-02-19	2018-10-21	2019-01-25	96	0	2	1	387	1	0	.	2		0	1	1	1	1	4		.	.	.	.	.	.	.	.	.	.	.		.	.	.	.
910	.	#5994	0	Miller	Jenna	Goldman	Jennifer	United States	1	Pediatrics		5.401	https://doi.org/10.1542/peds.2018-3242	2020-05-19		2019-02-27	.	0	2	1	5	1	0	.	3		0	1	1	1	0	3		.	.	.	.	.	.	.	.	.	.	.		.	.	.	.
911	.	#3665	0	Singhi	Aatur	Slivka	Adam	United States	1	Gastroenterology		19.809	https://doi.org/10.1053/j.gastro.2019.10.028	2020-10-19	2019-06-17	2019-10-25	130	0	2	1	23	1	0	.	2		1	1	1	1	1	5		.	.	.	.	.	.	.	.	.	.	.		.	.	.	.
912	.	#196	0	Aljakouch	Karim	El-Mashtoly	Samir	Germany	2	Analytical chemistry		6.35	https://pubs.acs.org/doi/10.1021/acs.analchem.9b03395	2020-09-19	2019-07-26	2019-09-04	40	0	3	1	30	1	0	.	2		.	.	.	.	.	.		.	.	.	.	.	.	.	.	.	.	.		.	.	.	.
913	.	#2838	0	Ha	Su	Choi	Woo	South Korea	0	European radiology		3.962	https://doi.org/10.1007/s00330-018-5952-7	2020-01-19	2018-07-12	2018-12-04	145	0	1	1	287	1	0	.	2		.	.	.	.	.	.		.	.	.	.	.	.	.	.	.	.	.		1	1	1	1
914	.	#2123	0	Adelborg	Kasper	Sorensen	Henrik	Denmark	2	Journal of thrombosis and haemostasis : JTH		4.662	https://doi.org/10.1111/jth.14475	2020-05-19	2018-12-12	2019-04-26	135	0	1	1	192393	1	0	.	2		.	.	.	.	.	.		.	.	.	.	.	.	.	.	.	.	.		1	1	1	1
915	.	#3448	0	Liegeon	Geoffroy	Jourdain	Gonzague	Thailand	0	The Journal of infection		5.099	https://doi.org/10.1016/j.jinf.2019.08.006	2020-08-19		2019-08-06	.	0	1	1	640	1	1	.	2		.	.	.	.	.	.		.	.	.	.	.	.	.	.	.	.	.		1	1	1	1
916	.	#4908	0	Myslicki	Francisco	Subhawong	Ty	United States	1	Journal of computer assisted tomography		1.3	10.1097/RCT.0000000000000912	2020-08-19	2019-06-25	2019-06-26	.	0	2	1	5	1	0	.	0		0	1	1	1	0	3		.	.	.	.	.	.	.	.	.	.	.		.	.	.	.
917	.	#6536	0	Li	Qian-Xi	Li	Hang	China	0	Chinese medical journal	133	1.55	doi: 10.1097/CM9.0000000000000416	2020-08-19	2019-05-19	2019-08-27	100	0	2	1	1046	1	0	.	2		1	1	1	1	1	5		.	.	.	.	.	.	.	.	.	.	.		.	.	.	.
918	.	#4964	0	Rodriguez-Gomez	Jorge	Torre-Cisneros	Julian	Spain	2	The Journal of infection		5.099	https://doi-org.proxy.bib.uottawa.ca/10.1016/j.jinf.2019.06.014	2020-07-19			.	0	1	1	142	1	0	.	2		.	.	.	.	.	.		.	.	.	.	.	.	.	.	.	.	.		1	1	1	1
919	.	#6746	0	De Vis	Jill	Bokkers	Reinoud	United states	1	European journal of radiology	126	2.948	https://doi.org/10.1007/s00330-018-5896-y	2020-01-19	2018-05-16	2018-11-19	187	0	2	1	65	1	0	.	2		1	1	1	1	1	5		.	.	.	.	.	.	.	.	.	.	.		.	.	.	.
920	.	#5774	0	Jannin	Arnaud	Espiard	Stephanie	France	2	Clinical chemistry and laboratory medicine		3.64	https://doi-org.proxy.bib.uottawa.ca/10.1515/cclm-2019-0090	2020-03-19	2019-01-26	2019-02-06	11	0	2	1	9	1	0	.	0		1	1	0	1	0	3		.	.	.	.	.	.	.	.	.	.	.		.	.	.	.
921	.	#1747	0	Waikar	Sushrut	Curham	Gary	United States	1	JAMA internal medicine		20.77	doi:10.1001/jamainternmed.2018.7980	2020-03-19			.	0	1	0	3123	1	1	.	2		.	.	.	.	.	.		.	.	.	.	.	.	.	.	.	.	.		1	1	1	1
922	.	#2807	0	Christou	Alexandra	Zografos	George	United Kingdom	2	European radiology		3.962	https://doi.org/10.1007/s00330-018-5925-x	2019-01-07	2018-06-05	2018-11-28	176	0	2	1	394	1	0	.	2		1	1	1	1	1	5		.	.	.	.	.	.	.	.	.	.	.		.	.	.	.
923	.	#3119	0	Revollo	Boris	Sirera	Guillem	Spain	2	Clinical infectious diseases : an official publication of the Infectious Diseases Society of America		9.05	https://doi.org/10.1093/cid/ciz831	2020-09-19	2019-02-19	2019-08-24	186	0	1	1	3111	1	0	.	2		.	.	.	.	.	.		.	.	.	.	.	.	.	.	.	.	.		1	1	1	1
924	.	#11277	0	Lu	Jing	Duan	Jian-ping	China	0	Journal of Zhejiang University: Science B		1.879	https://doi.org/10.1631/jzus.B1900075	2020-09-19	2019-02-20	2019-06-30	130	0	1	0	60	1	0	.	2		.	.	.	.	.	.		.	.	.	.	.	.	.	.	.	.	.		0	0	1	1
925	.	#6383	0	Nabatanzi	Amelia	Huang	Zheng	China	0	Current medical science	40		https://doi.org/10.1007/s11596-019-2011-9	2020-03-19	2018-03-20	2019-03-13	358	0	2	1	30	1	0	.	0		1	1	1	1	0	4		.	.	.	.	.	.	.	.	.	.	.		.	.	.	.
926	.	#1711	0	Liang	Quizhen	Song	Xinghua	China	0	International journal of infectious diseases : IJID : official publication of the International Society for Infectious Diseases		3.54	https://doi.org/10.1016/j.ijid.2019.09.024	2020-10-19	2019-07-08	2019-09-25	79	0	2	1	16	1	0	.	2		1	1	1	1	0	4		.	.	.	.	.	.	.	.	.	.	.		.	.	.	.
927	.	#2689	0	Lytras	Theodore	Tsiodras	Sotirios	Greece	2	Clinical infectious diseases : an official publication of the Infectious Diseases Society of America		9.05	https://doi.org/10.1093/cid/ciz101	2020-02-19	2018-10-31	2019-01-30	91	0	1	1	1330	1	0	.	0		.	.	.	.	.	.		.	.	.	.	.	.	.	.	.	.	.		1	1	1	1
928	.	#5630	0	Weisman	Alanna	Hawker	Gillian	Canada	1	Diabetes, obesity & metabolism		6.133	https://publons.com/publon/10.1111/dom.13656	2020-02-19	2018-12-06	2019-02-06	62	0	1	1	38416	1	1	.	0		.	.	.	.	.	.		.	.	.	.	.	.	.	.	.	.	.		1	1	1	0
929	.	#5481	0	Yinka-Ogunleye	Adesola	Ihekweazu	Chikwe	Nigeria	2	The Lancet. Infectious diseases		27.52	https://doi.org/10.1016/S1473-3099(19)30294-4	2020-07-19			.	0	2	1	122	1	0	.	3		1	0	1	1	1	4		.	.	.	.	.	.	.	.	.	.	.		.	.	.	.
930	.	#2997	0	Berberich	AJ	Hegele	RA	Canada	1	Journal of internal medicine		6.05	https://doi.org/10.1111/joim.12925	2020-05-19			.	0	2	1	22	1	0	.	2		1	1	1	1	1	5		.	.	.	.	.	.	.	.	.	.	.		.	.	.	.
931	.	#5089	0	Backmeyer	Claude	Lionnet	Francois	France	2	Travel medicine and infectious disease		4.868	https://doi.org/10.1016/j.tmaid.2019.101470	2020-08-19	2019-06-12	2019-08-26	75	1	2	1	13	1	0	.	0		1	1	1	1	0	4		.	.	.	.	.	.	.	.	.	.	.		.	.	.	.
932	.	#5427	0	Blackburn	Ruth	Hayward	Andrew	United Kingdom	2	Influenza and other respiratory viruses		3.094	https://doi.org/10.1111/irv.12679	2020-09-19	2019-05-02	2019-08-25	115	0	2	0	214	1	0	.	2		1	1	1	1	1	5		.	.	.	.	.	.	.	.	.	.	.		.	.	.	.
933	.	#2839	0	McLeod	Nathan	Lasala	P	United States	1	Infection		2.972	https://doi.org/10.1007/s15010-019-01294-6	2020-03-19	2018-12-03	2019-03-01	100	2	2	1	15	1	0	.	2		1	1	1	1	0	4		.	.	.	.	.	.	.	.	.	.	.		.	.	.	.
934	.	#5422	0	Wells	J	Curtis	J	United States	1	Annals of the American Thoracic Society		4.026	https://doi.org/10.1513/AnnalsATS.201807-441OC	2020-04-19	2018-07-01	2019-01-16	199	0	2	1	215	1	0	.	2		0	1	0	1	1	3		.	.	.	.	.	.	.	.	.	.	.		.	.	.	.
935	.	#5719	0	Barnard	Emily	Valli-Pulaski	Hanna	United States	1	Pediatrics		5.4	https://doi.org/10.1542/peds.2018-3943	2020-09-19		2019-04-30	.	0	2	1	11	1	0	.	2		1	1	1	1	0	4		.	.	.	.	.	.	.	.	.	.	.		.	.	.	.
936	.	#197	0	Brimmo	Olubusola	Crim	Julia	United States	1	European journal of radiology	127	2.948	https://doi.org/10.1016/j.ejrad.2019.108709	2020-10-19	2019-06-19	2019-10-09	112	0	2	0	9	1	0	.	2		0	1	0	1	0	2		.	.	.	.	.	.	.	.	.	.	.		.	.	.	.
937	.	#1142	0	Janus	Scott	Al-Kindi	Sadeer	United States	1	Heart rhythm		5.225	https://doi.org/10.1016/j.hrthm.2019.08.015	2020-08-19			.	0	1	1	3217	1	0	.	3		.	.	.	.	.	.		.	.	.	.	.	.	.	.	.	.	.		1	1	1	1
938	.	#1750	0	Radwanur	Mohammad	Einsiedel	Lloyd	Australia	0	Journal of medical virology		2.049	https://doi-org.proxy.bib.uottawa.ca/10.1002/jmv.25532	2020-06-19	2019-03-06	2019-06-29	115	0	0	1	160	1	0	.	2		.	.	.	.	.	.		1	1	1	0	3	1	0	1	1	1	3		.	.	.	.
939	.	#336	0	Khosropour	Christine	Golden	Matthew	United States	1	The Journal of infectious diseases		5.04	https://doi.org/10.1093/infdis/jiz113	2020-03-19	2018-12-14	2019-03-09	85	0	1	0	50	1	0	.	2		.	.	.	.	.	.		.	.	.	.	.	.	.	.	.	.	.		1	1	1	1
940	.	#6832	0	Chen	Zuoguan	Li	Yongjun	China	0	Medical science monitor : international medical journal of experimental and clinical research	26	1.98	10.12659/MSM.914374	2020-07-19	2019-03-11	2019-07-03	114	0	2	1	35	1	0	.	2		1	1	1	1	1	5		.	.	.	.	.	.	.	.	.	.	.		.	.	.	.
941	.	#5925	0	Guest	Will	Chew	Jason	Canada	1	Canadian Association of Radiologists journal = Journal l'Association canadienne des radiologistes		1	https://doi.org/10.1016%2Fj.carj.2018.10.002	2020-02-19			.	0	2	1	7	0	0	.	2		0	1	0	1	0	2		.	.	.	.	.	.	.	.	.	.	.		.	.	.	.
942	.	#13445	0	Ramadani	Mery	Gunardi	Hartono	Indonesia	0	Osong Public Health and Research Perspectives			https://doi.org/10.24171/j.phrp.2019.10.4.06	2020-08-19	2019-02-18	2019-07-14	146	0	2	0	128	1	0	.	2		1	1	1	1	0	4		.	.	.	.	.	.	.	.	.	.	.		.	.	.	.
943	.	#1145	0	Ribes	C	Dauchy	FA	France	2	Medecine et maladies infectieuses		1.289	https://doi.org/10.1016/j.medmal.2019.01.013	2020-02-19	2018-01-09	2019-01-28	384	0	1	1	62	1	0	.	0		.	.	.	.	.	.		.	.	.	.	.	.	.	.	.	.	.		1	1	1	0
944	.	#5807	0	Wypsaek	Ewa	Undas	Anetta	Poland	2	Thrombosis research		3.27	https://doi.org/10.1016/j.thromres.2019.08.012	2020-08-19	2019-03-18	2019-08-17	152	0	2	0	27	1	0	.	2		0	1	1	1	1	4		.	.	.	.	.	.	.	.	.	.	.		.	.	.	.
945	.	#3542	0	Canario	A	Boaventura	V	Brazil	1	Clinical microbiology and infection : the official publication of the European Society of Clinical Microbiology and Infectious Diseases		6.43	https://doi.org/10.1016/j.cmi.2018.12.027	2020-01-19	2018-07-14	2018-12-08	147	0	2	1	153	1	0	.	2		1	1	1	1	1	5		.	.	.	.	.	.	.	.	.	.	.		.	.	.	.
946	.	#3022	0	Desalermos	Athanasios	Zarrinpar	Amir	United States	1	Obesity (Silver Spring, Md.)		3.969	https://doi.org/10.1002/oby.22444	2020-04-19	2018-06-08	2019-01-17	223	0	0	1	666	1	0	.	2		.	.	.	.	.	.		1	1	1	1	4	1	1	1	1	0	2		.	.	.	.
947	.	#2256	0	Anyanwu	Emeka	Uriel	Nir	United States	1	ASAIO journal (American Society for Artificial Internal Organs : 1992)		2.494	doi: 10.1097/MAT.0000000000000753	2020-01-19	2020-07-17	2020-12-17	153	0	2	1	8	1	0	.	0		1	1	1	1	1	5		.	.	.	.	.	.	.	.	.	.	.		.	.	.	.
948	.	#6913	0	Boldes	Ortal	Dagan	Amir	Israel	0	The Israel Medical Association journal : IMAJ	22	0.828	https://www.ima.org.il/FilesUploadPublic/IMAJ/0/344/172413.pdf	2020-06-19			.	0	2	1	100	1	0	.	2		1	1	1	1	1	5		.	.	.	.	.	.	.	.	.	.	.		.	.	.	.
949	.	#740	0	Kim	Dongmin	Joung	Boyoung	Korea	0	European heart journal		24.89	https://doi.org/10.1093/eurheartj/ehz386	2019-06-18	2018-12-22	2019-05-21	150	0	1	1	262611	1	0	.	2		.	.	.	.	.	.		.	.	.	.	.	.	.	.	.	.	.		1	1	1	1
950	.	#1021	0	Zabeen	Bedowra	Ogle	Graham	Australia	0	Diabetes research and clinical practice	164	3.239	https://doi-org.proxy.bib.uottawa.ca/10.1016/j.diabres.2019.107894	2020-10-19	2019-10-01	2019-10-22	21	0	2	0	84	1	0	.	2		1	1	1	1	1	5		.	.	.	.	.	.	.	.	.	.	.		.	.	.	.
951	.	#4505	0	Zhang	Wentao	Liu	Yongzhen	China	0	Annals of translational medicine	8	3.689	doi: 10.21037/atm.2019.09.02	2020-09-19	2019-06-20	2019-08-21	62	0	1	1	209	1	0	.	2		.	.	.	.	.	.		.	.	.	.	.	.	.	.	.	.	.		1	1	1	1
952	.	#4958	0	Chong	Connie	Britton	Phillip	Australia	0	Travel medicine and infectious disease		4.868	https://doi.org/10.1016/j.tmaid.2018.11.001	2020-11-18			.	0	2	1	104	1	0	.	2		1	1	1	1	1	5		.	.	.	.	.	.	.	.	.	.	.		.	.	.	.
953	.	#1242	0	Monge-Maillo	Begona	Lopex-Velez	Rogelio	Spain	2	PLoS neglected tropical diseases	14	4.487	https://doi.org/10.1371/journal.pntd.0007006	2020-02-19	2018-08-02	2018-11-19	109	0	2	1	27	1	0	.	2		1	0	1	1	0	3		.	.	.	.	.	.	.	.	.	.	.		.	.	.	.
954	.	#6098	0	Zyl	Natasha	Galea	Mary	Australia	0	Lancet (London, England)	395	59.1	https://doi.org/10.1016/S0140-6736(19)31143-2	2020-07-19			.	0	2	0	16	1	0	.	2		1	1	1	1	1	5		.	.	.	.	.	.	.	.	.	.	.		.	.	.	.
955	.	#1783	0	Moss	Jeena	Roberts	Brian	United States	1	Intensive care medicine		18.967	https://doi.org/10.1007/s00134-019-05554-9	2020-03-19	2019-01-29	2019-03-13	43	0	1	0	99	1	0	.	2		.	.	.	.	.	.		.	.	.	.	.	.	.	.	.	.	.		1	1	0	1
956	.	#2239	0	Andersson	Patiyan	Coatsworth	Nicholas	Australia	0	Infection control and hospital epidemiology		2.86	https://doi.org/10.1017/ice.2019.41	2020-03-19	2018-10-17	2019-01-29	104	0	0	1	91	1	0	.	2		.	.	.	.	.	.		1	1	1	1	4	1	1	1	1	1	3		.	.	.	.
957	.	#594	0	Elsayed	Abdelrahman	Lamba	Jatinder	United States	1	Leukemia		9.944	https://doi.org/10.1038/s41375-019-0604-8	2020-10-19	2019-05-05	2019-10-03	151	0	1	1	163	1	0	.	2		.	.	.	.	.	.		.	.	.	.	.	.	.	.	.	.	.		1	1	1	1
958	.	#1012	0	Broccolo	F	Toniolo	A	Italy	2	Journal of clinical virology : the official publication of the Pan American Society for Clinical Virology	127	3.02	https://doi.org/10.1016/j.jcv.2018.11.003	2020-01-19	2018-07-26	2018-11-16	113	0	2	1	10	1	0	.	2		1	1	1	1	1	5		.	.	.	.	.	.	.	.	.	.	.		.	.	.	.
959	.	#1666	0	Bhowmick	Tanaya	Boruchoff	Susan	United States	1	Infection		2.927	https://doi.org/10.1007/s15010-019-01304-7	2020-04-19	2018-12-31	2019-03-29	88	0	2	1	8	1	0	.	0		1	1	1	1	0	4		.	.	.	.	.	.	.	.	.	.	.		.	.	.	.
960	.	#3757	0	Joon	Kyung	Yoon	Bo	Korea	0	American journal of obstetrics and gynecology		6.12	https://doi.org/10.1016/j.ajog.2019.03.017	2020-03-19	2018-10-04	2019-03-21	168	0	2	1	22	1	0	.	2		1	1	1	1	1	5		.	.	.	.	.	.	.	.	.	.	.		.	.	.	.
961	.	#5571	0	Hagiwara	Satoru	Kudo	Masatoshi	Japan	0	Journal of medical virology		2.049	https://doi.org/10.1002/jmv.25515	2020-06-19	2019-04-16	2019-06-09	54	0	1	1	48	1	0	.	2		.	.	.	.	.	.		.	.	.	.	.	.	.	.	.	.	.		1	1	1	1
962	.	#2650	0	Bradshaw	Michael	Bloch	Karen	United States	1	Clinical infectious diseases : an official publication of the Infectious Diseases Society of America		9.055	https://doi.org/10.1093/cid/ciz776	2020-08-19	2019-04-12	2019-08-08	118	0	2	1	19	1	0	.	2		1	0	1	1	1	4		.	.	.	.	.	.	.	.	.	.	.		.	.	.	.
963	.	#4798	0	Miranda	Marta	Bureau	Nathalie	Canada	1	AJR. American journal of roentgenology		3.19	10.2214/AJR.18.19776	2020-01-19	2018-02-28	2018-05-21	82	0	2	1	793	0	0	.	2		1	1	1	1	1	5		.	.	.	.	.	.	.	.	.	.	.		.	.	.	.
964	.	#4965	0	Lembeck	Anna	Pichler	Martin	Austria	2	Clinical chemistry and laboratory medicine		3.686	https://doi.org/10.1515/cclm-2018-0016	2020-04-19	2018-01-06	2018-09-19	256	0	1	1	527	1	0	.	2		.	.	.	.	.	.		.	.	.	.	.	.	.	.	.	.	.		0	1	1	1
965	.	#5198	0	Lee	Kuan-Chieh	Yeh	Chau-Ting	Taiwan	0	Journal of medical virology		2.049	https://doi.org/10.1002/jmv.25582	2020-08-19	2019-07-03	2019-08-30	58	0	2	1	1147	1	0	.	2		0	1	1	1	0	3		.	.	.	.	.	.	.	.	.	.	.		.	.	.	.
966	.	#2067	0	Pikkarainen	Sampsa	Farkkila	Martti	Finland	2	The American journal of gastroenterology		10.241	https://doi.org/10.14309/ajg.0000000000000140	2020-02-19	2018-05-29	2018-12-18	203	0	2	1	132	1	0	.	2		1	1	1	1	1	5		.	.	.	.	.	.	.	.	.	.	.		.	.	.	.
967	.	#1985	0	Duncan	Meredith	Tindle	Hilary	United States	1	JAMA		51.273	doi:10.1001/jama.2019.10298	2020-08-19			.	0	1	1	8770	1	0	.	2		.	.	.	.	.	.		.	.	.	.	.	.	.	.	.	.	.		1	1	0	1
968	.	#343	0	MacKkay	Daniel	Stewart	William	Scotland	2	The New England journal of medicine		70.67	DOI: 10.1056/NEJMoa1908483	2020-11-19			.	0	1	1	30704	1	1	.	2		.	.	.	.	.	.		.	.	.	.	.	.	.	.	.	.	.		1	1	1	1
969	.	#748	0	Meltzer	Eyal	Schwartz	Eli	Israel	0	Travel medicine and infectious disease		4.868	https://doi.org/10.1016/j.tmaid.2018.05.004	2020-02-19	2017-10-29	2018-05-07	190	0	2	1	94	1	0	.	0		1	1	1	1	0	4		.	.	.	.	.	.	.	.	.	.	.		.	.	.	.
970	.	#5680	0	Petersiel	Neta	Paul	Mical	Israel	0	International journal of antimicrobial agents		4.615	https://doi.org/10.1016/j.ijantimicag.2019.03.023	2020-06-19	2018-11-23	2019-03-27	124	0	1	1	516	1	0	.	2		.	.	.	.	.	.		.	.	.	.	.	.	.	.	.	.	.		1	1	1	1
971	.	#4723	0	Genova-Kalou	Petia	Katardjiev	Todor	Bulgaria	2	Euro surveillance : bulletin Europeen sur les maladies transmissibles = European communicable disease bulletin	25	7.421	. https://doi.org/10.2807/1560-7917.ES.2019.24.37.1900119	2020-09-19	2019-02-14	2019-05-16	91	0	2	1	161	1	0	.	3		1	0	1	1	1	4		.	.	.	.	.	.	.	.	.	.	.		.	.	.	.
972	.	#5026	0	Dong	Li	Chen	Wen	China	0	Journal of medical virology		2.049	https://doi.org/10.1002/jmv.25553	2020-07-19	2019-03-04	2019-06-12	100	0	2	1	718	1	0	.	2		0	1	1	1	1	4		.	.	.	.	.	.	.	.	.	.	.		.	.	.	.
973	.	#6043	0	li	Jingfeng	Pan	Zhenyu	China	0	Medical science monitor : international medical journal of experimental and clinical research	26	1.98	10.12659/MSM.915921	2020-06-19	2019-02-26	2019-03-25	27	0	2	1	18	1	0	.	2		0	1	1	1	1	4		.	.	.	.	.	.	.	.	.	.	.		.	.	.	.
974	.	#6795	0	Guler	Sabina	Ryerson	Christopher	Canada	1	Respiratory research	21	3.829	https://doi.org/10.1186/s12931-019-1019-9	2020-03-19	2018-10-31	2019-02-27	119	0	1	1	115	1	0	.	2		.	.	.	.	.	.		.	.	.	.	.	.	.	.	.	.	.		1	1	1	1
975	.	#3698	0	Hou	Wenyi	Zhou	Jin	China	0	Blood cells, molecules & diseases	83	2.305	https://doi.org/10.1016/j.bcmd.2019.102351	2020-08-19	2019-07-11	2019-07-31	20	0	1	1	364	1	0	.	2		.	.	.	.	.	.		.	.	.	.	.	.	.	.	.	.	.		1	1	1	1
976	.	#2946	0	Dequidt	L	Beylot-Barry	M	France	2	The British journal of dermatology		6.714	https://doi.org/10.1111/bjd.17834	2020-03-19		2019-03-05	.	1	2	1	44	0	0	.	2		1	1	1	1	0	4		.	.	.	.	.	.	.	.	.	.	.		.	.	.	.
977	.	#11105	0	Federici	Elizabeth	Al-Mondhiry	Hamid	United States	1	Thrombosis Research	192	3.266	https://doi.org/10.1016/j.thromres.2019.07.030	2020-08-19	2019-01-14	2019-07-31	198	0	2	1	75	1	0	.	0		0	1	1	1	1	4		.	.	.	.	.	.	.	.	.	.	.		.	.	.	.
978	.	#547	0	Pico	Maria	Jover	Rodrigo	Spain	2	Clinical gastroenterology and hepatology : the official clinical practice journal of the American Gastroenterological Association		7.958	https://doi.org/10.1016/j.cgh.2019.06.012	2020-06-19			.	0	2	1	160	1	0	.	0		1	1	1	1	1	5		.	.	.	.	.	.	.	.	.	.	.		.	.	.	.
979	.	#3371	0	Gobara	Hideo	Yamakado	Koichiro	Japan	0	Japanese journal of radiology		1.5	https://doi.org/10.1007/s11604-019-00821-7	2020-04-19	2018-12-18	2019-02-11	55	0	2	1	17	1	0	.	2		1	1	1	1	1	5		.	.	.	.	.	.	.	.	.	.	.		.	.	.	.
980	.	#13846	0	Judson	Marc	Singhal	Priya	United States	1	Respiratory Medicine	167	3.237	https://doi-org.proxy.bib.uottawa.ca/10.1016/j.rmed.2019.01.015	2020-03-19	2018-11-21	2019-01-28	68	0	2	0	11	1	0	.	0		0	1	1	1	1	4		.	.	.	.	.	.	.	.	.	.	.		.	.	.	.
981	.	#4488	0	Cheong	Hae	Ryu	Seungho	Korea	0	Journal of clinical medicine	9	5.688	https://doi.org/10.3390/jcm8070953	2020-06-19	2019-04-11	2019-06-24	74	0	1	1	171322	1	0	.	2		.	.	.	.	.	.		.	.	.	.	.	.	.	.	.	.	.		1	1	1	1
982	.	#4883	0	Zhang	De-Chuan	Scott	Sarah	China	0	Chinese medical journal		1.555	doi: 10.1097/CM9.0000000000000311	2020-07-19	2019-03-16	2019-07-05	111	0	0	1	511	1	0	.	2		.	.	.	.	.	.		0	1	1	1	3	1	1	0	1	1	2		.	.	.	.
983	.	#3224	0	Zhang	Yingao	Clark	Leslie	United States	1	Radiology of infectious diseases (Beijing, China)			https://doi.org/10.1016/j.gore.2019.02.003	2020-05-19	2019-01-16	2019-02-09	24	0	2	1	10	1	0	.	2		1	1	1	1	0	4		.	.	.	.	.	.	.	.	.	.	.		.	.	.	.
984	.	#4792	0	Kim	Nathan	Pickhardt	Perry	United States	1	AJR. American journal of roentgenology		3.161	https://doi.org/10.2214/AJR.19.21182	2019-12-01	2019-01-16	2019-06-01	136	0	1	1	286	1	0	.	2		.	.	.	.	.	.		.	.	.	.	.	.	.	.	.	.	.		1	1	1	0
985	.	#6437	0	Cho	Monique	Sauer	Brian	United States	1	Kidney international	97	8.306	https://doi.org/10.1016/j.kint.2019.04.029	2020-05-19	2018-10-29	2019-04-24	177	0	1	1	80067	1	0	.	0		.	.	.	.	.	.		.	.	.	.	.	.	.	.	.	.	.		1	1	1	1
986	.	#6748	0	Yang	Ling	Yao	Jin	China	0	European journal of radiology	126	2.948	https://doi.org/10.1016/j.ejrad.2019.02.003	2020-02-19	2019-01-06	2019-02-01	26	0	2	1	28	1	0	.	2		1	1	1	1	1	5		.	.	.	.	.	.	.	.	.	.	.		.	.	.	.
987	.	#2232	0	Bulane	Atang	Burt	Felicity	South Africa	2	Journal of medical virology		2.049	https://doi.org/10.1002/jmv.25556	2020-07-19	2019-06-15	2019-07-24	39	0	2	1	780	1	0	.	2		1	1	1	1	1	5		.	.	.	.	.	.	.	.	.	.	.		.	.	.	.
988	.	#5296	0	Macken	Lucia	Verma	Sumita	England	2	Journal of medical virology		2.049	https://doi.org/10.1002/jmv.25552	2020-07-19	2019-02-21	2019-07-22	151	0	1	0	1448	1	0	.	2		.	.	.	.	.	.		.	.	.	.	.	.	.	.	.	.	.		1	1	1	1
989	.	#2858	0	Pouderoux	Cecile	Ader	Florence	France	2	Clinical infectious diseases : an official publication of the Infectious Diseases Society of America		9.055	https://doi.org/10.1093/cid/ciz538	2020-06-19	2019-02-23	2019-06-21	118	0	2	1	12	1	0	.	2		1	1	1	1	1	5		.	.	.	.	.	.	.	.	.	.	.		.	.	.	.
990	.	#5031	0	Lizasoain	Andres	Colina	Rodney	Uraguay	1	Journal of medical virology		2.049	https://doi.org/10.1002/jmv.25590	2020-09-19	2019-07-31	2019-09-03	34	0	2	1	149	1	0	.	2		1	1	0	1	1	4		.	.	.	.	.	.	.	.	.	.	.		.	.	.	.
991	.	#2279	0	Boutboul	David	Glaicier	Lionel	France	2	British journal of haematology		5.206	https://doi.org/10.1111/bjh.15921	2020-07-19	2019-01-08	2019-02-26	49	0	2	1	71	1	0	.	0		1	1	1	1	0	4		.	.	.	.	.	.	.	.	.	.	.		.	.	.	.
992	.	#2478	0	Keepanasseril	A	Kundra	P	India	0	BJOG : an international journal of obstetrics and gynaecology		5.193	https://doi.org/10.1111/1471-0528.15681	2020-07-19		2019-03-04	.	0	2	1	73	1	0	.	2		1	1	1	1	1	5		.	.	.	.	.	.	.	.	.	.	.		.	.	.	.
993	.	#524	0	Rivera-Izquierdo	M	Martinez-Ruiz	V	Spain	2	Epidemiology and infection		2.047	https://doi.org/10.1017/S095026881900147X	2020-08-19	2019-04-08	2019-07-30	113	0	2	1	84	1	0	.	0		1	1	1	1	1	5		.	.	.	.	.	.	.	.	.	.	.		.	.	.	.
994	.	#2715	0	Carvalho	Carlos	Amirthalingam	Gayatri	England	2	Clinical infectious diseases : an official publication of the Infectious Diseases Society of America		9.055	https://doi.org/10.1093/cid/ciz199	2020-05-19	2018-10-22	2019-03-06	135	0	0	1	582374	1	0	.	2		.	.	.	.	.	.		1	1	1	1	4	1	0	1	1	0	2		.	.	.	.
995	.	#7969	0	Morbitzer	Kathryn	Jordan	Dedrick	United States	1	Journal of intensive care	8	2.873	https://doi.org/10.1186/s40560-019-0408-y	2020-11-19	2019-07-29	2019-10-15	443	0	2	0	17	1	0	.	0		1	1	1	1	1	5		.	.	.	.	.	.	.	.	.	.	.		.	.	.	.
996	.	#6471	0	Chino	Shuji	Sakuma	Hajime	Japan	0	Japanese journal of radiology	38	1.5	https://doi.org/10.1007/s11604-019-00813-7	2020-02-19	2018-11-01	2019-01-18	78	0	2	1	18	1	0	.	2		0	1	0	1	1	3		.	.	.	.	.	.	.	.	.	.	.		.	.	.	.
997	.	#980	0	Chong	Yoong	Chan	Yoke	malaysia	0	Journal of medical virology		2.049	https://doi.org/10.1002/jmv.25495	2020-04-19	2019-02-26	2019-04-24	57	2	3	0	552	1	0	.	2		.	.	.	.	.	.		.	.	.	.	.	.	.	.	.	.	.		.	.	.	.
998	.	#1543	0	Higashimoto	Yuki	Yoshikawa	Tetsushi	Japan	0	Journal of clinical virology : the official publication of the Pan American Society for Clinical Virology	128	3.02	https://doi-org.proxy.bib.uottawa.ca/10.1016/j.jcv.2019.07.009	2020-08-19	2019-04-23	2019-07-25	93	0	3	0	420	1	0	.	2		.	.	.	.	.	.		.	.	.	.	.	.	.	.	.	.	.		.	.	.	.
999	.	#907	0	McLean	Rhondalyn	Goldberg	David	United States	1	American journal of transplantation : official journal of the American Society of Transplantation and the American Society of Transplant Surgeons		7.163	https://doi.org/10.1111/ajt.15311	2020-02-19	2018-12-20	2019-02-10	52	0	2	0	10	1	0	.	2		1	1	1	1	1	5		.	.	.	.	.	.	.	.	.	.	.		.	.	.	.
1000	.	#1247	0	Gallagher	C	Tobin	A	Ireland	2	Clinical and experimental dermatology		1.771	10.1111/ced.13944	2020-02-19		2019-02-05	.	0	2	1	8	1	0	.	0		0	1	1	1	0	3		.	.	.	.	.	.	.	.	.	.	.		.	.	.	.
1001	.	#4972	0	Booz	Christian	Wichmann	Julian	Italy	2	Radiology		7.608	https://doi.org/10.1148/radiol.2018181286	2020-02-19	2018-05-30	2018-10-08	131	0	3	1	41	1	0	.	2		.	.	.	.	.	.		.	.	.	.	.	.	.	.	.	.	.		.	.	.	.
1002	.	#5673	0	Phillips	Amanda	Phillips	Sabrina	United States	1	International journal of cardiology		3.471	https://doi.org/10.1016/j.ijcard.2019.02.002	2020-02-19	2018-09-28	2019-02-04	129	0	2	1	7	1	0	.	0		0	1	1	1	0	3		.	.	.	.	.	.	.	.	.	.	.		.	.	.	.
1003	.	#3093	0	Akahori	Daisuke	Suda	Takafumi	Japan	0	The Journal of infection		5.099	https://doi.org/10.1016/j.jinf.2019.07.014	2020-07-19		2019-07-26	.	0	1	1	248	1	0	.	2		.	.	.	.	.	.		.	.	.	.	.	.	.	.	.	.	.		1	1	1	1
1004	.	#1320	0	Qing	Sun	Guirong	Wang	China	0	The Journal of infection		5.099	https://doi.org/10.1016/j.jinf.2019.06.006	2020-06-19		2019-06-10	.	0	3	0	186	1	0	.	2		.	.	.	.	.	.		.	.	.	.	.	.	.	.	.	.	.		.	.	.	.
1005	.	#2010	0	Walsh	Pamela	Beltran	Luis	United States	1	AJR. American journal of roentgenology		3.161	doi.org/10.2214/AJR.18.20047	2020-03-19	2018-04-24	2018-09-18	147	0	2	1	183	1	0	.	2		1	1	1	0	1	4		.	.	.	.	.	.	.	.	.	.	.		.	.	.	.
1006	.	#3260	0	Jimenez	Patricio	Ceballos	Enrique	Spain	2	Dermatologic therapy		1.74	https://doi.org/10.1111/dth.12937	2020-08-19	2018-11-03	2019-04-15	163	0	1	1	59	1	0	.	0		.	.	.	.	.	.		.	.	.	.	.	.	.	.	.	.	.		1	1	1	1
1007	.	#1768	0	Hakimi	Ari	Motzer	Robert	United States	1	Cancer discovery		26.37	10.1158/2159-8290.CD-18-0957	2020-01-19	2019-08-23	2019-01-02	132	0	1	0	409	0	0	.	2		.	.	.	.	.	.		.	.	.	.	.	.	.	.	.	.	.		0	1	1	1
1008	.	#877	0	Yang	Xue	Liu	Yiming	China	0	International journal of infectious diseases : IJID : official publication of the International Society for Infectious Diseases	95	3.538	https://doi.org/10.1016/j.ijid.2019.08.007	2020-08-19	2019-05-31	2019-08-07	68	0	2	1	5	1	0	.	2		0	1	1	1	1	4		.	.	.	.	.	.	.	.	.	.	.		.	.	.	.
1009	.	#4659	0	Thorsdottir	Birna	Thorsdottir	Inga	Iceland	2	Nutrients	12	4.171	https://doi.org/10.3390/nu11071690	2020-07-19	2019-06-14	2019-07-19	35	0	1	0	144	1	0	.	2		.	.	.	.	.	.		.	.	.	.	.	.	.	.	.	.	.		1	1	1	1
1010	.	#3922	0	Arcudi	Sara	Peyvandi	Flora	Italy	2	Journal of thrombosis and haemostasis : JTH		4.662	https://doi.org/10.1111/jth.14381	2020-01-19	2018-08-03	2019-01-10	160	0	2	0	6	0	0	.	2		0	1	1	1	1	4		.	.	.	.	.	.	.	.	.	.	.		.	.	.	.
1011	.	#372	0	Arumugam	Siddarth	Gomes-Solecki	Maria	United States	1	Journal of clinical microbiology		4.959	10.1128/JCM.01142-19	2020-11-19	2019-07-14	2019-09-27	75	0	3	0	241	0	0	.	2		.	.	.	.	.	.		.	.	.	.	.	.	.	.	.	.	.		.	.	.	.
1012	.	#7253	0	Goudarzi	Mehdi	Navidinia	Masoumeh	Iran	0	Osong public health and research perspectives	11		https://doi.org/10.24171/j.phrp.2019.10.3.08	2020-06-19	2019-03-14	2019-03-27	13	0	2	0	89	0	0	.	2		0	1	1	1	1	4		.	.	.	.	.	.	.	.	.	.	.		.	.	.	.
1013	.	#2186	0	Lev-Sagie	Ahinoam	Elinav	Eran	Germany	2	Nature medicine		30.641	https://doi.org/10.1038/s41591-019-0600-6	2020-10-19	2019-06-17	2019-08-28	72	0	2	0	5	1	0	.	2		0	1	1	1	1	4		.	.	.	.	.	.	.	.	.	.	.		.	.	.	.
1014	.	#1178	0	Zortea	Anna	Robinson	Cecile	Switzerland	2	Journal of cystic fibrosis : official journal of the European Cystic Fibrosis Society		4.29	https://doi-org.proxy.bib.uottawa.ca/10.1016/j.jcf.2019.05.011	2020-05-19	2019-03-01	2019-05-14	74	0	2	1	6	1	0	.	0		1	1	1	1	0	4		.	.	.	.	.	.	.	.	.	.	.		.	.	.	.
1015	.	#3547	0	Miller	Jonathan	Narla	Anupama	United States	1	Transfusion		3.111	https://doi.org/10.1111/trf.15350	2020-08-19	2019-01-23	2019-05-03	100	0	2	1	10	0	0	.	2		1	1	1	1	0	4		.	.	.	.	.	.	.	.	.	.	.		.	.	.	.
1016	.	#191	0	Marants	Raanan	McIntryre	Christopher	Canada	1	Journal of the American Society of Nephrology : JASN		8.547	https://doi.org/10.1681/ASN.2018121194	2020-06-19	2018-12-05	2019-03-05	90	0	2	0	30	1	0	.	2		0	1	1	1	1	4		.	.	.	.	.	.	.	.	.	.	.		.	.	.	.
1017	.	#2370	0	Perez	Andrew	Banovac	Filip	United States	1	Radiology		7.608	https://doi.org/10.1148/radiol.2019182175	2020-02-19	2018-09-20	2019-01-02	104	0	1	1	2580	1	1	.	2		.	.	.	.	.	.		.	.	.	.	.	.	.	.	.	.	.		1	1	1	1
1018	.	#833	0	Lehmann	Sjur	Rasmussen	Svein	Norway	2	Acta obstetricia et gynecologica Scandinavica		2.741	https://doi.org/10.1111/aogs.13565	2020-02-19	2018-07-15	2019-02-08	208	0	1	0	57109	1	0	.	2		.	.	.	.	.	.		.	.	.	.	.	.	.	.	.	.	.		1	1	1	1
1019	.	#4657	0	Wang	Ying	Chen	Xiaoli	China	0	Microorganisms	8	4.167	https://doi.org/10.3390/microorganisms7110511	2020-10-19	2019-10-15	2019-10-30	15	0	1	0	50	1	0	.	2		.	.	.	.	.	.		.	.	.	.	.	.	.	.	.	.	.		1	1	0	0
1020	.	#10638	0	Elido	Guilherme	Guilhem	Dirce	Brazil	1	Euro surveillance : bulletin Europeen sur les maladies transmissibles = European communicable disease bulletin	25	7.421	https://doi.org/10.2807/1560-7917.ES.2019.24.2.1800663	2020-01-19	2018-12-10	2019-01-10	31	2	2	1	7602	1	0	.	0		1	1	0	0	0	2		.	.	.	.	.	.	.	.	.	.	.		.	.	.	.
1021	.	#1824	0	Becker	Brent	Kehrl	Thompson	United States	1	Academic emergency medicine : official journal of the Society for Academic Emergency Medicine		2.963	https://doi.org/10.1111/acem.13713	2020-02-19	2018-11-11	2019-02-11	92	0	3	0	217	1	0	.	2		.	.	.	.	.	.		.	.	.	.	.	.	.	.	.	.	.		.	.	.	.
1022	.	#8506	0	Jung	Gyoo-Sik	Kim	Young	South Korea	0	Radiology	295	7.608	https://doi.org/10.1148/radiol.2018173043	2020-09-18	2018-01-05	2018-07-25	201	0	2	1	114	1	0	.	2		1	1	1	1	1	5		.	.	.	.	.	.	.	.	.	.	.		.	.	.	.
1023	.	#3886	0	Jaitovich	Ariel	Judson	Marc	United States	1	Chest		9.657	https://doi.org/10.1016/j.chest.2018.10.023	2020-02-19			.	0	1	0	488	1	1	.	2		.	.	.	.	.	.		.	.	.	.	.	.	.	.	.	.	.		0	1	1	1
1024	.	#4534	0	Ho	Alex	Vadas	Peter	Canada	1	Canadian journal of anaesthesia = Journal canadien d'anesthesie	67	3.374	https://doi.org/10.1007/s12630-019-01441-5	2020-07-19	2019-01-27	2019-05-06	99	0	2	1	5	1	0	.	2		0	1	1	1	0	3		.	.	.	.	.	.	.	.	.	.	.		.	.	.	.
1025	.	#604	0	Tobudic	Selma	Thalhammer	Florian	Austria	2	Infection		2.927	https://doi.org/10.1007/s15010-019-01354-x	2020-09-19	2019-06-18	2019-08-30	73	0	2	1	72	1	0	.	2		1	1	1	1	1	5		.	.	.	.	.	.	.	.	.	.	.		.	.	.	.
1026	.	#4790	0	Javanmard	Davod	Ziaee	Masood	Iran	0	Journal of medical virology		2.049	https://doi.org/10.1002/jmv.25470	2020-04-19	2019-02-02	2019-04-14	71	0	2	0	86	1	0	.	2		1	1	1	1	1	5		.	.	.	.	.	.	.	.	.	.	.		.	.	.	.
1027	.	#1103	0	Yang	Shan-Han	Chan	Kuang-Cheng	Taiwan	0	Journal of the Formosan Medical Association = Taiwan yi zhi		2.844	https://doi.org/10.1016/j.jfma.2018.11.009	2020-07-19	2018-08-23	2018-11-15	84	0	2	0	23	1	0	.	2		0	1	1	1	1	4		.	.	.	.	.	.	.	.	.	.	.		.	.	.	.
1028	.	#1995	0	Costa	Brunno	Souza	Menira	Brazil	1	Journal of medical virology		2.049	https://doi.org/10.1002/jmv.25486	2020-04-19	2019-02-02	2019-04-11	37	0	2	0	19	0	0	.	2		0	1	1	1	1	4		.	.	.	.	.	.	.	.	.	.	.		.	.	.	.
1029	.	#6260	0	Tulen	Anna	Agnetha	Hofhuis	Netherlands	2	The Journal of infection	80	5.099	https://doi.org/10.1016/j.jinf.2019.02.001	2020-02-19			.	0	0	1	1910	1	0	.	2		.	.	.	.	.	.		1	1	1	1	4	1	1	0	1	0	1		.	.	.	.
1030	.	#3865	0	Lenga	Lukas	Wichmann	Julian	Germany	2	AJR. American journal of roentgenology		3.161	10.2214/AJR.18.20065	2020-04-19	2018-04-30	2018-08-16	108	0	1	1	200	1	0	.	2		.	.	.	.	.	.		.	.	.	.	.	.	.	.	.	.	.		1	1	1	1
1031	.	#852	0	Schwabl	Philipp	Leibmann	Bettina	Austria	2	Annals of internal medicine		19.315	10.7326/M19-0618	2020-09-19			.	0	2	0	8	1	0	.	2		0	0	1	1	1	3		.	.	.	.	.	.	.	.	.	.	.		.	.	.	.
1032	.	#6778	0	Tedde	Miguel	Campos	Jose	Brazil	1	Jornal brasileiro de pneumologia : publicacao oficial da Sociedade Brasileira de Pneumologia e Tisilogia	46	1.371	http://dx.doi.org/10.1590/1806-3713/e20170373	2020-02-19	2017-09-16	2018-04-10	206	0	2	0	28	0	0	.	2		1	1	1	1	1	5		.	.	.	.	.	.	.	.	.	.	.		.	.	.	.
1033	.	#6368	0	Plucinski	Mateusz	Rogier	Eric	United States	1	Journal of clinical microbiology	58	4.959	10.1128/JCM.01264-19	2020-08-19	2019-05-30	2019-06-26	27	0	3	0	18261	0	0	.	2		.	.	.	.	.	.		.	.	.	.	.	.	.	.	.	.	.		.	.	.	.
1034	.	#3055	0	Lambers	Anton	Yates	Piers	Australia	0	The Journal of bone and joint surgery. American volume		4.716	http://dx.doi.org/10.2106/JBJS.18.00997	2020-05-19			.	0	2	1	16	1	0	.	2		1	1	1	1	1	5		.	.	.	.	.	.	.	.	.	.	.		.	.	.	.
1035	.	#5359	0	Wildman-Tobriner	Benjamin	Mazurowski	Maciej	United States	1	Radiology		7.608	https://doi.org/10.1148/radiol.2019182128	2020-05-19	2018-09-14	2019-04-03	201	0	3	1	1425	1	0	.	2		.	.	.	.	.	.		.	.	.	.	.	.	.	.	.	.	.		.	.	.	.
1036	.	#4576	0	Tsze	Daniel	Dayan	Peter	United States	1	Academic emergency medicine : official journal of the Society for Academic Emergency Medicine	27	2.963	https://doi-org.proxy.bib.uottawa.ca/10.1111/acem.13683	2020-01-19	2019-10-19	2019-12-24	66	0	2	0	431	1	0	.	2		0	1	1	1	1	4		.	.	.	.	.	.	.	.	.	.	.		.	.	.	.
1037	.	#2664	0	Mase	Sundari	Shah	Neha	United States	1	Clinical infectious diseases : an official publication of the Infectious Diseases Society of America		9.055	10.1093/cid/ciz914	2020-09-19	2019-06-30	2019-09-17	79	0	2	1	14	1	0	.	2		0	1	1	1	1	4		.	.	.	.	.	.	.	.	.	.	.		.	.	.	.
1038	.	#1000	0	Ott	Sebastian	Pletz	Mathias	Germany	2	International journal of infectious diseases : IJID : official publication of the International Society for Infectious Diseases	95	3.538	https://doi.org/10.1016/j.ijid.2018.12.010	2020-01-19	2018-07-18	2018-12-21	156	0	2	1	43	1	0	.	2		1	1	1	1	1	5		.	.	.	.	.	.	.	.	.	.	.		.	.	.	.
1039	.	#3675	0	Cambidge	Ross	Wilner	Keith	United States	1	Journal of thoracic oncology : official publication of the International Association for the Study of Lung Cancer		12.46	https://doi.org/10.1016/j.jtho.2019.02.015	2020-02-19	2018-12-17	2019-02-17	60	0	2	1	1686	0	0	.	2		1	1	1	1	0	4		.	.	.	.	.	.	.	.	.	.	.		.	.	.	.
1040	.	#703	0	Suhs	Kurt-Wolfram	Pessler	Frank	Germany	2	The Journal of infectious diseases		5.045	https://doi-org.proxy.bib.uottawa.ca/10.1093/infdis/jiz048	2020-02-19	2018-12-18	2019-01-25	38	0	3	0	221	0	0	.	2		.	.	.	.	.	.		.	.	.	.	.	.	.	.	.	.	.		.	.	.	.
1041	.	#3679	0	Allen	Alina	Therneau	Terry	United States	1	Journal of hepatology		18.946	https://doi.org/10.1016/j.jhep.2019.08.018	2020-08-19	2019-03-18	2019-08-17	152	0	1	1	19163	1	0	.	2		.	.	.	.	.	.		.	.	.	.	.	.	.	.	.	.	.		1	1	1	1
1042	.	#5311	0	Takahashi	Toru	Hasegawa	Hideki	Japan	0	Clinical infectious diseases : an official publication of the Infectious Diseases Society of America		9.055	https://doi.org/10.1093/infdis/jiz054	2020-02-19	2018-11-09	2019-01-29	81	0	2	0	7	1	0	.	2		0	1	1	1	1	4		.	.	.	.	.	.	.	.	.	.	.		.	.	.	.
1043	.	#370	0	Sule	Preeti	Cirillo	Jeffery	United States	1	Journal of clinical microbiology		4.959	https://doi.org/10.1128/JCM.01462-19	2020-09-19	2019-09-03	2019-09-06	3	0	3	0	160	0	0	.	2		.	.	.	.	.	.		.	.	.	.	.	.	.	.	.	.	.		.	.	.	.
1044	.	#5766	0	Charalampous	Themoula	Ogrady	Justin	United Kingdom	2	Nature biotechnology		31.864	https://doi.org/10.1038/s41587-019-0156-5	2020-06-19	2018-08-06	2019-05-14	281	0	3	0	81	0	0	.	0		.	.	.	.	.	.		.	.	.	.	.	.	.	.	.	.	.		.	.	.	.
1045	.	#13841	0	Hobbings	John	DeVore	Greggory	United States	1	American Journal of Obstetrics and Gynecology MFM		6.12	https://doi.org/10.1016/j.ajog.2019.06.008	2020-06-19	2019-02-18	2019-06-07	109	0	2	1	50	1	0	.	2		0	1	1	1	1	4		.	.	.	.	.	.	.	.	.	.	.		.	.	.	.
1046	.	#4470	0	Agliata	Giacomo	Giovagnoni	Andrea	Italy	2	La Radiologia medica	125		https://doi.org/10.1007/s11547-019-01093-x	2020-04-19	2019-03-11	2019-04-09	29	0	1	1	1458	1	0	.	2		.	.	.	.	.	.		.	.	.	.	.	.	.	.	.	.	.		0	1	1	0
1047	.	#4469	0	Varrassi	Marco	Cesare	Ernesto	ITaly	2	La Radiologia medica	125		https://doi.org/10.1007/s11547-019-01026-8	2020-03-19	2018-10-15	2019-03-11	147	0	2	0	29	1	1	.	2		0	1	1	1	1	4		.	.	.	.	.	.	.	.	.	.	.		.	.	.	.
1048	.	#1562	0	Zammarchi	Lorenzo	Bartoloni	Alessandro	Italy	2	Journal of clinical virology : the official publication of the Pan American Society for Clinical Virology	128	3.02	https://doi.org/10.1016/j.jcv.2019.01.011	2020-01-19	2018-12-04	2019-01-28	55	2	3	0	68	0	0	.	0		.	.	.	.	.	.		.	.	.	.	.	.	.	.	.	.	.		.	.	.	.
1049	.	#6448	0	Nogami	Akihiko	Aonuma	Kazutaka	Japan	0	JAMA network open	3	51.273	10.1001/jamanetworkopen.2019.1994	2020-04-19			.	0	4	0	500	1	0	.	2		.	.	.	.	.	.		.	.	.	.	.	.	.	.	.	.	.		.	.	.	.
1050	.	#1279	0	Gomez	Ana	Umpierrez	Guillermo	Columbia	1	Journal of diabetes science and technology			https://doi.org/10.1177%2F1932296818823720	2020-01-19			.	0	1	1	34	0	0	.	2		.	.	.	.	.	.		.	.	.	.	.	.	.	.	.	.	.		0	1	1	0
1051	.	#3854	0	Rachidi	Saleh	Lautenschlaeger	Tim	United States	1	Platelets		3.106	https://doi.org/10.1080/09537104.2019.1573977	2020-02-19	2018-10-04	2019-01-22	110	0	1	1	90375	1	0	.	2		.	.	.	.	.	.		.	.	.	.	.	.	.	.	.	.	.		1	1	1	1
1052	.	#1359	0	Barral	Matthias	Dohan	Anthony	France	2	Radiology		7.608	https://doi.org/10.1148/radiol.2018181187	2020-01-19	2018-05-19	2018-11-19	184	0	1	1	112	1	0	.	2		.	.	.	.	.	.		.	.	.	.	.	.	.	.	.	.	.		1	1	1	1
1053	.	#5967	0	Hammer	Mark	Katz	Sharyn	United States	1	Current problems in diagnostic radiology			https://doi.org/10.1067/j.cpradiol.2018.01.005	2020-04-19			.	0	2	1	166	1	0	.	2		1	1	1	1	0	4		.	.	.	.	.	.	.	.	.	.	.		.	.	.	.
1054	.	#3243	0	Hove	Joren	Oldenburg	Bas	Netherlands	2	Gut		17.943	http://dx.doi.org/10.1136/gutjnl-2017-315440	2020-05-19	2017-10-10	2018-03-01	142	0	1	1	775	1	0	.	2		.	.	.	.	.	.		.	.	.	.	.	.	.	.	.	.	.		1	1	1	1
1055	.	#4735	0	Tan	Yang	Wu	Jianlin	China	0	Radiology		7.608	https://doi.org/10.1148/radiol.2019181598	2020-05-19	2018-07-17	2019-01-14	181	0	2	1	106	1	0	.	2		0	1	1	1	1	4		.	.	.	.	.	.	.	.	.	.	.		.	.	.	.
1056	.	#2122	0	Erdur	H	Scheitz	JF	Germany	2	European journal of neurology		4.387	https://doi.org/10.1111/ene.13920	2020-01-19	2018-10-01	2019-01-22	113	0	0	1	113	1	0	.	3		.	.	.	.	.	.		1	1	1	1	4	1	1	1	1	0	2		.	.	.	.
1057	.	#4718	0	Vaporidi	Katerina	Georgopoulos	Dimitris	Greece	2	Annals of intensive care	10	3.931	https://doi.org/10.1186/s13613-018-0477-4	2020-01-19	2018-08-07	2018-12-21	136	0	2	0	62	1	0	.	2		1	1	1	1	1	5		.	.	.	.	.	.	.	.	.	.	.		.	.	.	.
1058	.	#449	0	Dayma	Anand	Humphries	Misty	United States	1	Journal of vascular surgery		3.243	https://doi.org/10.1016/j.jvs.2018.05.244	2020-01-19	2017-12-13	2018-05-19	157	0	1	1	1355	1	0	.	2		.	.	.	.	.	.		.	.	.	.	.	.	.	.	.	.	.		1	1	1	1
1059	.	#545	0	Riff	C	Bourgoin	A	France	2	Anaesthesia, critical care & pain medicine		2.734	https://doi.org/10.1016/j.accpm.2018.05.008	2020-08-19			.	1	2	0	6	1	0	.	2		0	1	1	1	0	3		.	.	.	.	.	.	.	.	.	.	.		.	.	.	.
1060	.	#3738	0	Cassol	Clarissa	Nadasdy	Tibor	United States	1	Kidney international		8.306	https://doi.org/10.1016/j.kint.2019.05.008	2020-05-19	2018-12-07	2019-05-02	146	0	2	1	13	1	0	.	2		1	1	1	1	1	5		.	.	.	.	.	.	.	.	.	.	.		.	.	.	.
1061	.	#2469	0	Ha	Su	Kim	Hak	Korea	0	Radiology		7.608	https://doi.org/10.1148/radiol.2019182762	2020-05-19	2018-12-04	2019-04-03	120	0	1	1	6816	1	0	.	2		.	.	.	.	.	.		.	.	.	.	.	.	.	.	.	.	.		1	1	1	1
1062	.	#4763	0	Shropshire	Erin	Bashir	Mustafa	United States	1	Radiology		7.608	https://doi-org.proxy.bib.uottawa.ca/10.1148/radiol.2019182135	2020-07-19	2018-09-14	2019-03-14	181	0	3	1	45	1	0	.	2		.	.	.	.	.	.		.	.	.	.	.	.	.	.	.	.	.		.	.	.	.
1063	.	#5926	0	Humbert	Maria	Christodoulides	Myron	Brazil	1	Emerging microbes & infections		6.212	https://doi.org/10.1080/22221751.2019.1635430	2020-06-19	2019-04-25	2019-06-20	56	0	3	0	169	0	0	.	2		.	.	.	.	.	.		.	.	.	.	.	.	.	.	.	.	.		.	.	.	.
1064	.	#3676	0	Yermak	Katsiaryna	Renz	Nora	Germany	2	The Journal of infection		4.603	https://doi.org/10.1016/j.jinf.2019.05.015	2020-05-19		2019-05-17	.	0	3	0	148	1	1	.	2		.	.	.	.	.	.		.	.	.	.	.	.	.	.	.	.	.		.	.	.	.
1065	.	#589	0	Cortese	Irene	Reoma	Lauren	United States	1	The New England journal of medicine		70.67	10.1056/NEJMoa1815039	2020-04-19			.	0	2	0	8	1	0	.	2		0	1	1	1	1	4		.	.	.	.	.	.	.	.	.	.	.		.	.	.	.
1066	.	#3103	0	Harel	Ziv	Garg	Amit	Canada	1	JAMA		51.273	doi:10.1001/jama.2018.17948	2020-01-19		2018-10-23	.	1	2	1	243534	1	0	.	2		1	1	1	1	1	5		.	.	.	.	.	.	.	.	.	.	.		.	.	.	.
1067	.	#1332	0	Mohseni-Rad	Hamed	Hosseinkhani	Ali	Iran	0	Urologia			https://doi.org/10.1177/0391560319873531	2020-09-19	2019-06-17	2019-08-12	56	0	1	1	499	1	0	.	2		.	.	.	.	.	.		.	.	.	.	.	.	.	.	.	.	.		1	1	1	1
1068	.	#1576	0	Harrison	Andrew	Herasevich	Vitaly	United States	1	Journal of the American Medical Informatics Association : JAMIA		4.292	https://doi.org/10.1093/jamia/ocz029	2020-04-19	2018-10-22	2019-02-21	122	0	1	1	8206	1	0	.	2		.	.	.	.	.	.		.	.	.	.	.	.	.	.	.	.	.		1	1	1	1
1069	.	#3527	0	Allen	Keith	Borkon	Michael	United States	1	The Annals of thoracic surgery		3.919	https://doi.org/10.1016/j.athoracsur.2019.02.007	2020-03-19		2020-03-14	.	0	1	1	165	1	0	.	2		.	.	.	.	.	.		.	.	.	.	.	.	.	.	.	.	.		1	1	1	1
1070	.	#835	0	Andriescu	Elena	Liang	Marilyn	United States	1	Pediatric dermatology		1.178	https://doi.org/10.1111/pde.13864	2020-01-19	2018-07-12	2019-01-30	202	0	2	1	31	1	0	.	2		1	1	1	1	1	5		.	.	.	.	.	.	.	.	.	.	.		.	.	.	.
1071	.	#1596	0	Thammongkolchai	Thananan	Katirji	Bashar	United States	1	Muscle & nerve		2.393	https://doi-org.proxy.bib.uottawa.ca/10.1002/mus.26436	2020-01-19	2018-07-12	2019-01-20	192	0	2	1	9	1	0	.	2		0	1	1	1	1	4		.	.	.	.	.	.	.	.	.	.	.		.	.	.	.
1072	.	#5029	0	Park	Seong	Yeom	Joon-Sup	South Korea	0	Travel medicine and infectious disease		4.868	https://doi.org/10.1016/j.tmaid.2019.04.013	2020-05-19	2018-11-26	2019-04-30	155	0	2	1	1366	1	0	.	2		1	1	1	1	1	5		.	.	.	.	.	.	.	.	.	.	.		.	.	.	.
1073	.	#3482	0	Dvanajscak	Zeljko	Larsen	Christopher	United States	1	Kidney international		8.306	https://doi.org/10.1016/j.kint.2019.08.026	2020-09-19	2019-05-23	2019-08-08	77	0	2	1	27	1	0	.	2		1	1	1	1	1	5		.	.	.	.	.	.	.	.	.	.	.		.	.	.	.
1074	.	#10995	0	Vergara	Nicolas	Ramirez	Eugenio	Chile	1	Journal of medical virology		2.049	10.1002/jmv.25551	2020-07-19	2019-04-09	2019-07-10	92	0	2	0	207	1	0	.	2		0	0	1	1	1	3		.	.	.	.	.	.	.	.	.	.	.		.	.	.	.
1075	.	#133	0	Zhang	Nan	Firmin	David	China	0	Radiology		7.608	https://doi.org/10.1148/radiol.2019182304	2020-04-19	2018-10-08	2019-03-14	157	0	3	1	299	1	0	.	2		.	.	.	.	.	.		.	.	.	.	.	.	.	.	.	.	.		.	.	.	.
1076	.	#6643	0	Foti	Giovanni	Carbognin	Giovanni	Italy	2	La Radiologia medica	125		https://doi.org/10.1007/s11547-019-00997-y	2020-02-19	2018-10-10	2019-01-24	106	0	3	0	19	1	0	.	2		.	.	.	.	.	.		.	.	.	.	.	.	.	.	.	.	.		.	.	.	.
1077	.	#353	0	Obrzut	Marzanna	Gutkowski	Krzysztof	Poland	2	Polish archives of internal medicine		2.882	10.20452/pamw.4456	2020-02-19	2019-01-21	2019-02-21	30	0	2	0	102	1	0	.	2		0	1	1	1	1	4		.	.	.	.	.	.	.	.	.	.	.		.	.	.	.
1078	.	#6851	0	Arbefeville	Sopphie	Ferrieri	Patricia	United States	1	American journal of clinical pathology	153	1.962	https://doi.org/10.1093/ajcp/aqz034	2020-05-19			.	0	3	1	314	0	0	.	0		.	.	.	.	.	.		.	.	.	.	.	.	.	.	.	.	.		.	.	.	.
[truncated: 67 more columns]
